# Supplementary material for: The allometry of proboscis length in Melittidae (Hymenoptera: Apoidae) and an estimate of their foraging distance using museum collections
Source: PLoS One. 2019 Jun 7;14(6):e0217839. doi: 10.1371/journal.pone.0217839 (PMC6555519; doi:10.1371/journal.pone.0217839)
Supplement: S1 Table — (XLSX) [file pone.0217839.s001.xlsx]

## Sheet: Sheet2
S1 Table: Locality information for sampled sites in the winter and summer rainfall areas of South Africa
Locality	Latitude	Longitude	Dates
Northern Cape Province, Nieuwoudtville, Flower Reserve	S31.344844	E19.145563	22-25 September 2017
Northern Cape Province, Nieuwoudtville, Hantam National Botanical Garden, Camel Koppie	S31.41194	E19.16194	04 September 2016; 26-31 August 2017
Northern Cape Province, Nieuwoudtville, R27 towards Vanrhyns pass	S31.371657	E19.076490	10 October 2014; 02 September 2017
Northern Cape Province, Nieuwoudtville, Glacial Pavement	S31.437856	E19.144656	2014-09-01
Northern Cape Province, Nieuwoudtville, Grasberg Road	S31.34833	E19.09167	28-30 August 2017
Northern Cape Province, Nieuwoudtville, Hantam National Botanical Garden, Chalie's Hoek	S30.35333	E19.17278	2017-09-01
Northern Cape Province, Sutherland, Rooikloof Guest Farm	S32.42123	E20.46230	2017-09-29
Western Cape Province, Picketberg, Road to Kapteinkloof (Sauer)	S30.765121	E17.53481	2017-09-23
Northern Cape Province, N7 towards Hondeklipbay	S30.49262	E17.71406	7-11 August 2017
Limpopo, Waterpoort, near ZZ2 farm	S29.5975	E22.88583	20-21 March 2018
