# Supplementary material for: The allometry of proboscis length in Melittidae (Hymenoptera: Apoidae) and an estimate of their foraging distance using museum collections
Source: PLoS One. 2019 Jun 7;14(6):e0217839. doi: 10.1371/journal.pone.0217839 (PMC6555519; doi:10.1371/journal.pone.0217839)
Supplement: S5 Table — (XLSX) [file pone.0217839.s005.xlsx]

## Sheet: S5_Table
S5 Table: Table of species-level means for IT, glossa, prementum and proboscis length for Melittidae.
Family	Subfamily	Tribe	Genus	species	Full name	tongue_type - Phylogenetic grouping	sample size	number of females	number of males	mean proboscis length (mm)	mean IT length (mm)	mean glossa length (mm)	mean prementum length (mm)
Melittidae	Meganomiinae	Meganomiini	Meganomia	binghami	Meganomia binghami Cockerell, 1909	short	27	12	15	2.44	3.17	0.73	1.7
Melittidae	Melittinae	Melittini	Rediviva	albifasciata	Rediviva albifasciata Whitehead & Steiner, 1994	short	1	0	1	2.32	2.15	0.68	1.64
Melittidae	Melittinae	Melittini	Rediviva	intermedia	Rediviva intermedia Whitehead & Steiner, 2001	short	6	0	6	2.27	2.33	0.66	1.61
Melittidae	Melittinae	Melittini	Rediviva	intermixta	Rediviva intermixta Cockerell, 1934	short	17	3	14	2.49	2.3	0.73	1.76
Melittidae	Melittinae	Melittini	Rediviva	longimanus	Rediviva longimanus Michener, 1981	short	2	2	0	2.85	2.38	0.78	2.07
Melittidae	Melittinae	Melittini	Rediviva	macgregori	Rediviva macgregori Whitehead & Steiner, 2001	short	66	10	56	2.69	2.7	0.75	1.94
Melittidae	Melittinae	Melittini	Rediviva	nitidia	Rediviva nitidia Whitehead & Steiner, 2001	short	28	9	19	3.13	2.7	0.85	2.28
Melittidae	Melittinae	Melittini	Rediviva	parva	Rediviva parva Whitehead & Steiner, 2001	short	1	1	0	3.13	2.96	0.75	2.37
Melittidae	Melittinae	Melittini	Redivivoides	karooensis	Redivivoides karooensis Kuhlmann, 2012	short	1	1	0	2.58	2.31	0.73	1.85
Melittidae	Melittinae	Melittini	Redivivoides	namaquaensis	Redivivoides namaquaensis Kuhlmann, 2012	short	11	0	11	2.58	2.37	0.84	1.74
Melittidae	Melittinae	Melittini	Redivivoides	simulans	Redivivoides simulans Michener, 1981	short	19	7	12	2.57	2.07	0.84	1.74
