# Supplementary material for: The allometry of proboscis length in Melittidae (Hymenoptera: Apoidae) and an estimate of their foraging distance using museum collections
Source: PLoS One. 2019 Jun 7;14(6):e0217839. doi: 10.1371/journal.pone.0217839 (PMC6555519; doi:10.1371/journal.pone.0217839)
Supplement: S6 Table — We used the data from Michez et al. [109] as a foundation and supplemented these data with available molecular data from GenBank primarily sourced from (Michez et al. 2010; Dellicour et al. 2014; Kahnt et al. 2017). Records in bold are species that occur in South Africa. (XLSX) [file pone.0217839.s006.xlsx]

## Sheet: Sheet1
	S6 Table: Description of the molecular dataset used to build an updated Melittidae phylogeny. We used the data from Michez et al. [109] as a foundation and supplemented these data with available molecular data from GenBank primarily sourced from (Michez et al. 2010; Dellicour et al. 2014; Kahnt et al. 2017). Records in bold are species that occur in South Africa.
species		Locality	28S	EF-1α	Opsin	NaK	RNAp	CAD	COI	Wingless
Outgroup	Outgroup
Colletes inaequalis	Colletes inaequalis	U.S.A.: NY: Ithaca	AY654484	AY585123	DQ115542	EF646387	AY945107
Ctenoplectra albolimbata	Ctenoplectra albolimbata	South Africa: Hluhluwe	AY654538	AY585118	DQ116677	EF646391	AY945111
Lithurgus echinocacti	Lithurgus echinocacti	U.S.A.: AZ: Tucson	AY654541	DQ141116	DQ116702	EF646390	AY945136
Ingroup	Ingroup
Capicola hantamensis	Capicola hantamensis	South Africa: Calvinia	EF594353	EF594329	EF594378	–	EF599276	GU945209	–	–
Capicola nanula	Capicola nanula	South Africa: Vanrhynsdorp	EF594351	EF594327	EF594376	EF646412	EF599274	–	–	–
Capicola nigerrima	Capicola nigerrima	South Africa: Nieuwoudtville	EF594352	EF594328	EF594377	EF646413	EF599275	–	–	–
Capicola richtersveldensis	Capicola richtersveldensis	South Africa: Richtersveld	AY654523	AY585152	DQ116683	EF646414	AY945123	–	–	GU320169
Dasypoda (Mega.) argentata	Dasypoda argentata	France: Generac	AY654518	AY585148	DQ116680	EF646418	AY945112	DQ067161	–	GU245603
Dasypoda (Mega.) braccata	Dasypoda braccata	Italy: Mompanteri	EF594357	EF594333	EF594382	EF646419	EF599280	–	–	–
Dasypoda (D.) dusmeti	Dasypoda dusmeti	France: Vidauban	EF594355	EF594331	EF594380	–	–	–	–	–
Dasypoda (Mega.) frieseana	Dasypoda frieseana	Greece: Kato Samiko	EF594361	EF594337	EF594385	EF646423	EF599283	–	–	–
Dasypoda hirtipes	Dasypoda hirtipes	Ukraine	AY654519	KC253123	KC253075	KC253099	KC253201	–	KC253149	KC253044
Dasypoda (D.) oraniensis	Dasypoda oraniensis	Morocco: Anezal	EF594356	EF594332	EF594381	EF646417	EF599279	–	–	–
Dasypoda (D.) pyriformis	Dasypoda pyriformis	Greece: Kato Samiko	EF594360	EF594336	EF594384	EF646422	EF599282	–	–	–
Dasypoda (Hetero.) pyrotrichia	Dasypoda pyrotrichia	France: Eyne	EF594359	EF594335	EF594383	EF646421	EF599281	–	–	–
Dasypoda (Mega.) spinigera	Dasypoda spinigera	Turkey: Isparate	EF594362	EF594338	EF594386	EF646424	EF599284	–	–	–
Dasypoda (Mega.) suripes	Dasypoda suripes	Greece: Kato Samiko	EF594363	EF594339	EF594387	EF646425	–	–	–	–
Dasypoda (Mega.) visnaga	Dasypoda visnaga	France: Valras plage	AY654520	AY585150	DQ116682	EF646420	AY945181	DQ067163	–	–
Eremaphanta (E.) iranica	Eremaphanta iranica	Oman: Wadi Quibit	EF594366	EF594341	–	–	–	GU945210	–	–
Hesperapis (Disparapis) cockerelli	Hesperapis cockerelli	U.S.A.: AZ: Willcox	EF594350	EF594326	EF594375	EF646411	EF599273	–	–	–
Hesperapis (Ambl.) larrae	Hesperapis larrae	U.S.A.: CA: Palmdale	AY654521	AY230131	AF344597	EF646410	AY945121	DQ067167	–	–
Hesperapis (Panurgomia) regularis	Hesperapis regularis	U.S.A.: CA: Del Puerto Cyn.	AY654456	AY585151	DQ116692	EF646409	AY945122	DQ067168	–	–
Hesperapis (Carinapis) rhodocerata	Hesperapis rhodocerata	U.S.A.: AZ: Willcox	DQ060856	EF594324	EF594373	EF646407	AY945186	DQ067166	–	–
Hesperapis (H.) trochanterata	Hesperapis trochanterata	U.S.A.: AZ: Willcox	EF594349	EF594325	EF594374	EF646408	EF599272	–	–	–
Macropis europaea	Macropis europaea	Belgium	AY654525	KC253129	KC253081	KC253105	KC253207	DQ067170	KC253158	KC253053
Macropis (M.) fulvipes	Macropis fulvipes	Bulgaria: Kludnitse	EF594348	EF594323	EF594372	EF646405	EF599271	–	–	–
Macropis (M.) nuda	Macropis nuda	U.S.A.: NY: Rensselaer	AY654454	AY585155	DQ116686	EF646404	AY945139	DQ067171	FJ582304	GU245621
Meganomia binghami	Meganomia binghami	South Africa: Vivo	AY654528	DQ141114	DQ116689	EF646406	AY945144	DQ067169	–	GU245623
Melitta aegyptiaca	Melitta aegyptiaca	Israel	KC253182	KC253125	KC253077	KC253101	KC253203	–	KC253151	KC253046
Melitta arrogans	Melitta arrogans	South Africa	GU244854	GU245005	GU245314	GU245167	GU245451	–	KC253152	KC253047
Melitta avontu	Melitta avontuurensis	South Africa	KC253181	KC253124	KC253076	KC253100	KC253202	–	KC253150	KC253045
Melitta bicollaris	Melitta bicollaris	Turkey	KC253183	KC253126	KC253078	KC253102	KC253204	–	KC253153	KC253048
Melitta budashkini	Melitta budashkini	Ukraine	KC253184	KC253127	KC253079	KC253103	KC253205	–	KC253154	KC253049
Melitta budensis	Melitta budensis	Ukraine	KC253185	KC253128	KC253080	KC253104	KC253206	–	KC253155	KC253050
Melitta dimidiata	Melitta dimidiata	France	EF594342	EF594317	EF594367	EF646395	EF599266	–	KC253156	KC253051
Melitta eickworti	Melitta eickworti	USA	AY654527	AY585157	AF344604	EF646393	AY945141	–	KC253157	KC253052
Melitta ezoana	Melitta ezoana	South Korea	EF594346	KC253130	EF594370	EF646399	EF599270	–	KC253159	KC253054
Melitta haemorrhoidalis	Melitta haemorrhoidalis	France	EF594345	KC253131	EF594369	EF646398	EF599269	–	KC253160	KC253055
Melitta hispanica	Melitta hispanica	Spain	KC253186	KC253132	KC253082	KC253106	KC253208	–	KC253161	KC253056
Melitta japonica	Melitta japonica	Russia	KC253187	KC253133	KC253083	KC253107	KC253209	–	KC253162	KC253057
Melitta leporina	Melitta leporina	Spain	AY654529	KC253134	KC253084	KC253108	KC253210	–	KC253163	KC253058
Melitta maura	Melitta maura	Israel	KC253188	KC253135	KC253085	KC253109	–	–	KC253164	KC253059
Melitta melanura	Melitta melanura	Russia	KC253189	KC253136	KC253086	KC253110	KC253211	–	KC253165	KC253060
Melitta melittoides	Melitta melittoides	USA	KC253190	KC253137	KC253087	KC253111	KC253212	–	KC253166	KC253061
Melitta nigricans	Melitta nigricans	Spain	KC253191	KC253138	KC253088	KC253112	KC253213	–	KC253167	KC253062
Melitta richtersvel	Melitta richtersveldensis	South Africa	KC253192	KC253139	KC253089	KC253113	KC253214	–	KC253168	KC253063
Melitta schmiedeknechti	Melitta schmiedeknechti	Israel	KC253193	KC253140	KC253090	KC253114	KC253215	–	KC253169	KC253064
Melitta schultzei	Melitta schultzei	South Africa	KC253194	KC253141	KC253091	KC253115	KC253216	–	KC253170	KC253065
Melitta sibirica	Melitta sibirica	Mongolia	KC253195	KC253142	KC253092	KC253116	KC253217	–	KC253171	KC253066
Melitta tomentosa	Melitta tomentosa	Slovenia	KC253196	KC253143	KC253093	KC253117	KC253218	–	KC253172	KC253067
Melitta tricincta	Melitta tricincta	France	EF594344	KC253144	KC253094	KC253118	KC253219	–	KC253173	KC253068
Melitta udmurtica	Melitta udmurtica	Russia	KC253197	KC253145	KC253095	KC253119	KC253220	–	KC253174	KC253069
Promelitta alboclypeata	Promelitta alboclypeata	Morocco: Erfoud	EF594354	EF594330	EF594379	EF646415	EF599277	–	–	GU245604
	Rediviva albifasciata	South Africa	MK578838	–	MK579113	MK578909	MK579025	–	MK576063	–
	Rediviva alonsoae	South Africa	MK578839	MK579072	MK579114	MK578913	MK579026	–	MK576064	MK578959
	Rediviva aurata	South Africa	MK578851	MK579075	MK579135	MK578957	MK579055	–	MK576053	MK578968
	Rediviva brunnea	South Africa	MK578882	MK579087	MK579134	MK578948	MK579062	–	MK576079	MK579010
	Rediviva colorata	South Africa	MK578893	–	MK579168	–	–	–	–	–
Rediviva emdeorum	Rediviva emdeorum	South Africa	MK578871	MK579096	MK579121	MK578917	MK579054	–	MK476049	MK578960
	Rediviva gigas	South Africa	MK578862	MK579066	MK579151	MK578908	–	–	MK576100	–
	Rediviva intermedia	South Africa	MK578872	MK579067	MK579161	MK578943	MK579014	–	MK576088	MK578972
Redidiva intermixta	Redidiva intermixta	South Africa	MK578885	MK579105	MK579152	MK578910	MK579024	–	MK576093	MK579003
	Rediviva longimanus	South Africa	MK578863	MK579076	MK579124	MK578923	MK579028	–	MK576055	MK578999
Rediviva macgregori	Rediviva macgregori	South Africa	AY654531	AY585159	DQ116690	EF646400	AY945159	–	KC253176	GU320189
	Rediviva micheneri	South Africa	MK578879	MK579088	MK579123	MK578925	MK579063	–	MK576073	MK578993
	Rediviva neliana	South Africa	MK578877	MK579077	MK579129	MK578922	MK179052	–	MK576077	MK578969
	Rediviva nitida	South Africa	MK578860	MK579082	MK579149	MK578935	MK579049	–	MK576075	MK578985
	Rediviva parva	South Africa	MK578847	MK579074	MK579119	MK578915	MK579040	–	MK576068	MK578967
	Rediviva peringueyi	South Africa	MK578866	MK579099	MK579127	MK578956	MK579035	–	MK576058	MK579000
	Rediviva rufipes	South Africa	MK578892	MK579112	MK579156	MK578912	–	–	–	MK579002
Rediviva saetigera	Rediviva saetigera	South Africa	EF594347	EF594322	EF594371	EF646402	AY945201	–	KC253177	KC253071
	Rediviva steineri	South Africa	MK578883	MK579086	MK579132	MK578950	MK579059	–	MK576085	MK578992
Redivivoides capensis	Redivivoides capensis	South Africa	KC253199	KC253147	KC253097	KC253121	KC253222	–	KC253179	KC253073
Redivivoides namaquensis	Redivivoides namaquensis	South Africa	KC253200	KC253148	KC253098	KC253122	KC253223	–	KC253180	KC253074
Redivivoides simulans	Redivivoides simulans	South Africa	AY654532	Kahnt et al. 2017	DQ116691	EF646401	Kahnt et al. 2017	–	KC253178	KC253072
Samba (Atrosamba) atra	Samba atra	South Africa: Dassiefontein	GU936606	GU936599	GU945207	–	GU936603	GU945211	–	–
Samba (Metasamba) fasciata	Samba fasciata	South Africa: Akkedis Pass	GU936607	GU936600	GU945208	–	GU936604	GU945212	–	–
Samba (Prosamba) griseonigra	Samba griseonigra	South Africa: Clanwilliam	AY654524	AY585153	DQ116684	EF646426	AY945125	DQ067164	–	–
Samba (Haplosamba) ogilviei	Samba ogilviei	South Africa: Nieuwoudtville	EF594364	GU936601	EF594388	–	EF599285	GU945213	–	–
Samba (Prosamba) spinosa	Samba spinosa	South Africa: Nieuwoudtville	EF594365	EF594340	EF594389	EF646427	EF599286	GU945214	–	–
