# Supplementary material for: The allometry of proboscis length in Melittidae (Hymenoptera: Apoidae) and an estimate of their foraging distance using museum collections
Source: PLoS One. 2019 Jun 7;14(6):e0217839. doi: 10.1371/journal.pone.0217839 (PMC6555519; doi:10.1371/journal.pone.0217839)
Supplement: S7 Table — (ZIP) [file pone.0217839.s007.zip]

Archive with 2 entries (2 files):
- S7_Table.nex
- S7_Table.xlsx
