# Supplementary material for: The allometry of proboscis length in Melittidae (Hymenoptera: Apoidae) and an estimate of their foraging distance using museum collections
Source: PLoS One. 2019 Jun 7;14(6):e0217839. doi: 10.1371/journal.pone.0217839 (PMC6555519; doi:10.1371/journal.pone.0217839)
Supplement: S7 Table — (ZIP) [file pone.0217839.s007.zip › S7_Table.nex]

#NEXUS 

[EF1,RNApolII,NAK,OPSIN,wingless-462bp,CAD-1152bp,28s-1088bp,COI-741]
[Note - OUT_Halictus_rubicundus and Dasypoda_crassicornis dropped from final analyses]

Begin data;
	Dimensions ntax=80 nchar=7499;
	Format datatype=dna interleave=yes missing=? gap=-;
	Matrix

OUT_Colletes_inaequalis       GAACGTGAACGTGGTATCACTATTGATATTGCCTTGTGGAAATTTGAAACCTCTAAATACTATGTTACTATTATTGATGCTCCTGGACACAGAGATTTCATCAAAAACATGATTACTGGTACTTCCCAGGCTGATTGTGCCGTATTAATTGTTGCCGCTGGTACTGGTGAATTCGAAGCCGGTATTTCTAAAAATGGACAAACCCGTGAGCATGCTCTGCTCGCATTTACTCTTGGTGTAAAACAACTAATTGTTGGTGTTAACAAGATGGACTCTACCGAACCACCCTACTCCGAAGCCCGATTCGAAGAAATCAAGAAAGAAGTATCGTCCTACATTAAAAAAATTGGTTACAACCCTGCTGCCGTTGCATTTGTTCCGATTTCCGGTTGGCACGGAGATAACATGTTGGAAGTTTCTTCCAAAATGCCTTGGTTCAAGGGATGGACCGTCGAACGTAAAGAGAATAAAGCGGAAGGAAAATGCCTTATCGAAGCGCTTGATGCCATCCTTCCGCCTACAAGACCTACGGATAAGGCTCTTCGACTTCCACTATAGGACGTATACAAAATTGGTGGTATCGGAACAGTACCGGTTGGCCGTGTCGAAACTGGTGTACTAAAACCAGGAATGATCGTCACATTCGCTCCTACGGCTCTGACCACTGAAGTTAAGTCTGTTGAAATGCACCACGAAGCATTGCAAGAGGCTGTTCCTGGTGACAACGTTGGTTTCAATGTTAAGAACGTATCTGTAAAGGATTTGCGTCGTGGTTACGTAGCCGGAGACTCTAAGAACAATCCGCCTAAAGGTGCTGCTGATTTCACTGCACAGGTAATTGTGCTGAACCATCCGGGTCAAATCAGCAATGGATATACTCCAGTGTTGGATTGTCACACTGCTCATATTGCGTGTAAATTCGCTGAAATTCGAGAGAAGTGTGACCGTCGTACTGGAAAAACCACCGAAGAAAATCCGAAAGCTATTAAATCTGGAGACGCTGCCATTGTTGTCCTTGTTCCGAGCAAGCCCATGTGCGTTGAGGCTTTCCAAGAATTTCCACCTTTAGGA
OUT_Ctenoplectra_albolimbata  GAACGTGAACGTGGTATTACTATTGATATTGCTCTGTGGAAATTCGAAACATCTAAATACTACGTTACTATCATTGATGCCCCTGGACACAGAGATTTCATCAAAAACATGATTACGGGTACCTCTCAGGCTGATTGTGCTGTATTGATTGTTGCTGCTGGTACTGGCGAATTTGAAGCTGGTATTTCAAAGAATGGACAAACTCGTGAGCATGCCCTGCTTGCTTTTACTCTTGGTGTAAAACAGCTGATTGTTGGTGTTAATAAGATGGACTCCACTGAGCCACCATACTCTGAAACTCGATTCGAAGAAATTAAGAAAGAAGTGTCATCTTACATTAAGAAGATTGGTTATAATCCAGCTGCAGTTGCATTTGTGCCAATTTCTGGGTGGCATGGAGATAACATGTTGGAAGTTTCTTCAAAAATGCCTTGGTTTAAGGGATGGGTTGTTGAGCGTAAAGAAGGTAAAGTTGAAGGAAAATGTCTTATTGAAGCGCTTGATGCCATTCTTCCACCTACCAGACCTACAGACAAGGCTCTTCGTCTTCCTCTTTAGGATGTCTACAAAATTGGCGGTATCGGAACAGTACCAGTTGGTCGTGTTGAGACTGGTTTGTTGAAGCCAGGTATGGTTGTCACATTTGCTCCAGCGGGTCTAACAACTGAAGTTAAATCCGTTGAAATGCATCATGAAGCTTTGCAAGAGGCTGTTCCTGGTGATAATGTTGGTTTCAACGTTAAGAACGTGTCTGTAAAGGAATTGCGTCGTGGTTATGTTGCTGGTGATTCAAAGAATAATCCACCTAAAGGCGCGGCTGACTTTACAGCACAGGTTATTGTATTGAACCACCCTGGTCAAATCACCAATGGATACACACCAGTGTTGGATTGTCATACTGCGCACATCGCGTGTAAATTCGCTCAAATCAAAGAAAAGTGTGACCGTCGTAACGGAAAAACTACTGAAGAAAATCCTAAAGCTATCAAATCTGGAGATGCTGCCATTGTTGTGCTAGTACCAAGCAAGCCTATGTGTGTTGAGGCTTTCCAAGAATTCCCGCCTCTGGGA
OUT_Lithurgus_echinocacti     GAACGTGAACGTGGTATCACGATTGATATTGCACTCTGGAAATTCGAAACTTCTAAATACTATGTTACTATTATTGATGCTCCTGGACACAGAGATTTCATCAAAAACATGATTACGGGAACATCGCAAGCTGATTGTGCTGTATTAATTGTTGCCGCCGGTACCGGTGAATTTGAAGCCGGTATTTCAAAGAATGGACAAACCCGTGAGCATGCTCTGCTCGCTTTTACTCTCGGTGTAAGGCAATTGATCGTTGGTGTTAACAAAATGGACTCCACTGAACCACCATACTCCGAAGCTCGATTCGAAGAAATTAAGAAAGAAGTGTCATCTTACATTAAGAAAATTGGTTATAACCCAGCCGCTGTCGCGTTCGTGCCAATTTCTGGTTGGCATGGAGATAACATGTTGGAAGTTTCTTCCAAAATGCCGTGGTTCAAGGGATGGTGTGTTGAGCGTAAGGAAGGTAAGGCAGAAGGAAAATGCCTTATCGAAGCACTTGATGCTATCCTTCCACCTACTAGACCTACAGACAAGGCTCTTCGTCTTCCTCTCCAGGATGTATACAAAATTGGTGGTATTGGAACGGTACCCGTCGGTCGTGTTGAAACTGGTGTGTTGAAGCCTGGTATGGTAGTCACATTTGCTCCTGCTGGTTTGACTACTGAAGTTAAGTCGGTTGAAATGCATCACGAAGCTTTGCAAGAAGCTGTTCCTGGTGACAACGTTGGTTTCAACGTTAAAAACGTATCGGTTAAGGAATTGCGCCGTGGTTATGTAGCTGGAGATTCAAAGAACAACCCACCTAAGGGTGCTGCTGATTTCACTGCGCAGGTTATCGTGCTGAACCACCCAGGTCAAATTAGCAATGGTTACACACCAGTGTTGGATTGCCACACTGCTCACATTGCATGCAAATTCTCTGAAATCAAGGAAAAATGTGATCGTCGTACCGGAAAAACCACTGAACAAAATCCAAAAGCTATTAAATCTGGAGATGCCGCCATTGTTTTGCTTGTACCAAGCAAGCCAATGTGCGTTGAAGCTTTCCAAGAATTCCCTCCTNNNNNN
Capicola_hantamensis          GAGCGTGAACGTGGTATCACCATTGACATTGCTCTGTGGAAATTCGAAACCTCTAAATACTATGTTACTATTATTGATGCCCCTGGACACAGAGATTTCATCAAGAACATGATCACTGGTACATCACAGGCTGACTGTGCTGTGTTAATTGTCGCTGCCGGTACTGGAGAGTTCGAAGCTGGTATTTCGAAGAATGGACAAACGCGTGAGCACGCTCTGCTCGCTTTCACACTTGGTGTGAAGCAGCTTATTGTTGGTGTTAACAAGATGGACTCCACTGAACCACCATACTCTGAATCTCGATTCGAGGAAATCAAGAAGGAAGTATCATCCTACATCAAGAAAATTGGTTACAACCCTGCTGCTGTTGCATTCGTGCCAATTTCTGGATGGAATGGAGATAACATGTTGGAAGTTTCTTCCAAAATGCCATGGTTCAAGGGATGGACAGTTGAGCGTAAGGAAGGTAAGGCAGAAGGAAAATGCCTTATTGAAGCGCTTGATGCCATCCTTCCACCTGCCAGACCTACAGACAAGGCTCTTCGTCTTCCTCTTCAGGACGTTTACAAAATTGGTGGTATCGGTACCGTACCGGTCGGTCGTGTTGAAACTGGTGTCCTGAAACCAGGTATGGTTGTCACATTCGCCCCCGCGGGTCTGACCACTGAAGTTAAGTCCGTCGAAATGCACCACGAAGCTTTGCAAGAGGCTGTTCCTGGTGACAATGTTGGTTTCAACGTCAAGAACGTGTCTGTCAAAGAATTACGTCGTGGTTACGTAGCTGGAGACTCTAAAAACAACCCACCCAAAGGTGCTGCTGATTTCACTGCACAGGTTATTGTACTGAACCACCCTGGTCAAATCAGTAATGGATACACACCAGTGTTGGATTGCCACACTGCTCACATCGCTTGCAAGTTCCTGGAAATCAGGGAGAAGTGCGACCGTCGTACTGGAAAAACCACTGAAGACAATCCAAAAGCCATCAAGTCTGGAGACGCTGCCATCGTTTTACTCGTACCAAGCAAGCCCATGTGTGTCGAGGCTTTCCAAGAATTCCCACCCTTGGGA
Capicola_nanula               GAGCGTGAACGTGGTATCACTATTGACATTGCTCTGTGGAAATTCGAAACCTCTAAATACTATGTTACTATTATTGATGCCCCTGGACACAGAGATTTCATCAAGAACATGATCACTGGTACATCACAGGCTGACTGTGCTGTCTTAATTGTTGCTGCTGGTACTGGAGAGTTCGAAGCTGGTATTTCGAAGAATGGACAAACCCGTGAGCACGCTCTGCTCGCTTTCACACTTGGTGTGAAGCAGCTCATTGTTGGTGTTAATAAGATGGACTCCACTGAACCACCATACTCTGAATCTCGATTCGAGGAAATCAAGAAGGAAGTATCGTCCTACATCAAGAAAATTGGTTACAACCCTGCTGCCGTTGCATTCGTGCCAATTTCTGGATGGAATGGAGACAACATGTTGGAAGTTTCTTCCAAAATGCCATGGTTCAAGGGATGGACGGTTGAGCGTAAGGAAGGTAAGGCAGAAGGAAAATGCCTTATTGAAGCGCTTGACGCCATCCTTCCACCTGCCAGACCTACAGACAAGGCTCTTCGTCTTCCTCTTCAGGACGTTTACAAAATTGGTGGTATCGGTACCGTACCGGTCGGTCGTGTTGAAACTGGTGTCCTGAAACCAGGTATGGTTGTCACATTCGCCCCTGCGGGTTTGACCACTGAAGTTAAGTCCGTTGAAATGCACCACGAAGCTTTGCAAGAGGCTGTCCCTGGTGACAATGTTGGTTTCAACGTGAAGAACGTATCTGTCAAAGAATTGCGTCGTGGTTACGTAGCTGGAGACTCCAAAAACAACCCACCTAAAGGTGCTGCTGATTTCACTGCACAGGTTATTGTACTGAACCACCCTGGTCAAATTAGTAATGGATACACACCAGTGTTGGATTGCCACACTGCTCACATCGCTTGCAAGTTCCTGGAAATCAGGGAGAAGTGCGACCGTCGTACTGGAAAGACCACTGAAGAAAATCCAAAAGCCATCAAATCAGGAGACGCTGCCATCGTTATACTCGTACCAAGCAAGCCCATGTGTGTCGAGGCTTTCCAGGAATTCCCACCCTTGGGA
Capicola_nigerrima            GAGCGTGAACGTGGTATCACCATTGACATTGCTCTGTGGAAATTCGAAACCTCTAAATACTATGTTACTATTATTGATGCCCCTGGACACAGAGATTTCATCAAGAACATGATCACTGGTACATCACAGGCTGACTGTGCTGTCTTAATTGTTGCTGCTGGTACTGGAGAGTTCGAAGCTGGTATTTCGAAGAATGGACAAACTCGTGAGCACGCTCTGCTCGCTTTCACACTTGGTGTGAAGCAGCTCATTGTTGGTGTTAACAAAATGGACTCCACTGAACCACCATACTCTGAATCTCGATTCGAGGAAATCAAGAAGGAAGTATCGTCCTACATCAAGAAAATTGGTTACAACCCTGCTGCCGTTGCATTCGTGCCAATTTCTGGATGGAATGGAGACAACATGTTGGAAGTTTCTTCCAAAATGCCATGGTTCAAGGGATGGACGGTTGAGCGTAAGGAAGGTAAGGCAGAAGGAAAATGCCTTATTGAAGCGCTTGACGCCATCCTTCCACCTGCCAGACCTACAGACAAGGCTCTTCGTCTTCCTCTTCAGGACGTTTACAAAATTGGTGGTATCGGTACCGTACCGGTCGGTCGTGTTGAAACTGGTGTCCTGAAACCAGGTATGCTTGTCACATTCGCCCCTGCAGGTTTGACCACTGAAGTTAAGTCCGTCGAAATGCACCACGAAGCTTTGCAAGAGGCTGTTCCTGGTGACAATGTTGGTTTCAACGTCAAAAACGTGTCTGTCAAAGAGTTGCGTCGTGGTTACGTAGCTGGAGACTCTAAAAACAACCCACCTAAAGGTGCTGCTGATTTCACTGCACAGGTTATTGTACTGAACCACCCTGGTCAAATCAGTAACGGATACACACCAGTGTTGGATTGCCACACTGCTCACATCGCTTGCAAGTTCCTGGAAATCAGGGAGAAGTGCGACCGTCGTACTGGAAAAACCACTGAAGAAAATCCAAAAGCCATCAAATCTGGAGACGCTGCCATCGTTTTACTCGTACCAAGCAAGCCCATGTGTGTCGAGGCTTTCCAGGAATTCCCACCCTTGGGA
Capicola_richtersveldensis    GAGCGTGAACGTGGTATCACCATTGACATTGCTCTGTGGAAGTTCGAAACCTCGAAATACTATGTTACTATTATTGATGCCCCTGGACACAGAGATTTCATCAAGAACATGATCACTGGTACATCACAGGCTGACTGTGCTGTCTTAATTGTTGCTGCTGGTACTGGAGAGTTCGAAGCTGGTATTTCGAAGAATGGACAAACCCGTGAGCATGCTCTGCTTGCTTTCACACTTGGTGTGAAGCAGCTTATTGTTGGTGTTAACAAAATGGACTCCACTGAACCACCATACTCTGAGTCTCGATTCGAGGAAATCAAGAAGGAAGTATCGTCCTACATCAAGAAAATTGGTTACAACCCTGCTGCCGTTGCATTCGTGCCAATTTCTGGATGGAATGGAGACAACATGTTGGAAGTTTCTTCCAAAATGCCATGGTTCAAGGGATGGACGGTTGAGCGTAAGGAAGGTAAGGCAGAAGGAAAATGCCTTATTGAAGCGCTTGACGCCATCCTTCCACCTGCCAGACCTACAGACAAGGCTCTTCGTCTTCCTCTTCAGGACGTTTACAAAATTGGTGGTATCGGTACCGTACCGGTCGGTCGTGTTGAAACTGGTGTCCTGAAACCAGGTATGGTTGTCACATTCGCCCCCGCGGGTCTGACCACTGAAGTTAAGTCCGTCGAAATGCACCACGAAGCTTTGCAAGAGGCTGTTCCTGGTGACAATGTTGGTTTCAACGTCAAAAACGTGTCTGTCAAAGAATTGCGTCGTGGTTACGTAGCTGGAGACTCTAAAAACAACCCACCCAAAGGTGCTGCTGATTTCACTGCACAGGTTATTGTACTGAACCATCCTGGTCAAATCAGTAATGGATACACACCAGTGTTGGATTGCCACACTGCTCACATCGCTTGCAAGTTCCTGGAAATCAGGGAGAAGTGCGACCGTCGTACTGGAAAGACCACTGAAGAAAATCCAAAAGCCATCAAATCTGGAGACGCTGCCATTGTTTTACTCGTACCAAGCAAGCCCATGTGTGTCGAGGCTTTCCAGGAATTCCCACCCTTGGGA
Dasypoda_argentata            GAACGTGAACGTGGTATCACCATTGATATTGCCCTATGGAAATTCGAAACCGCTAAATATTATGTCACTATTATTGATGCCCCTGGACACAGAGATTTCATCAAGAACATGATCACTGGTACATCACAGGCTGATTGTGCTGTTTTAATTGTTGCTGCTGGTACTGGAGAGTTCGAAGCTGGTATTTCGAAGAATGGACAAACCCGTGAGCATGCTCTGCTCGCTTTCACACTTGGTGTGAAGCAACTCATTGTTGGTGTTAACAAGATGGACTCCACCGAACCACCATACTCTGAACCTCGATTCGAGGAAATCAAAAAGGAAGTATCATCCTACATCAAGAAAATTGGTTACAACCCCGCTGCCGTCGCGTTTGTGCCAATTTCTGGATGGAATGGAGACAACATGTTGGAAGTTTCTTCCAAAATGCCTTGGTTCAAGGGATGGACTGTTGAGCGTAAGGAAGGTAAGGCAGAAGGAAAATGCCTTATTGAAGCCCTTGACGCCATCCTTCCACCTACCAGACCTACAGACAAGGCTCTCCGTCTTCCTCTTCAGGATGTTTACAAAATTGGTGGTATCGGTACAGTACCAGTTGGTCGTGTTGAAACTGGTCTTCTGAAACCTGGTATGGTCGTCACATTTGCCCCCGTTGGTTTGACCACTGAAGTTAAGTCCGTCGAAATGCACCACGAAGCTCTGCAAGAGGCTGTTCCTGGTGACAATGTTGGTTTCAACGTAAAGAACGTATCCGTCAAAGAATTGCGTCGTGGTTTCGTAGCTGGGGACTCTAAGAACAACCCACCTAAAGGTGCTGCTGATTTCACCGCACAGGTTATTGTATTGAACCACCCTGGTCAAATCAGCAATGGTTACACACCAGTGTTGGATTGCCACACCGCTCACATTGCGTGCAAGTTTGTTGAAATCAAGGAGAAGTGCGACCGTCGTACTGGAAAGACCACCGAAGAAAATCCAAAAGCCATCAAGGCAGGAGATGCTGCCATCGTTATACTTGTACCAAGCAAGCCCATGTGTGTCGAGGCTTTCCAAGAATTCCCACCCTTGGGA
Dasypoda_braccata             GAACGTGAACGTGGTATCACCATTGATATTGCCCTATGGAAATTCGAAACTGCTAAATATTATGTCACTATTATTGATGCCCCTGGACACAGAGATTTCATCAAGAACATGATCACTGGTACATCACAGGCTGATTGTGCTGTTTTAATTGTTGCTGCTGGTACTGGAGAGTTCGAAGCTGGTATTTCGAAGAATGGACAAACCCGTGAGCATGCTCTGCTCGCTTTCACACTTGGTGTGAAGCAACTCATTGTTGGTGTTAACAAGATGGACTCCACCGAACCACCATACTCTGAACCTCGATTCGAGGAAATCAAAAAGGAAGTATCATCCTACATCAAGAAAATTGGTTACAACCCCACTGCCGTCGCGTTTGTGCCAATTTCTGGATGGAATGGAGACAACATGTTGGAAGTTTCTTCCAAAATGCCTTGGTTCAAGGGATGGACTGTTGAGCGTAAGGAAGGTAAGGCAGAAGGAAAATACCTTATTGAAGCCCTTGACGCCATCCTTCCACCTACCAGACCTACAGACAAGGCTATCCGTCTTCCTCTTCAGGATGTTTACAAAATTGGTGGTATCGGTACAGTACCAGTTGGTCGTGTTGAAACTGGTCTTTTGAAACCTGGTATGGTCGTCACATTTGCCCCCGTTGGTTTGACCACTGAAGTTAAGTCCGTCGAAATGCACCACGAAGCTCTGCAAGAGGCTGTTCCTGGTGACAATGTTGGTTTCAACGTAAAGAACGTATCCGTCAAAGAATTGCGTCGTGGTTTCGTAGCTGGGGACTCTAAGAACAACCCACCTAAAGGTGCTGCTGATTTCACCGCACAGGTTATTGTATTGAACCACCCTGGTCAAATCAGCAATGGTTACACACCAGTGTTGGATTGCCACACCGCTCACATTGCGTGCAAGTTTGTTGAAATCAAGGAGAAGTGCGACCGTCGTACTGGCAAGACCACCGAAGAAAATCCAAAAGCCATCAAGGCAGGAGATGCTGCCATCGTTATACTTGTACCAAGCAAGCCCATGTGTGTCGAGGCTTTCCAAGAANNNNNNNNNNNNNNN
Dasypoda_dusmeti              --------------------------------------------------------------------------------------------------------------------------------------------------------------------------------------------------------------------------------------------------------------------------------------------------------------------------------------------------------------------------------------------------------------------------------------------------------------------------------------------------------------------------------------------------------------------------------------------------------------------------------------------------------------------------------------------------------------------------------------------TGGTGACAATGTTGGTTTTAACGTAAAGAACGTATCCGTCAAAGAATTGCGTCGTGGTTTCGTAGCTGGTGACTCTAAGAACAACCCACCTAAAGGTGCTTGTGATTTCACCGCGCAGGTTATTGTACTGAACCACCCTGGTCAAATCAGCAATGGTTACACACCAGTATTGGATTGCCATACCGCTCACATTGCGTGCAAGTTCGTTGAGATCAAGGAGAAGTGCGACCGTCGTACTGGCAAGACCACCGAAGAAAATCCAAAAGCCATCAAGGCAGGAGATGCTGCCATCGTTATACTTGTACCCAGCAAACCCATGTGTGTCGAGGCTTTCCAAGAATTCCCACCCTTGGGA
Dasypoda_frieseana            GAACGTGAACGTGGTATCACCATTGATATTGCCCTATGGAAATTCGAAACCTCTAAATATTATGTCACTATTATTGATGCCCCTGGACACAGAGATTTCATCAAGAACATGATCACTGGTACATCACAGGCTGATTGTGCTGTTTTAATTGTTGCTGCTGGTACTGGAGAGTTCGAAGCTGGTATTTCGAAGAATGGACAAACCCGTGAGCATGCTCTGCTCGCTTTCACACTTGGTGTGAAGCAACTCATTGTCGGTGTTAACAAGATGGACTCCACCGAACCACCATACTCTGAACCTCGATTCGAGGAAATCAAAAAGGAAGTATCATCCTACATCAAGAAAATTGGTTACAACCCCGCTGCCGTCGCGTTTGTGCCAATTTCTGGATGGAATGGAGACAACATGTTGGAAGTTTCTTCCAAAATGCCTTGGTTCAAGGGATGGACTGTTGAGCGTAAGGAAGGTAAGGCAGAAGGAAAATGCCTTATTGAAGCCCTTGACGCCATCCTTCCACCTACCAGACCTACAGACAAAGCTCTCCGTCTTCCTCTTCAGGATGTTTACAAAATTGGTGGTATCGGTACAGTACCAGTTGGTCGTGTTGAAACTGGTCTTCTGAAACCTGGTATGGTCGTCACATTTGCCCCCGTTGGTTTGACCACTGAAGTTAAGTCCGTCGAAATGCACCACGAAGCTCTGCAAGAGGCTGTTCCTGGTGACAATGTTGGTTTCAATGTAAAGAACGTATCTGTCAAAGAATTGCGTCGTGGTTTCGTAGCTGGGGACTCTAAGAACAACCCACCTAAAGGTGCTGCTGATTTCACCGCACAGGTTATTGTATTGAACCACCCTGGTCAAATCAGCAATGGTTACACACCAGTGTTGGATTGCCATACCGCTCACATTGCGTGCAAGTTTGTTGAAATCAAGGAGAAGTGCGACCGTCGTACTGGCAAGACCACCGAAGAAAATCCAAAAGCCATCAAGGCAGGAGATGCTGCCATCGTTATACTTGTACCAAGCAAGCCCATGTGTGTCGAGGCTTTCCAAGAATTCCCACCCTTGGGA
Dasypoda_hirtipes             NNNNNNNNNNNNNNTATCACCATTGATATTGCCCTATGGAAATTCGAAACCGCTAAATATTATGTTACTATTATTGATGCCCCTGGACACAGAGATTTCATCAAGAACATGATTACTGGTACATCACAGGCTGATTGTGCTGTTTTAATTGTTGCTGCTGGTACTGGAGAGTTCGAAGCTGGTATTTCGAAGAATGGACAAACCCGTGAGCACGCTCTGCTCGCTTTCACACTTGGTGTGAAGCAACTCATTGTGGGTGTTAACAAGATGGACTCCACTGAACCACCATACTCTGAACCTCGATTCGAGGAAATCAAAAAGGAAGTATCATCCTACATCAAGAAAATTGGTTACAACCCCGCTGCCGTCGCGTTTGTGCCAATTTCTGGATGGAATGGAGACAACATGTTGGAAGTTTCTTCCAAAATGCCTTGGTTCAAGGGATGGACCGTTGAGCGTAAGGAAGGTAAGGCAGAAGGAAAATGCCTTATTGAAGCCCTTGACGCCATCCTTCCACCTACCAGACCTACAGACAAGGCTCTCCGTCTTCCTCTT------------------------------------------------------------------------------------------------------------------------------------------------------------------------------------------------------------------------------------------------------------------------------------------------------------------------------------------------------------------------------------------------------------------------------------------------------------------------------------------------------------------------------------
Dasypoda_oraniensis           GAACGTGAACGTGGTATCACCATTGATATTGCCCTGTGGAAATTCGAAACCTCTAAATATTATGTCACTATTATTGATGCCCCTGGACACAGAGATTTCATCAAGAACATGATCACTGGTACATCACAGGCTGATTGTGCTGTTTTAATTGTTGCTGCTGGTACTGGAGAGTTCGAAGCTGGTATTTCGAAGAATGGACAAACCCGTGAGCACGCTCTGCTCGCTTTCACACTTGGTGTGAAGCAACTCATTGTGGGTGTTAACAAGATGGACTCCACTGAACCACCATACTCTGAATCTCGATTCGAGGAAATCAAAAAGGAAGTATCATCCTACATCAAGAAAATTGGTTACAACCCCGCTGCCGTTGCGTTTGTGCCAATTTCTGGATGGAATGGAGACAACATGTTGGAAGTTTCTTCCAAAATGCCTTGGTTCAAGGGATGGACCGTTGAGCGTAAGGAAGGTAAGGCAGAAGGAAAATGCCTTATTGAAGCCCTTGACGCCATCCTTCCACCTACCAGACCTACAGACAAGGCTCTCCGTCTTCCTCTTCAGGACGTTTACAAAATTGGTGGTATTGGTACAGTACCAGTTGGTCGTGTTGAAACTGGTCTTCTGAAACCTGGTATGGTCGTCACATTCGCACCTGTTGGTTTGACCACTGAAGTTAAGTCCGTCGAAATGCACCACGAAGCTTTGCAAGAGGCTGTTCCCGGTGACAATGTTGGTTTCAACGTAAAGAACGTATCCGTCAAAGAATTGCGTCGTGGTTTCGTAGCTGGTGATTCTAAGAACAACCCACCTAAAGGTGCTTGTGATTTTACCGCACAGGTTATTGTACTGAACCACCCTGGTCAAATCAGCAATGGTTACACACCAGTATTGGATTGCCATACCGCTCACATTGCGTGCAAGTTCGTTGAAATCAAGGAGAAGTGCGACCGTCGTACTGGCAAGACCACCGAAGAAAATCCAAAAGCCATCAAGGCAGGAGATGCTGCCATCGTTATACTTGTACCAAGCAAGCCTATGTGTGTCGAGGCTTTCCAAGAATTCCCACCCTTGGGA
Dasypoda_pyriformis           GAACGTGAACGTGGTATCACCATTGATATTGCCCTGTGGAAATTCGAAACCTCTAAATATTATGTCACTATTATTGATGCCCCTGGACACAGAGATTTCATCAAGAACATGATCACTGGTACATCACAGGCTGATTGTGCTGTTTTAATTGTTGCTGCTGGTACTGGAGAGTTCGAAGCTGGTATTTCGAAGAATGGACAAACCCGTGAGCACGCTCTGCTCGCTTTCACACTTGGTGTGAAGCAACTTATTGTCGGTGTTAACAAGATGGACTCCACTGAACCACCATACTCTGAACCTCGATTCGAGGAAATCAAAAAGGAAGTATCATCCTACATCAAGAAAATTGGTTACAACCCCGCTGCCGTCGCGTTTGTGCCAATTTCTGGATGGAATGGCGACAACATGTTGGAAGTTTCTTCCAAAATGCCTTGGTTCAAGGGATGGGCCGTTGAGCGTAAGGAAGGTAAGGCAGAAGGAAAATGCCTTATTGAAGCCCTTGACGCCATCCTTCCACCTACCAGACCTACAGACAAGGCTCTCCGTCTTCCTCTTCAGGATGTTTACAAAATTGGTGGTATCGGTACAGTACCAGTTGGTCGTGTTGAAACTGGTCTTCTGAAACCTGGTATGGTCGTCACATTCGCACCTGTTGGTTTGACCACTGAAGTTAAGTCCGTCGAAATGCACCACGAAGCTCTGCAAGAGGCTGTTCCTGGTGACAATGTTGGTTTCAACGTAAAGAACGTATCCGTCAAAGAATTGCGTCGTGGTTTCGTAGCTGGTGACTCTAAGAACAACCCACCTAAAGGTGCTTGTGATTTCACCGCACAGGTTATTGTACTGAACCACCCTGGTCAAATCAGCAATGGTTACACACCAGTGTTGGATTGTCACACCGCTCACATTGCATGCAAGTTCGTCGAAATCAAGGAGAAGTGCGACCGTCGTACTGGCAAGACCACTGAAGAAAATCCAAAAGCCATCAAGGCAGGAGATGCTGCCATCGTTATACTTGTACCAAGCAAGCCCATGTGTGTCGAGGCTTTCCAAGAATTCCCACCCTTGGGA
Dasypoda_pyrotricha           GAACGTGAACGTGGTATCACCATTGATATTGCCCTGTGGAAATTCGAAACCTCTAAATACTATGTCACTATTATTGATGCCCCTGGACACAGAGATTTCATCAAGAACATGATCACTGGTACATCACAGGCTGATTGTGCTGTTTTAATTGTTGCTGCTGGTACTGGAGAGTTCGAAGCTGGTATTTCGAAAAATGGACAAACCCGTGAGCACGCACTGCTCGCTTTCACACTTGGTGTGAAGCAGCTGATTGTTGGTGTTAACAAGATGGATTCCACTGAACCACCATACTCTGAATCTCGATTCGAGGAAATCAAAAAGGAAGTATCATCCTACATCAAGAAAATTGGTTACAACCCCGCTGCCGTTGCGTTTGTGCCAATTTCTGGATGGAATGGAGACAATATGTTGGAAGTTTCTTCCAAAATGCCTTGGTTCAAGGGATGGGCTGTTGAGCGTAATTAATGTAAGCGATAAGGAATATGCCTTATTTTAGCCCTTGACGCCATCCTTCCACCTACCAGACCTACAGACAAGGCTCTCCGTCTTCCTCTTCAGGACGTTTACAAAATTGGTGGTATTGGTACAGTACCAGTCGGTCGTGTTGAAACTGGTCTTCTGAAACCTGGTATGGTAGTCACATTCGCCCCTGTTGGTTTGACCACTGAAGTTAAGTCCGTCGAAATGCACCACGAAGCCCTGCAAGAGGCTGTTCCTGGTGACAATGTTGGTTTCAACGTAAAGAACGTATCCGTCAAAGAATTGCGTCGTGGTTTCGTAGCTGGTGACTCTAAGAACAACCCACCTAGAGGTGCTGCAGATTTCACTGCACAGGTTATTGTACTGAACCACCCTGGTCAAATCAGCAATGGTTACACACCAGTGTTGGATTGCCACACCGCTCACATTGCGTGCAAGTTTGTTGAAATCAAGGAGAAGTGCGACCGTCGTACTGGCAAAACCACCGAAGAAAATCCAAAAGCCATCAAGGCAGGAGATGCTGCCATCGTTATACTTGTACCAAGCAAGCCCATGTGTGTCGAGGCTTTCCAAGAATTCCCACCCTTGGGA
Dasypoda_spinigera            ---------------------------------------------------------------------------------------------------------------------------------------------------------------------------------------------------------------------------------------------------------------------------------------------------------------------------------------------------------------------------------------------------------------------------------------------------------------------------------------------------------------------------------------------------------------------------------------------------------------------------------------------------------------------------------------------------------------------------------------------GGTGACAATGTTGGTTTTAATGTAAAGAACGTATCTGTCAAAGAATTGCGTCGTGGTTTCGTAGCTGGGGACTCTAAGAACAACCCACCTAAAGGTGCTGCTGATTTCACCGCACAGGTTATTGTATTGAACCACCCTGGTCAAATCAGCAATGGTTACACACCAGTGTTGGATTGCCACACCGCTCACATTGCGTGCAAGTTTGTTGAAATCAAGGAGAAGTGCGACCGTCGTACTGGAAAGACCACCGAAGAAAATCCAAAAGCCATCAAGGCAGGAGATGCTGCCATCGTTATACTTGTACCAAGCAAGCCCATGTGTGTCGAGGCTTTCCAAGAATTCCCGCCCTTGGGA
Dasypoda_suripes              GAACGTGAACGTGGTATCACCATTGATATTGCCCTATGGAAATTCGAAACCTCTAAATATTATGTCACTATTATTGATGCCCCTGGACACAGAGATTTCATCAAGAACATGATCACTGGTACATCACAGGCTGATTGTGCTGTTTTAATTGTTGCTGCTGGTACTGGAGAGTTCGAAGCTGGTATTTCGAAGAATGGACAAACCCGTGAGCATGCTCTGCTCGCTTTCACACTTGGTGTGAAGCAACTCATTGTCGGTGTTAACAAGATGGACTCCACCGAACCACCATACTCTGAACCTCGATTCGAGGAAATCAAAAAGGAAGTATCATCCTACATCAAGAAAATTGGTTACAACCCCGCTGCCGTCGCGTTTGTGCCAATTTCTGGATGGAATGGAGACAACATGTTGGAAGTTTCTTCCAAAATGCCTTGGTTCAAGGGATGGACTGTTGAGCGTAAGGAAGGTAAGGCAGAAGGAAAATGCCTTATTGAAGCCCTTGACGCCATCCTTCCACCTACCAGACCTACAGACAAAGCTCTCCGTCTTCCTCTTCAGGATGTTTACAAAATTGGTGGTATCGGTACAGTACCAGTTGGTCGTGTTGAAACTGGTCTTCTGAAACCTGGTATGGTCGTCACATTTGCCCCCGTTGGTTTGACCACTGAAGTTAAGTCCGTCGAAATGCACCACGAAGCTCTGCAAGAGGCTGTTCCTGGTGACAATGTTGGTTTCAACGTAAAGAACGTATCTGTCAAAGAATTGCGTCGTGGTTTCGTAGCTGGGGACTCTAAGAACAACCCACCTAAAGGTGCTGCTGATTTCACCGCACAGGTTATTGTATTGAACCACCCTGGTCAAATCAGCAATGGTTACACACCAGTGTTGGATTGCCATACCGCTCACATTGCGTGCAAGTTTGTTGAAATCAAGGAGAAGTGCGACCGTCGTACTGGCAAGACCACCGAAGAAAATCCAAAAGCCATCAAGGCAGGAGATGCTGCCATCGTTATACTTGTACCAAGCAAGCCCATGTGTGTCGAGGCTTTCCAAGAATTCCCACCCTTGGGA
Dasypoda_visnaga              GAACGTGAACGTGGTATCACCATTGATATTGCCCTGTGGAAATTCGAAACCTCTAAATATTATGTCACTATTATTGATGCACCTGGACACAGAGATTTCATCAAGAACATGATCACTGGTACATCACAGGCTGATTGTGCTGTTTTAATTGTTGCTGCTGGTACTGGAGAGTTCGAAGCTGGTATTTCGAAGAATGGACAAACCCGTGAGCACGCTCTGCTCGCTTTCACACTTGGTGTGAAGCAACTCATTGTTGGTGTTAACAAGATGGACTCTACTGAACCACCATACTCTGAATCTCGATTCGAGGAAATCAAAAAGGAAGTATCATCCTACATCAAGAAAATTGGTTACAACCCCGCTGCCGTCGCGTTTGTGCCAATTTCGGGATGGAATGGAGACAACATGTTGGAAGTTTCTTCCAAAATGCCTTGGTTCAAGGGATGGACCGTTGAGCGTAAGGAAGGTAAGGCAGAAGGAAAATGCCTTATTGAAGCCCTTGACGCCATCCTTCCACCTACCAGACCTACAGATAAGGCTCTCCGTCTTCCTCTTCAGGACGTTTACAAAATTGGTGGTATCGGTACAGTACCAGTTGGTCGTGTTGAAACTGGTCTTCTGAAACCTGGTATGGTTGTCACATTCGCCCCTGTTGGTTTGACCACTGAAGTTAAGTCCGTCGAAATGCACCACGAAGCTCTGCAAGAGGCTGTTCCCGGTGACAATGTTGGTTTTAACGTAAAGAACGTATCCGTCAAAGAATTGCGTCGTGGTTTTGTAGCTGGTGACTCTAAGAACAACCCACCTAAAGGTGCTGCTGATTTCACCGCACAGGTTATTGTACTGAACCACCCTGGTCAAATCAGCAATGGTTACACACCAGTGTTGGATTGCCACACCGCTCACATTGCGTGCAAATTCGTTGAAATCAAGGAGAAGTGCGACCGTCGTACTGGCAAGACCACCGAAGAAAATCCAAAAGCCATCAAGGCAGGAGATGCTGCCATCGTTATACTTGTACCAAGCAAGCCCATGTGTGTCGAGGCTTTCCAAGAATTCCCACCCTTGGGA
Eremaphanta_iranica           ---------------------------------------------------------------------------------------------------------------------------------------------------------------------------------------------------------------------------------------------------------------------------------------------------------------------------------------------------------------------------------------------------------------------------------------------------------------------------------------------------------------------------------------------------------------------------------------------------------------------------------------------------------------------------------------------------------------------------------------------------------------------------------GTCAAAGAATTGCGTCGTGGTTATGTGGCTGGAGACTCTAAGAACAACCCACCTAAAGGTGCTGCCGATTTCACTGCACAGGTTATTGTACTGAACCACCCTGGTCAAATTTGTAACGGATACACACCAGTGTTGGATTGCCACACTGCTCACATCGCTTGCAAGTTCTCGAAAATCAGGGAGAAGTGCGACCGTCGTACTGGAAAAACCACCGAAGACAATCCAAAAGCTATCAAATCTGGAGACGCTGCCATCGTTTTACTCGTACCAACCAAGCCCATGTGTGTCGAGGCTTTCCAAGAATTCCCACCCTTGGGA
Hesperapis_cockerelli         GAACGTGAACGTGGTATCACCATTGATATTGCCCTGTGGAAATTCGAAACCGCGAAATACTATGTTACTATTATTGATGCACCTGGACACAGAGATTTCATCAAGAACATGATCACTGGTACGTCACAGGCTGACTGTGCTGTCTTAATTGTTGCTGCTGGTACCGGAGAGTTCGAAGCTGGTATTTCGAAGAATGGACAGACCCGTGAGCACGCTTTGCTTGCTTTCACACTTGGTGTAAAGCAACTCATTGTTGGTGTTAACAAGATGGACTCCACTGAACCACCGTACTCTGAATCTCGATTCGAGGAAATCAAGAAGGAAGTATCGTCCTACATCAAGAAAATTGGTTACAACCCTGCTGCCGTTGCGTTCGTGCCAATTTCTGGATGGAATGGAGACAACATGTTGGAAGTTTCTTCCAAAATGCCATGGTTCAAGGGATGGGCAGTTGAGCGTAAGGAAGGTAAGGCAGAAGGAAAATGCCTTATTGAAGCGCTTGACGCCATCCTTCCACCTGCCAGACCTACAGATAAGGCTCTTCGTCTTCCTCTTCAGGACGTTTACAAAATTGGTGGTATTGGTACCGTACCGGTCGGTCGTGTCGAAACTGGTGTTCTGAAACCAGGTATGCTTGTCACATTCGCTCCCGCGGGTCTGACTACTGAAGTTAAGTCCGTTGAAATGCACCACGAGGCTTTGCAAGAGGCTGTTCCTGGTGACAATGTTGGTTTCAACGTCAAGAACGTGTCCGTCAAAGAATTGCGTCGTGGTTACGTAGCTGGAGACTCTAAGAACAACCCGCCTAAAGGTGCTGCTGATTTCACAGCACAGGTTATTGTACTGAACCACCCTGGTCAAATCAGCAATGGATACACACCAGTGTTGGATTGCCACACTGCTCACATTGCTTGCAAGTTCCTGGAAATCAGGGAGAAGTGCGACCGTCGTACTGGAAAAACAACAGAAGAAAATCCAAAAGCCATCAAATCCGGAGACGCTGCCATCGTTTTACTCGTACCAAGCAAGCCCATGTGTGTCGAGGCTTTCCAAGAATTCCCACCCTTGGGA
Hesperapis_larreae            GAACGTGAACGTGGTATCACCATTGATATCGCCCTGTGGAAATTCGAAACCTCAAAATACTACGTTACTATTATTGATGCACCTGGACACAGAGATTTCATCAAGAACATGATCACTGGTACATCACAGGCTGACTGTGCTGTCTTAATTGTTGCTGCTGGTACTGGAGAGTTCGAAGCTGGTATTTCGAAGAATGGACAAACCCGTGAGCACGCTTTGCTTGCTTTCACACTTGGTGTAAAGCAACTCATTGTTGGTGTTAACAAGATGGACTCCACTGAACCACCATACTCTGAATCTCGATTCGAGGAAATCAAGAAGGAAGTATCGTCCTACATCAAGAAAATTGGTTACAACCCTGCTGCCGTTGCGTTCGTGCCAATTTCTGGATGGAATGGAGACAACATGTTGGAAGTTTCTTCCAAAATGCCATGGTTCAAGGGATGGACAGTTGAGCGTAAGGAAGGTAAGGCAGAAGGAAAATGCCTTATTGAAGCGCTTGACGCCATCCTTCCACCTGCCAGACCTACAGATAAGGCTCTTCGTCTTCCTCTTCAGGACGTTTACAAAATTGGTGGTATTGGTACCGTACCGGTCGGTCGTGTCGAAACTGGTGTCCTGAAACCAGGTATGCTCGTCACATTCGCTCCCGCGGGTCTGACTACTGAAGTTAAGTCCGTTGAAATGCACCACGAGGCTTTGCAAGAGGCTGTTCCTGGTGACAATGTTGGTTTCAACGTCAAGAACGTGTCCGTTAAAGAATTGCGTCGTGGTTACGTAGCTGGAGACTCTAAGAACAACCCGCCTAAAGGTGCTGCTGATTTCACTGCACAGGTTATTGTACTGAACCACCCTGGTCAAATCAGCAATGGATACACACCAGTGTTGGATTGCCACACTGCTCACATTGCTTGCAAGTTCCTGGAAATCAGGGAGAAGTGCGACCGTCGTACTGGAAAAACAACAGAAGAAAATCCAAAAGCCATCAAATCCGGAGACGCTGCCATCGTTTTACTCGTACCAAGCAAGCCCATGTGTGTCGAGGCTTTCCAAGAATTCCCACCCTTGGGA
Hesperapis_regularis          GAACGTGAACGTGGTATCACCATTGATATTGCCTTGTGGAAATTTGAAACCTCGAAATATTACGTTACTATTATTGATGCACCTGGACACAGAGATTTCATCAAAAACATGATCACNGGTACATCACAGGCTGACTGTGCTGTCTTAATTGTTGCTGCTGGTACTGGAGAGTTCGAAGCTGGTATTTCGAAAAATGGACAAACCCGTGAGCACGCTTTACTTGCTTTCACACTTGGTGTAAAGCAACTTATTGTTGGTGTTAACAAGATGGACTCCACTGAACCACCCTACTCTGAATCTCGATTCGAGGAAATCAAGAAGGAAGTATCGTCCTACATCAAGAAAATTGGTTACAACCCTGCTGCCGTTGCGTTCGTGCCAATTTCTGGATGGAATGGAGACAACATGTTGGAAGTTTCTTCCAAAATGCCATGGTTCAAGGGATGGACAGTCGAGCGTAAGGAGGGTAAGGCAGAAGGAAAATGCCTTATCGAAGCGCTTGACGCCATCCTCCCACCTGCCAGACCTACAGATAAGGCTCTTCGTCTTCCTCTTCAGGACGTTTACAAAATTGGTGGTATTGGTACCGTACCGGTCGGTCGTGTCGAAACTGGTGTCCTGAAACCAGGTATGCTTGTCACATTCGCTCCCGCGGGTCTGACTACTGAAGTTAAGTCCGTTGAAATGCACCACGAGGCTTTGCAAGAGGCTGTTCCTGGTGACAATGTTGGTTTCAACGTTAAGAACGTGTCCGTCAAAGAATTGCGTCGTGGTTACGTCGCTGGAGACTCTAAGAACAACCCGCCTAAAAGTGCTGCTGATTTCACTGCACAGGTTATTGTACTGAACCACCCTGGTCAAATCAGCAATGGATACACACCAGTGTTGGATTGCCACACTGCTCACATTGCTTGCAAGTTCCTGGAAATCAGGGAGAAGTGCGACCGTCGTACTGGAAAAACAACAGAAGAAAATCCAAAAGCCATCAAATCCGGAGACGCTGCCATCGTTTTACTCGTACCAAGCAAGCCCATGTGTGTCGAGGCTTTCCAAGAATTCCCACCCTTGGGA
Hesperapis_rhodocerata        GAACGTGAACGTGGTATCACCATTGATATTGCCCTGTGGAAATTTGAAACCTCGAAATACTACGTTACTATTATTGATGCACCTGGACACAGAGATTTCATCAAGAACATGATCACTGGTACATCACAGGCTGACTGTGCTGTCTTAATTGTTGCTGCTGGTACCGGAGAGTTCGAAGCTGGTATTTCGAAGAATGGACAGACCCGTGAGCACGCTTTGCTTGCTTTCACACTTGGTGTAAAGCAACTCATTGTTGGTGTTAACAAGATGGACTCCACTGAACCACCATACTCTGAATCTCGATTCGAGGAAATCAAGAAGGAAGTATCGTCCTACATCAAGAAAATTGGTTACAACCCTGCTGCCGTTGCGTTCGTGCCAATTTCTGGATGGAATGGAGACAACATGTTGGAAGTTTCTTCCAAAATGCCATGGTTCAAGGGATGGGCAGTTGAGCGTAAGGAAGGTAAGGCAGAAGGAAAATGCCTTATTGAAGCGCTTGACGCCATCCTTCCACCTGCCAGACCTACAGATAAGGCTCTTCGTCTTCCTCTTCAGGACGTTTACAAAATTGGTGGTATTGGTACCGTACCGGTCGGTCGTGTCGAAACTGGTGTCCTTAAACCAGGTATGCTTGTCACGTTCGCTCCCGCGGGTCTGACTACTGAAGTTAAGTCCGTTGAAATGCATCACGAGGCTTTGCAAGAGGCTGTTCCTGGTGACAATGTTGGTTTCAACGTCAAGAACGTGTCCGTCAAAGAAATGCGTCGTGGTTACGTAGCTGGAGACTCTAAGAACAACCCGCCTAAAGGTGCTGCTGATTTCACTGCACAGGTTATTGTACTGAACCACCCTGGTCAAATCAGCAATGGATACACGCCAGTGTTGGATTGCCACACTGCTCACATTGCTTGCAAGTTCCTGGAAATCAGGGAGAAGTGCGACCGTCGTACTGGAAAAACAACAGAAGAAAATCCAAAAGCCATCAAATCCGGAGACGCTGCCATCGTTTTACTCGTACCAAGCAAGCCCATGTGTGTCGAGGCTTTCCAAGAATTCCCACCCCTGGGA
Hesperapis_trochanterata      GAACGTGAACGTGGTATCACCATTGATATTGCCCTGTGGAAATTCGAAACCTCGAAATACTATGTTACCATTATTGATGCCCCTGGACACAGAGATTTCATCAAGAACATGATCACTGGTACATCACAGGCTGACTGTGCTGTCTTAATTGTTGCTGCTGGTACTGGAGAGTTCGAAGCTGGTATTTCGAAGAATGGACAAACCCGTGAGCATGCTCTGCTTGCTTTCACACTTGGTGTAAAGCAACTCATTGTTGGTGTTAACAAGATGGACTCCACTGAACCACCATACTCTGAATCTCGATTCGAGGAAATCAAGAAGGAAGTATCGTCCTACATCAAGAAGATTGGTTACAACCCCGCTGCCGTCGCGTTCGTGCCAATTTCTGGATGGAATGGAGACAACATGTTGGAAGTTTCTTCCAAAATGCCATGGTTCAAGGGATGGACGGTTGAGCGTAAGGAAGGTAAGGCAGAAGGAAAATGCCTTATTGAAGCGCTTGACGCCATCCTTCCACCTGCCAGACCTACGGATAAGGCTCTTCGTCTTCCTCTTCAGGACGTTTACAAAATTGGTGGTATTGGTACCGTACCGGTCGGTCGTGTCGAAACTGGTGTCCTGAAACCAGGTATGCTCGTCACATTCGCTCCCGCGGGTCTGACTACTGAAGTTAAGTCCGTTGAAATGCACCACGAGGCTTTGCAAGAGGCTGTTCCTGGCGACAATGTTGGTTTCAACGTCAAGAACGTGTCCGTCAAAGAAATGCGTCGTGGTTACGTAGCTGGAGACTCTAAGAACAACCCGCCTAAAGGTGCTGCTGATTTCACTGCACAGGTTATTGTATTGAACCACCCTGGACAAATCAGCAATGGATACACACCAGTGTTGGATTGCCACACTGCTCACATTGCTTGCAAGTTCCTGGAAATCAGGGAGAAGTGCGACCGTCGTACTGGAAAAACGACAGAAGAAAATCCAAAAGCCATCAAATCCGGAGACGCTGCCATCGTTTTACTCGTACCAAGCAAGCCCATGTGTGTCGAGGCTTTCCAAGAATTCCCACCCTTGGGA
Macropis_europaea             NNNNNNNNNNNNNNTATCACCATTGACATTGCCCTGTGGAAATTCGAAACCTCTAAATACTATGTTACCATTATTGATGCCCCTGGACACAGAGATTTCATCAAAAACATGATCACCGGTACCTCGCAGGCTGACTGTGCCGTATTAATTGTTGCCGCTGGTACCGGCGAATTCGAAGCTGGTATTTCGAAAAATGGACAAACCCGTGAGCATGCTCTGCTCGCTTTTACTCTTGGTGTAAAACAGCTGATTGTTGGTGTTAATAAGATGGACTCCACTGAACCACCATACTCCGAAACTCGATTTGAAGAAATCAAGAAGGAAGTATCATCCTACATTAAGAAGATTGGTTACAATCCCGCTGCAGTTGCATTCGTGCCAATTTCTGGTTGGCATGGAGACAACATGTTGGAAGCTTCCTCTAAAATGCCTTGGTTCAAGGGATGGAACGTTGAGCGCAAGGAAGGTAAGGCAGAAGGGAAATGCCTCATTGAAGCTCTTGACGCCATCCTTCCACCTACCAGACCTACAGACAAGGCTCTCCGTCTTCCTCTG------------------------------------------------------------------------------------------------------------------------------------------------------------------------------------------------------------------------------------------------------------------------------------------------------------------------------------------------------------------------------------------------------------------------------------------------------------------------------------------------------------------------------------
Macropis_fulvipes             GAACGTGAACGTGGTATCACCATTGACATTGCCCTGTGGAAATTCGAACCCTCTAAATACTATGTTACCATTATTGATGCCCCTGGACACAGAGATTTCATCAAAAACATGATCACCGGTACCTCGCAGGCTGACTGTGCCGTATTGATTGTTGCCGCTGGTACCGGCGAGTTCGAAGCTGGTATTTCGAAAAATGGACAAACCCGTGAGCATGCTCTGCTCGCTTTTACTCTTGGTGTAAAACAGCTGATTGTTGGTGTTAATAAGATGGACTCCACTGAACCACCATACTCCGAAACTCGATTTGAAGAAATCAAGAAGGAAGTATCATCCTACATTAAGAAGATTGGTTACAATCCCGCTGCAGTTGCATTCGTGCCAATTTCTGGTTGGCATGGAGACAACATGTTGGAAGCTTCCTCTAAAATGCCTTGGTTCAAGGGATGGAACGTTGAGCGCAAGGAAGGTAAGGCAGAAGGAAAATGCCTCATTGAAGCTCTTGACGCCATCCTTCCACCTACCAGACCTACAGACAAGGCTCTCCGTCTTCCTCTGCAGGACGTTTACAAAATTGGTGGTATTGGAACTGTACCAGTCGGTCGTGTTGAAACTGGTGTTCTGAAACCTGGTATGCTTGTCACATTTGCCCCAGCGGGTCTGACCACTGAAGTTAAGTCCGTTGAAATGCACCACGAAGCTTTGCAAGAGGCTGTGCCTGGTGACAATGTTGGTTTCAACGTCAAGAACGTGTCTGTCAAAGAATTGCGTCGTGGTTATGTAGCTGGAGACTCTAAGAACAATCCACCTAAAGGTGCTGCTGATTTCACTGCACAGGTCATCGTGCTGAATCACCCTGGTCAAATCAGCAATGGTTACACGCCAGTGTTGGATTGCCACACTGCTCACATCGCTTGTAAATTCTACGAAATCAGGGAGAAGTGCGACCGTCGTACTGGTAAAACCACTGAAGAAAACCCGAAAGCCATCAAATCTGGAGATGCTGCCATCGTCGTTCTCACGCCAAGCAAGCCTATGTGTGTTG-----------------------------
Macropis_nuda                 GAACGTGAACGTGGTATCACCATTGACATTGCCCTGTGGAAATTCGAAACCTCTAAATACTATGTTACCATTATTGATGCCCCTGGACACAGAGATTTCATCAAAAACATGATCACCGGTACCTCGCAGGCTGACTGTGCCGTATTAATTGTTGCCGCTGGTACCGGCGAGTTCGAAGCTGGTATTTCGAAAAATGGACAAACCCGTGAGCATGCTCTGCTCGCTTTTACTCTTGGTGTAAAACAGCTGATTGTTGGTGTTAATAAGATGGACTCCACTGAACCACCATACTCCGAAACTCGATTTGAAGAAATCAAGAAGGAAGTATCATCCTACATTAAGAAGATTGGTTACAATCCCGCTGCAGTTGCATTCGTGCCAATTTCTGGTTGGCATGGAGACAACATGTTGGAAGCTTCCTCTAAAATGCCTTGGTTCAAGGGATGGAACGTTGAGCGCAAGGAAGGTAAGGCAGAAGGAAAATGCCTCATTGAAGCTCTTGACGCCATCCTTCCACCTACCAGACCTACAGACAAGGCTCTCCGTCTTCCTCTGCAGGACGTTTACAAAATTGGTGGTATTGGAACTGTACCAGTCGGTCGTGTTGAAACTGGTGTTCTGAAACCTGGTATGCTTGTCACATTTGCCCCAGCGGGTCTGACCACTGAAGTTAAGTCCGTTGAAATGCACCACGAAGCTTTGCAAGAGGCTGTGCCTGGTGACAATGTTGGTTTCAACGTCAAGAACGTGTCTGTCAAAGAATTGCGTCGTGGTTATGTAGCTGGAGACTCTAAGAACAATCCACCTAAAGGTGCTGCTGATTTCACTGCACAGGTCATCGTGCTGAATCACCCTGGTCAAATCAGCAATGGTTACACGCCAGTGTTGGATTGCCACACTGCTCACATCGCTTGTAAATTCTACGAAATCAGGGAGAAGTGCGACCGTCGTACTGGTAAAACTACTGAAGAAAACCCGAAAGCCATCAAATCTGGAGATGCTGCCATCGTCGTTCTCACGCCAAGCAAGCCTATGTGTGTTGAGGCTTTCCAAGAATTCCCGCCTCTGGGA
Meganomia_binghami            GAACGTGAACGTGGTATCACTATTGATATTGCTCTGTGGAAATTCGAAACCTCCAAATACTATGTTACCATCATTGATGCCCCTGGACACAGAGATTTCATCAAAAACATGATCACTGGTACATCGCAAGCTGACTGTGCTGTGTTGATTGTTGCTGCTGGTACTGGTGAATTCGAAGCTGGTATTTCGAAGAACGGACAAACACGTGAGCACGCTCTGCTTGCTTTCACTCTTGGTGTGAAACAGCTGATTGTTGGTGTTAACAAGATGGACTCCACTGAGCCACCATACTCCGAGGCCCGATTTGAGGAAATCAAGAAGGAAGTATCGTCCTACATCAAGAAAATCGGTTATAATCCTGCTGCTGTCGCGTTTGTGCCAATTTCTGGTTGGCATGGAGACAACATGTTGGAAGTTTCTTCCAAAATGCCTTGGTTCAAGGGATGGAACGTTGAGCGCAAAGAAGGCAAAGCAGAAGGAAAATGCCTTATCGAAGCGCTTGACGCCATCCTTCCACCTACCAGACCTACAGACAAGGCTCTCCGTCTTCCTCTCCAGGATGTCTACAAAATTGGTGGTATCGGAACAGTACCAGTCGGTCGTGTCGAAACTGGTGTGCTGAAACCAGGTATGGTCGTCACATTCGCCCCTGCGGGTCTGACTACTGAAGTCAAATCCGTCGAAATGCACCACGAAGCTCTGCAAGAGGCTGTCCCTGGTGACAATGTTGGTTTCAACGTTAAAAACGTGTCTGTCAAGGAGTTGCGTCGTGGTTACGTAGCTGGAGACTCCAAGAACAATCCACCCAAAGGTGCTTCTGATTTCACCGCACAGGTCATCGTGCTGAATCACCCAGGTCAAATCAGCAATGGTTATACGCCAGTGTTGGATTGCCACACTGCTCACATTGCATGCAAGTTCTCCGAAATCAAGGAGAAGTGCGACCGTCGTACCGGAAAGGTTACCGAACAGGATCCAAAAGCCATCAAAACTGGAGATGCTGCCATTGTTTTACTCGTTCCGAGCAAGCCTATGTGCGTCGAGGCTTTCCAAGAATTCCCGCCCTTGGGA
Melitta_aegyptiaca            NNNNNNNNNNNNNNTATTACTATTGACATTGCCCTGTGGAAATTTGAAACCTCTAAGTACTATGTTACAATTATTGATGCTCCTGGACACAGAGATTTCATCAAAAACATGATCACCGGTACCTCGCAGGCTGACTGTGCCGTATTAATTGTTGCCGCCGGTACTGGCGAATTCGAAGCTGGTATTTCGAAAAATGGACAAACCCGTGAGCATGCTCTGCTCGCTTTTACTCTTGGTGTGAAGCAGCTGATTGTTGGTGTTAATAAGATGGACTCTACTGAGCCACCATACTCCGAGTCCCGATTTGAGGAAATCAAGAAAGAAGTATCGTCGTACATCAAGAAGATTGGTTACAATCCGGCTGCAGTCGCATTCGTGCCAATTTCTGGTTGGCATGGAGATAACATGTTAGAAGTTTCCTCTAAAATGCCTTGGTTCAAGGGATGGAATGTTGAGCGTAAGGATGGTAAAGCAGAAGGAAAATGCCTTATTGAAGCACTTGACGCCATCCTTCCACCTACCAGACCCACAGACAAGGCTCTCCGTCTTCCTCTG------------------------------------------------------------------------------------------------------------------------------------------------------------------------------------------------------------------------------------------------------------------------------------------------------------------------------------------------------------------------------------------------------------------------------------------------------------------------------------------------------------------------------------
Melitta_arrogans              NNNNNNNNNCGTGGTATTACTATTGACATTGCCCTGTGGAAATTTGAAACCTCTAAGTACTATGTTACAATTATTGATGCTCCTGGACACAGAGATTTCATCAAAAACATGATCACCGGTACCTCGCAGGCTGACTGTGCCGTATTAATTGTTGCCGCCGGTACTGGCGAATTCGAAGCTGGTATTTCGAAAAATGGACAAACCCGTGAACATGCTCTGCTCGCTTTTACTCTTGGTGTGAAGCAGCTGATTGTTGGTGTTAATAAGATGGACTCTACTGAGCCACCATACTCTGAGTCCCGATTTGAGGAAATCAAGAAAGAAGTATCGTCGTACATCAAGAAGATTGGTTACAATCCGGCTGCAGTCGCTTTCGTGCCAATTTCTGGTTGGCATGGAGATAACATGTTGGAAGTTTCCTCTAAAATGCCTTGGTTCAAGGGATGGAATGTTGAGCGTAAAGAAGGTAAAGCAGAAGGAAAATGCCTTATTGAAGCACTCGACGCCATCCTTCCACCTACCAGACCCACAGACAAGGCTCTCCGTCTTCCTCTGCAGGACGTCTACAAAATTGGAGGTATCGGAACGGTACCAGTTGGTCGTGTTGAGACTGGTCTTCTGAAACCGGGTATGCTTGTGACATTTGCCCCAGCGGGTCTGACCACTGAAGTTAAATCCGTTGAAATGCATCACGAAGCTTTACAAGAAGCTATGCCCGGTGACAATGTTGGTTTCAACGTCAAAAACGTATCCGT----------------------------------------------------------------------------------------------------------------------------------------------------------------------------------------------------------------------------------------------------------------------------------------------------------------------------
Melitta_avontuurensis         NNNNNNNNNNNNNNTATCACTATTGACATTGCCCTGTGGAAATTTGAAACCTCTAAGTACTATGTTACCATTATTGATGCTCCCGGACACAGAGATTTTATCAAAAACATGATCACCGGTACCTCGCAGGCTGACTGTGCCGTATTAATTGTTGCCGCCGGTACTGGCGAATTCGAAGCTGGTATTTCGAAAAATGGACAAACCCGTGAGCATGCTCTGCTCGCTTTTACTCTTGGTGTGAAGCAGTTGATTGTTGGTGTTAACAAGATGGACTCTACTGAGCCGCCATACTCTGAGACCCGATTTGAAGAAATCAAAAAAGAAGTATCGTCGTACATCAAGAAGATTGGTTACAATCCGGCTGCAGTCGCATTCGTGCCAATTTCGGGTTGGCATGGAGACAACATGTTGGAAGTTTCCTCTAAAATGAATTGGTTCAAGGGATGGAATGTTGAGCGCAAGGAAGGTAAGGCAGAAGGAAAATGCCTTATTGAAGCACTTGACGCCATCCTTCCACCTACCAGACCCACAGACAAGGCTCTCCGTCTTCCTCTG------------------------------------------------------------------------------------------------------------------------------------------------------------------------------------------------------------------------------------------------------------------------------------------------------------------------------------------------------------------------------------------------------------------------------------------------------------------------------------------------------------------------------------
Melitta_bicollaris            NNNNNNNNNNNNNNTATTACTATTGACATTGCCCTGTGGAAATTTGAAACCTCTAAGTACTATGTTACAATTATTGATGCTCCTGGACACAGAGATTTCATCAAAAACATGATCACCGGTACCTCGCAGGCTGACTGTGCCGTATTAATTGTTGCCGCCGGTACTGGCGAATTCGAAGCTGGTATTTCGAAAAATGGACAAACCCGTGAGCATGCTCTGCTCGCTTTTACTCTTGGTGTGAAGCAGCTGATTGTTGGTGTTAATAAGATGGACTCTACTGAGCCACCATACTCTGAGTCCCGGTTTGAGGAAATCAAGAAAGAAGTATCGTCGTACATCAAGAAGATTGGTTACAATCCAGCTGCAGTCGCATTCGTGCCAATTTCTGGTTGGCATGGAGATAACATGTTAGAAGTTTCCTCTAAAATGCCTTGGTTCAAGGGATGGAATGTTGAGCGTAAGGATGGTAAAGCAGAAGGAAAGTGCCTTATTGAAGCACTTGACGCCATCCTTCCACCTACCAGACCCACAGACAAGGCTCTCCGTCTTCCTCTG------------------------------------------------------------------------------------------------------------------------------------------------------------------------------------------------------------------------------------------------------------------------------------------------------------------------------------------------------------------------------------------------------------------------------------------------------------------------------------------------------------------------------------
Melitta_budashkini            NNNNNNNNNNNNNNTATTACTATTGACATTGCCCTGTGGAAATTTGAAACCTCTAAGTACTATGTTACAATTATTGATGCTCCCGGACACAGAGATTTCATCAAAAACATGATCACCGGTACCTCGCAGGCTGACTGTGCCGTATTAATTGTTGCCGCCGGTACTGGCGAATTCGAAGCTGGTATTTCGAAAAATGGACAAACCCGTGAGCATGCTCTGCTCGCTTTTACTCTTGGTGTGAAGCAGCTGATTGTTGGTGTTAATAAGATGGACTCTACTGAGCCACCATACTCTGAGTCCCGATTTGAGGAAATCAAGAAAGAAGTATCGTCGTACATCAAGAAGATTGGTTTCAATCCGGCTGCAGTCGCATTCGTGCCAATTTCTGGTTGGCATGGAGATAACATGTTGGAAGTTTCCTCTAAAATGCCTTGGTTCAAGGGATGGAATGTTGAGCGTAAAGAAGGTAAAGCAGAAGGAAAATGCCTTATTGAAGCACTTGACGCCATCCTTCCACCTACCAGACCCACAGACAAGGCTCTCCGTCTTCCTCTG------------------------------------------------------------------------------------------------------------------------------------------------------------------------------------------------------------------------------------------------------------------------------------------------------------------------------------------------------------------------------------------------------------------------------------------------------------------------------------------------------------------------------------
Melitta_budensis              NNNNNNNNNNNNNNTATTACTATTGACATTGCCCTGTGGAAATTTGAAACCTCTAAGTACTATGTTACAATTATTGATGCTCCTGGACACAGAGATTTCATCAAAAACATGATCACCGGTACCTCGCAGGCTGACTGTGCCGTATTAATTGTTGCCGCCGGTACTGGCGAATTCGAAGCTGGTATTTCGAAAAATGGACAAACCCGTGAGCATGCTCTGCTCGCTTTTACTCTTGGTGTGAAGCAGTTGATTGTTGGTGTTAATAAGATGGACTCTACTGAGCCACCATACTCCGAGTCCCGATTTGAGGAAATCAAGAAAGAAGTATCGTCGTACATCAAGAAGATTGGTTACAATCCGGCTGCAGTCGCATTCGTGCCAATTTCTGGTTGGCATGGAGATAACATGTTAGAAGTTTCCTCTAAAATGCCTTGGTTCAAGGGATGGAATGTTGAGCGTAAGGATGGTAAAGCAGAAGGAAAATGCCTTATTGAAGCACTTGACGCCATCCTTCCACCTACCAGACCCACAGACAAGGCTCTCCGTCTTCCTCTG------------------------------------------------------------------------------------------------------------------------------------------------------------------------------------------------------------------------------------------------------------------------------------------------------------------------------------------------------------------------------------------------------------------------------------------------------------------------------------------------------------------------------------
Melitta_dimidiata             GAACGTGAACGTGGTATTACTATTGACATTGCCCTGTGGAAATTTGAAACCTCTAAGTACTATGTTACAATTATTGATGCTCCTGGACACAGAGATTTCATCAAAAACATGATCACCGGTACCTCGCAGGCTGACTGTGCCGTATTAATTGTTGCCGCCGGCACTGGCGAATTCGAAGCTGGTATTTCGAAAAATGGACAAACCCGTGAGCATGCTCTGCTCGCTTTTACTCTTGGTGTGAAGCAGCTGATTGTTGGTGTTAATAAGATGGACTCTACTGAGCCACCATACTCTGAGTCCCGGTTTGAGGAAATCAAGAAAGAAGTATCGTCGTACATCAAGAAGATTGGTTACAATCCAGCTGCAGTCGCATTCGTGCCAATTTCTGGTTGGCATGGAGATAACATGTTAGAAGTTTCCTCTAAAATGCCTTGGTTCAAGGGATGGAATGTTGAGCGTAAGGATGGTAAAGCAGAAGGAAAGTGCCTTATTGAAGCACTTGACGCCATCCTTCCACCTACCAGACCCACAGACAAGGCTCTCCGTCTTCCTCTGCAGGACGTCTACAAAATTGGAGGTATCGGAACGGTACCAGTTGGTCGTGTTGAGACTGGTCTTCTGAAACCGGGTATGCTTGTGACATTTGCCCCAGCGGGTCTGACCACTGAAGTTAAATCCGTTGAAATGCACCACGAAGCTTTACAAGAAGCTATGCCCGGTGACAATGTTGGTTTCAACGTCAAAAACGTATCTGTGAAAGAATTGCGTCGTGGTTATGTAGCCGGAGACTCCAAGAATAATCCACCTAAGGGTGCTGCTGATTTCACTGCACAGGTTATCGTGCTGAACCATCCTGGTCAAATTAGCAACGGTTACACACCTGTGTTGGATTGCCACACTGCCCACATCGCTTGTAAATTCTTTGAAATCAAGGAAAAGTGCGATCGCCGTACTGGAAAAACTACCGAAGAAAATCCAAAAGCCATCAAATCCGGCGATGCTGCCATCGTTGTACTAGTACCGAGCAAGCCCATGTGCGTCGAAGCTTTCCAAGAATTCCCGCCTCTTGGA
Melitta_eickworti             GAACGTGAACGTGGTATTACTATTGACATTGCCCTGTGGAAATTTGAAACCTCTAAGTACTATGTTACAATTATTGATGCTCCTGGACACAGAGATTTCATCAAAAACATGATCACCGGTACCTCGCAGGCTGACTGTGCCGTATTAATTGTTGCCGCCGGTACTGGCGAATTCGAAGCTGGTATTTCGAAAAATGGACAAACCCGTGAGCATGCTCTGCTCGCTTTTACTCTTGGTGTGAAGCAGCTGATTGTTGGTGTTAATAAGATGGACTCTACTGAGCCACCATACTCTGAGTCCCGATTTGAGGAAATCAAGAAAGAAGTATCGTCGTACATCAAGAAGATTGGTTACAATCCGGCTGCAGTCGCATTCGTGCCAATTTCTGGTTGGCATGGAGATAACATGTTAGAAGCTTCCTCTAAAATGCCTTGGTTCAAGGGATGGAATGTTGAGCGTAAGGAGGGTAAAGCAGAAGGAAAATGCCTTATTGAAGCACTTGACGCCATCCTTCCACCTACCAGACCCACAGACAAGGCTCTCCGTCTTCCTCTGCAGGACGTCTACAAAATTGGAGGTATCGGAACGGTACCAGTTGGTCGTGTTGAGACTGGTCTTCTGAAACCGGGTATGCTTGTGACATTTGCCCCAGCGGGTCTGACCACTGAAGTTAAATCCGTTGAAATGCACCACGAAGCTTTACAAGAAGCTATGCCCGGTGACAATGTTGGTTTCAACGTCAAAAACGTATCTGTGAAAGAATTGCGTCGTGGTTATGTAGCCGGAGACTCCAAGAATAATCCACCTAAGGGTGCTGCTGATTTCACCGCACAGGTTATCGTGCTGAACCATCCTGGTCAAATTAGCAACGGTTACACACCCGTGTTGGATTGCCACACTGCCCACATCGCTTGTAAATTCTTTGAAATCAAGGAAAAGTGCGATCGCCGTACTGGAAAAACTACCGAAGAAAATCCAAAAGCCATCAAATCCGGCGATGCTGCCATTGTTGTACTCGTACCGAGCAAGCCCATGTGCGTCGAAGCTTTCCAAGAATTCCCGCCTCTTGGA
Melitta_ezoana                NNNNNNNNNNNNNNTATTACTATTGACATTGCCCTGTGGAAATTTGAAACCTCTAAGTACTATGTTACAATTATTGATGCTCCTGGACACAGAGATTTCATCAAAAACATGATCACCGGTACCTCGCAGGCTGACTGTGCCGTATTAATTGTTGCCGCCGGTACTGGCGAATTCGAAGCTGGTATTTCGAAAAATGGACAAACCCGTGAGCATGCTCTGCTCGCTTTTACTCTTGGTGTGAAGCAGCTGATTGTTGGTGTTAATAAGATGGACTCTACTGAGCCGCCATACTCTGAGTCCCGATTTGAGGAAATCAAGAAAGAAGTATCGTCGTACATCAAGAAGATTGGTTACAATCCGGCTGCAGTCGCATTCGTGCCAATTTCTGGTTGGCATGGAGATAACATGTTAGAAGCTTCCTCTAAAATGCCTTGGTTCAAGGGATGGAATGTTGAGCGTAAGGATGGTAAAGCAGAAGGAAAATGCCTCATTGAAGCACTTGACGCCATCCTTCCACCTACCAGACCCACAGACAAGGCTCTCCGTCTTCCTCTG------------------------------------------------------------------------------------------------------------------------------------------------------------------------------------------------------------------------------------------------------------------------------------------------------------------------------------------------------------------------------------------------------------------------------------------------------------------------------------------------------------------------------------
Melitta_haemorrhoidalis       NNNNNNNNNNNNNNTATTACTATTGACATTGCTCTGTGGAAATTTGAAACCTCTAAGTACTATGTTACAATTATTGATGCTCCTGGACACAGAGATTTCATCAAAAACATGATCACCGGTACCTCGCAGGCTGACTGTGCCGTATTAATTGTTGCCGCCGGTACTGGCGAATTCGAAGCTGGTATTTCGAAAAATGGACAAACCCGTGAGCATGCTCTGCTCGCTTTTACTCTTGGTGTGAAGCAGCTGATTGTTGGTGTTAATAAGATGGACTCTACTGAGCCACCATACTCCGAGTCCCGATTTGAGGAAATCAAGAAAGAAGTATCGTCGTACATCAAGAAGATTGGTTACAATCCGGCTGCAGTCGCATTCGTGCCAATTTCTGGTTGGCATGGAGATAACATGTTAGAAGTTTCCGCTAAAATGCCTTGGTTCAAGGGATGGAATGTTGAGCGTAAGGATGGTAAAGCAGAAGGAAAATGCCTTATTGAAGCACTTGACGCCATCCTTCCACCTACCAGACCCACAGACAAGGCTCTCCGTCTTCCTCTG------------------------------------------------------------------------------------------------------------------------------------------------------------------------------------------------------------------------------------------------------------------------------------------------------------------------------------------------------------------------------------------------------------------------------------------------------------------------------------------------------------------------------------
Melitta_hispanica             NNNNNNNNNNNNNNTATTACTATTGACATTGCCCTGTGGAAATTTGAAACCTCTAAGTACTATGTTACAATTATTGATGCTCCTGGACACAGAGATTTCATCAAAAACATGATCACCGGTACCTCGCAGGCTGACTGTGCCGTATTAATTGTTGCCGCCGGTACTGGCGAATTCGAAGCTGGTATTTCGAAAAATGGACAAACCCGTGAGCATGCTCTGCTCGCTTTTACTCTTGGTGTGAAGCAGCTGATTGTTGGTGTTAATAAGATGGACTCTACTGAGCCACCATACTCTGAGTCCCGATTTGAGGAAATCAAGAAAGAAGTATCGTCGTACATCAAGAAGATTGGTTACAATCCGGCTGCAGTCGCATTCGTGCCAATTTCTGGTTGGCATGGAGATAACATGTTGGAAGTTTCCTCTAAAATGCCTTGGTTCAAGGGATGGAATGTTGAGCGTAAAGATGGTAAAGCAGAAGGAAAATGCCTTATTGAAGCACTTGACGCCATCCTTCCACCTACCAGACCCACAGACAAGGCTCTCCGTCTTCCTCTG------------------------------------------------------------------------------------------------------------------------------------------------------------------------------------------------------------------------------------------------------------------------------------------------------------------------------------------------------------------------------------------------------------------------------------------------------------------------------------------------------------------------------------
Melitta_japonica              NNNNNNNNNNNNNNTATTACTATTGACATTGCCCTGTGGAAATTTGAAACCTCTAASTACTATGTTACAATTATTGATGCTCCTGGACACAGAGATTTCATCAAARACATGATCACYRGTACCTCGCAGGCTGATTGTGCCGTATTAATTGTTGCCGCCGGTACTGGCGAATTCGAAGCTGGTATTTCGAAAAATGGACAAACCCGTGAGCATGCTCTGCTCGCTTTTACTCTTGGTGTGAAGCAGCTGATTGTTGGTGTTAATAAGATGGACTCTACTGAGCCACCATACTCTGAGTCCCGATATGAGGAAATCAAGAAAGAAGTATCGTCGTACATCAAGAAGATTGGTTACAATCCGGCTGCAGTCGCATTCGTGCCAATTTCTGGTTGGCATGGAGATAACATGTTAGAAGTTTCCTCTAAAATGCCTTGGTTCAAGGGATGGATTGTTGAGCGTAAGGAAGGTAAAGCAGAAGGAAAGTGCCTTATTGAAGCACTTGACGCCATCCTTCCACCTACCAGACCCACAGACAAGGCTCTCCGTCTTCCTCTG------------------------------------------------------------------------------------------------------------------------------------------------------------------------------------------------------------------------------------------------------------------------------------------------------------------------------------------------------------------------------------------------------------------------------------------------------------------------------------------------------------------------------------
Melitta_leporina              NNNNNNNNNNNNNNTATTACTATTGACATTGCCCTGTGGAAATTTGAAACCTCTAAGTACTATGTTACAATTATTGATGCTCCTGGACACAGAGATTTCATCAAAAACATGATCACCGGTACCTCGCAGGCTGACTGTGCCGTATTAATTGTTGCCGCCGGTACTGGCGAATTCGAAGCTGGTATTTCGAAAAATGGACAAACCCGTGAGCATGCTCTGCTCGCTTTTACTCTTGGTGTGAAGCAGCTGATTGTTGGTGTTAATAAGATGGATTCTACTGAGCCACCATACTCCGAGTCCCGATTTGAGGAAATCAAGAAAGAAGTATCGTCGTACATCAAGAAGATTGGTTACAATCCGGCTGCAGTCGCATTCGTGCCAATTTCTGGTTGGCATGGAGATAACATGTTAGAAGTTTCCTCTAAAATGCCTTGGTTCAAGGGATGGAATGTTGAGCGTAAGGATGGTAAAGCAGAAGGAAAATGCCTTATTGAAGCACTTGATGCCATCCTTCCACCTACCAGACCCACAGACAAGGCTCTCCGTCTTCCTCTG------------------------------------------------------------------------------------------------------------------------------------------------------------------------------------------------------------------------------------------------------------------------------------------------------------------------------------------------------------------------------------------------------------------------------------------------------------------------------------------------------------------------------------
Melitta_maura                 NNNNNNNNNNNNNNTATTACTATTGACATTGCCCTGTGGAAATTTGAAACCTCTAAGTACTATGTTACAATTATTGATGCTCCTGGACACAGAGATTTCATCAAAAACATGATCACCGGTACCTCGCAGGCTGACTGTGCCGTATTAATTGTTGCCGCCGGTACTGGCGAATTCGAAGCTGGTATTTCGAAAAATGGACAAACCCGTGAGCATGCTCTGCTCGCTTTTACTCTTGGTGTGAAGCAGCTGATTGTTGGTGTTAATAAGATGGACTCTACTGAGCCACCATACTCCGAGTCCCGATTTGAGGAAATCAAGAAAGAAGTATCGTCGTACATCAAGAAGATTGGTTACAATCCGGCTGCAGTCGCATTCGTGCCAATTTCTGGTTGGCATGGAGATAACATGTTAGAAGTTTCCTCTAAAATGCCTTGGTTCAAGGGATGGAATGTTGAGCGTAAGGATGGTAAAGCAGAAGGAAAATGCCTTATTGAAGCACTTGACGCCATCCTTCCACCTACCAGACCCACAGACAAGGCTCTCCGTCTTCCTCTG------------------------------------------------------------------------------------------------------------------------------------------------------------------------------------------------------------------------------------------------------------------------------------------------------------------------------------------------------------------------------------------------------------------------------------------------------------------------------------------------------------------------------------
Melitta_melanura              NNNNNNNNNNNNNNTATTACTATTGACATTGCCCTGTGGAAATTTGAAACCTCTMAGTACTATGTTACMATTATTGATGCTCCTGGACACAGAGATTTCATCAAAAACATGATCACCGGTACCTCGCAGGCTGACTGTGCCGTATTAATTGTTGCCGCCGGTACTGGCGAATTCGAAGCTGGTATTTCGAAAAATGGACAAACCCGTGAGCATGCTCTGCTCGCTTTTACTCTTGGTGTGAAGCAGCTGATTGTTGGTGTTAATAAGATGGACTCTACTGAGCCACCATACTCCGAGTCCCGATTTGAGGAAATCAAGAAAGAAGTATCGTCGTACATCAAAAAGATTGGTTACAATCCGGCTGCAGTCGCATTCGTGCCAATTTCTGGTTGGCATGGAGATAACATGTTAGAAGTTTCCTCTAAAATGCCTTGGTTTAAGGGATGGAATGTTGAGCGTAAGGATGGTAAAGCAGAAGGAAAATGCCTTATTGAAGCACTTGACGCCATCCTTCCACCTACCAGACCCACAGACAAGGCTCTCCGTCTTCCTCTG------------------------------------------------------------------------------------------------------------------------------------------------------------------------------------------------------------------------------------------------------------------------------------------------------------------------------------------------------------------------------------------------------------------------------------------------------------------------------------------------------------------------------------
Melitta_melittoides           NNNNNNNNNNNNNNTATTACTATTGACATTGCCCTGTGGAAATTTGAAACCTCTAAGTACTATGTTACAATTATTGATGCTCCTGGACACAGAGATTTCATCAAAAACATGATCACCGGTACCTCGCAGGCTGACTGTGCCGTATTAATTGTTGCCGCCGGTACTGGCGAATTCGAAGCTGGTATTTCGAAAAATGGACAAACCCGTGAGCATGCTCTGCTCGCTTTTACTCTTGGTGTGAAGCAGCTGATTGTTGGTGTTAATAAGATGGACTCTACTGAGCCACCATACTCCGAGTCCCGATTTGAGGAAATCAAGAAAGAAGTATCGTCGTACATCAAGAAGATTGGTTACAATCCGGCTGCAGTCGCATTCGTGCCAATTTCTGGTTGGCATGGAGATAACATGTTAGAAGCTTCCTCTAAAATGCCTTGGTTCAAGGGATGGAATGTTGAGCGTAAGGAGGGTAAAGCAGAAGGAAAATGCCTTATTGAAGCACTTGACGCCATCCTTCCACCTACCAGACCCACAGACAAGGCTCTCCGTCTTCCTCTG------------------------------------------------------------------------------------------------------------------------------------------------------------------------------------------------------------------------------------------------------------------------------------------------------------------------------------------------------------------------------------------------------------------------------------------------------------------------------------------------------------------------------------
Melitta_nigricans             NNNNNNNNNNNNNNTATTACTATTGACATTGCCCTGTGGAAATTTGAAACCTCTAAGTACTATGTTACAATTATTGATGCTCCTGGACACAGAGATTTCATCAAAAACATGATCACCGGTACCTCGCAGGCTGACTGTGCCGTATTAATTGTTGCCGCCGGTACTGGCGAATTCGAAGCTGGTATTTCGAAAAATGGACAAACCCGTGAGCATGCTCTGCTCGCTTTTACTCTTGGTGTGAAGCAGCTGATTGTTGGTGTTAATAAGATGGACTCTACTGAGCCACCATACTCCGAGTCCCGATTTGAGGAAATCAAGAAAGAAGTATCGTCGTACATCAAGAAGATTGGTTACAATCCGGCTGCAGTCGCATTCGTGCCAATTTCTGGTTGGCATGGAGATAACATGTTAGAAGTTTCCTCTAAAATGCCTTGGTTCAAGGGATGGAATGTTGAGCGTAAGGATGGTAAAGCAGAAGGAAAATGCCTTATTGAAGCACTTGACGCCATCCTTCCACCTACCAGACCCACAGACAAGGCTCTCCGTCTTCCTCTG------------------------------------------------------------------------------------------------------------------------------------------------------------------------------------------------------------------------------------------------------------------------------------------------------------------------------------------------------------------------------------------------------------------------------------------------------------------------------------------------------------------------------------
Melitta_richtersveldensis     NNNNNNNNNNNNNNTATCACTATTGACATTGCCCTGTGGAAATTTGAAACCTCTAAGTACTATGTTACAATTATTGATGCTCCTGGACACAGAGATTTCATCAAAAACATGATCACCGGTACCTCGCAGGCTGACTGTGCCGTATTAATTGTTGCCGCCGGTACTGGCGAATTCGAAGCTGGTATTTCGAAAAATGGACAAACCCGTGAGCATGCTCTGCTCGCTTTTACTCTTGGTGTGAAGCAGCTTATTGTTGGTGTTAATAAAATGGACTCTACTGAGCCACCATACTCCGAGTCTCGATTTGAGGAAATCAAGAAAGAAGTGTCGTCATACATCAAGAAGATTGGTTACAATCCGGCTGCAGTCGCATTCGTGCCAATTTCTGGTTGGCATGGAGATAACATGTTGGAAGTTTCCTCTAAAATGCCTTGGTTCAAGGGATGGAATGTTGAGCGTAAAGAAGGTAAAGCAGATGGAAAATGCCTTATTGAAGCACTTGACGCCATCCTTCCACCTACCAGACCCACAGACAAGGCTCTCCGTCTTCCTCTG------------------------------------------------------------------------------------------------------------------------------------------------------------------------------------------------------------------------------------------------------------------------------------------------------------------------------------------------------------------------------------------------------------------------------------------------------------------------------------------------------------------------------------
Melitta_schmiedeknechti       NNNNNNNNNNNNNNTATTACTATTGACATTGCCCTGTGGAAATTTGAAACCTCTAAGTACTATGTTACAATTATTGATGCTCCTGGACACAGAGATTTCATCAAAAACATGATCACCGGTACCTCGCAGGCTGACTGTGCCGTATTAATTGTTGCCGCCGGTACTGGCGAATTCGAAGCTGGTATTTCGAAAAATGGACAAACCCGTGAGCATGCTCTGCTCGCTTTTACTCTTGGTGTGAAGCAGCTGATTGTTGGTGTTAATAAGATGGACTCTACTGAGCCACCATACTCCGAGTCCCGATTTGAGGAAATCAAGAAAGAAGTATCGTCGTACATCAAGAAGATTGGTTACAATCCGGCTGCAGTCGCATTCGTGCCAATTTCTGGTTGGCATGGAGATAACATGTTAGAAATTTCCTCTAAAATGCCTTGGTTCAAGGGATGGAATGTTGAGCGTAAGGATGGTAAAGCAGAAGGAAAATGCCTTATTGAAGCACTTGACGCCATCCTTCCACCTACCAGACCCACAGACAAGGCTCTCCGTCTTCCTCTG------------------------------------------------------------------------------------------------------------------------------------------------------------------------------------------------------------------------------------------------------------------------------------------------------------------------------------------------------------------------------------------------------------------------------------------------------------------------------------------------------------------------------------
Melitta_schultzei             NNNNNNNNNNNNNNTATCACTATTGACATTGCCCTGTGGAAATTTGAAACCTCTAAGTACTATGTTACCATTATTGATGCTCCCGGACACAGAGATTTCATCAAAAACATGATCACCGGTACCTCGCAGGCTGACTGTGCCGTATTAATTGTTGCCGCCGGTACTGGCGAATTCGAAGCTGGTATTTCGAAAAATGGACAAACCCGTGAGCATGCTCTGCTCGCTTTTACTCTTGGTGTGAAGCAGTTGATTGTTGGTGTTAACAAGATGGACTCTACTGAGCCGCCATACTCTGAGACCCGATTTGAAGAAATCAAAAAAGAAGTATCGTCGTACATCAAGAAGATTGGTTACAATCCGGCTGCAGTCGCATTCGTGCCAATTTCCGGTTGGCATGGAGACAACATGTTGGAAGTTTCCTCTAAAATGAATTGGTTCAAGGGATGGAATGTTGACCGCAAAGAAGGAAAAGCAGAAGGCAAATGCCTTATTGAAGCACTTGACGCCATCCTTCCACCTACCAGACCCACAGACAAGGCTCTCCGTCTTCCTCTG------------------------------------------------------------------------------------------------------------------------------------------------------------------------------------------------------------------------------------------------------------------------------------------------------------------------------------------------------------------------------------------------------------------------------------------------------------------------------------------------------------------------------------
Melitta_sibirica              NNNNNNNNNNNNNNTATTACTATTGACATTGCCCTGTGGAAATTTGAAACCTCTAAGTACTATGTTACAATTATTGATGCTCCCGGACACAGAGATTTCATCAAAAACATGATCACCGGTACCTCGCAGGCTGACTGTGCCGTATTAATTGTTGCCGCCGGTACTGGCGAATTCGAAGCTGGTATTTCGAAAAATGGACAAACCCGTGAGCATGCTCTGCTCGCTTTTACTCTTGGTGTGAAGCAGCTGATTGTTGGTGTTAATAAGATGGACTCTACTGAGCCACCATACTCTGAGTCCCGATTTGAGGAAATTAAGAAAGAAGTATCGTCGTACATCAAGAAGATTGGTTTCAATCCGGCTGCAGTCGCATTCGTGCCAATTTCTGGTTGGCATGGAGATAACATGTTGGAAGTTTCCTCTAAAATGCCTTGGTTCAAGGGATGGAATGTTGAGCGTAAAGAAGGTAAAGCAGAAGGAAAATGCCTTATTGAAGCACTTGACGCCATCCTTCCACCTACCAGACCCACAGACAAGGCTCTCCGTCTTCCTCTG------------------------------------------------------------------------------------------------------------------------------------------------------------------------------------------------------------------------------------------------------------------------------------------------------------------------------------------------------------------------------------------------------------------------------------------------------------------------------------------------------------------------------------
Melitta_tomentosa             NNNNNNNNNNNNNNTATTACTATTGACATTGCCCTGTGGAAATTTGAAACCTCTAAGTACTATGTTACAATTATTGATGCTCCTGGACACAGAGATTTCATCAAAAACATGATCACCGGTACCTCGCAGGCTGACTGTGCCGTATTAATTGTTGCCGCCGGTACTGGCGAATTCGAAGCTGGTATTTCGAAAAATGGACAAACCCGTGAGCATGCTCTGCTCGCTTTTACTCTTGGTGTGAAGCAGCTGATTGTTGGTGTTAATAAGATGGACTCTACTGAGCCACCATACTCCGAGTCCCGATTTGAGGAAATCAAGAAAGAAGTATCGTCGTACATCAAGAAGATTGGTTACAATCCGGCTGCAGTCGCATTCGTGCCAATTTCTGGTTGGCATGGAGATAACATGTTAGAAGTTTCCTCTAAAATGCCTTGGTTCAAGGGATGGAATGTTGAGCGTAAGGATGGTAAAGCAGAAGGAAAATGCCTTATTGAAGCACTTGACGCCATCCTTCCACCTACCAGACCCACAGACAAGGCTCTCCGTCTTCCTCTG------------------------------------------------------------------------------------------------------------------------------------------------------------------------------------------------------------------------------------------------------------------------------------------------------------------------------------------------------------------------------------------------------------------------------------------------------------------------------------------------------------------------------------
Melitta_tricincta             NNNNNNNNNNNNNNTATTACTATTGACATTGCCCTGTGGAAATTTGAAACCTCTAAGTACTATGTTACAATTATTGATGCTCCTGGACACAGAGATTTCATCAAAAACATGATCACCGGTACCTCGCAGGCTGACTGTGCCGTATTAATTGTTGCCGCCGGTACTGGCGAATTCGAAGCTGGTATTTCGAAAAATGGACAAACCCGTGAGCATGCTCTGCTCGCTTTTACTCTTGGTGTGAAGCAGCTGATTGTTGGTGTTAATAAGATGGACTCTACTGAGCCACCATACTCCGAGTCCCGATTTGAGGAAATCAAGAAAGAAGTATCGTCGTACATCAAGAAGATTGGTTACAATCCGGCTGCAGTCGCATTCGTGCCAATTTCTGGTTGGCATGGAGATAACATGTTAGAAGTTTCCTCTAAAATGCCTTGGTTCAAGGGATGGAATGTTGAGCGTAAGGATGGTAAAGCAGAAGGAAAATGCCTTATTGAAGCACTTGACGCCATCCTTCCACCTACCAGACCCACAGACAAGGCTCTCCGTCTTCCTCTG------------------------------------------------------------------------------------------------------------------------------------------------------------------------------------------------------------------------------------------------------------------------------------------------------------------------------------------------------------------------------------------------------------------------------------------------------------------------------------------------------------------------------------
Melitta_udmurtica             NNNNNNNNNNNNNNTATTACTATTGACATTGCCCTGTGGAAATTTGAAACCTCTAAGTACTATGTTACAATTATTGATGCTCCTGGACACAGAGATTTCATCAAAAACATGATCACCGGTACCTCGCAGGCTGATTGTGCCGTATTAATTGTTGCCGCCGGTACTGGCGAATTCGAAGCTGGTATTTCGAAAAATGGACAAACCCGTGAGCATGCTCTGCTCGCTTTTACTCTTGGTGTGAAGCAGCTGATTGTTGGTGTTAATAAGATGGACTCTACTGAGCCACCATACTCTGAGTCCCGATATGAGGAAATCAAGAAAGAAGTATCGTCGTACATCAAGAAGATTGGTTACAATCCGGCTGCAGTCGCATTCGTGCCAATTTCTGGTTGGCATGGAGATAACATGTTAGAAGTTTCCTCTAAAATGCCTTGGTTCAAGGGATGGAATGTTGAGCGTAAGGAAGGTAAAGCAGAAGGAAAGTGCCTTATTGAAGCACTTGACGCCATCCTTCCACCTACCAGACCCACAGACAAGGCTCTCCGTCTTCCTCTG------------------------------------------------------------------------------------------------------------------------------------------------------------------------------------------------------------------------------------------------------------------------------------------------------------------------------------------------------------------------------------------------------------------------------------------------------------------------------------------------------------------------------------
Promelitta_alboclypeata       GAACGTGAACGTGGTATCACCATTGACATTGCCCTGTGGAAATTCGAAACCTCTAAATACTATGTTACCATTATTGATGCCCCTGGACACAGAGATTTCATCAAAAACATGATCACCGGTACCTCGCAGGCTGACTGTGCCGTATTAATTGTTGCCGCCGGTACTGGCGAGTTCGAAGCTGGTATTTCGAAAAATGGACAAACCCGTGAGCATGCTCTGCTCGCTTTTACTCTTGGTGTGAAGCAACTGATTGTTGGTGTTAACAAGATGGACTCTACTGAGCCACCATACTCCGAGTCTCGATTTGAAGAAATCAAGAAGGAAGTATCCTCCTACATCAAGAAGATTGGTTACAATCCTGCTGCAGTTGCATTCGTGCCAATTTCTGGTTGGCATGGAGACAACATGTTGGAGGTTTCCTCTAAAATGCCTTGGTTCAAGGGATGGAACGTTGAGCGCAAGGAAGGTAAGGCAGAAGGAAAATGCCTCATTGAAGCTCTTGACGCTATCCTTCCACCTACCAGACCTACAGACAAGGCTCTCCGTCTTCCTCTGCAGGACGTGTACAAAATTGGTGGTATCGGAACTGTACCAGTCGGTCGTGTTGAAACTGGTGTTCTGAAGCCGGGTATGGTCGTCACATTCGCCCCAGCCGGTTTGACCACTGAAGTTAAATCCGTCGAAATGCACCACGAAGCTCTGCAAGAGGCTGTGCCTGGTGACAATGTTGGTTTCAACGTCAAGAACGTGTCGGTCAAAGAATTGCGTCGTGGTTATGTAGCTGGAGACTCCAAGAACAATCCACCTAAAGGAGCTGCTGATTTCACCGCACAGGTCATCGTGCTGAACCACCCTGGCCAAATCAGCAATGGTTACACGCCAGTGTTGGATTGCCACACTGCTCACATTGCTTGTAAATTCTACGAAATCAGGGAGAAGTGCGACCGTCGTACTGGTAAAACTACCGAAGAAAATCCAAAAGCCATCAAATCTGGAGATGCTGCCATTGTCGTTCTCGCACCAAGCAAGCCTATGTGTGTCGAGGCTTTCCAAGAATTCCCACCTCTGGGA
Rediviva_albifasciata         ???????????????????????????????????????????????????????????????????????????????????????????????????????????????????????????????????????????????????????????????????????????????????????????????????????????????????????????????????????????????????????????????????????????????????????????????????????????????????????????????????????????????????????????????????????????????????????????????????????????????????????????????????????????????????????????????????????????????????????????????????????????????????????????????????????????????????????????????????????????????????????????????????????????????????????????????????????????????????????????????????????????????????????????????????????????????????????????????????????????????????????????????????????????????????????????????????????????????????????????????????????????????????????????????????????????????????????????????????????????????????????????????????????????????????????????????????????????????????????????????????????????????????????????????????????????????????????????????????????????????????????????????????????????????
Rediviva_alonsoae             NNNNNNNNNNNNNNNATCACTATTGATATTGCTCTGTGGAAATTTGAAACCTCTAAATACTATGTTACCATTATTGATGCTCCTGGACATAGAGATTTCATCAAAAACATGATCACCGGTACCTCGCAGGCTGACTGTGCCGTATTAATTGTTGCCGCCGGTACTGGCGAGTTCGAAGCTGGTATTTCGAAAAATGGACAAACCCGTGAGCATGCTCTGCTTGCTTTTACTCTTGGTGTGAAGCAGTTGATTGTTGGTGTCAACAAGATGGACTCTACTGAGCCACCATACTCTGAGCCCCGATTTGAGGAAATCAAGAAAGAAGTATCGTCGTACATCAAAAAGATTGGTTACAATCCGGCAGCAGTTGCATTCGTGCCAATTTCTGGTTGGCATGGAGACAACATGTTGGAAGTTTCCTCTAAAATGCCTTGGTTCAAGGGATGGAATGTAGAGCGCAAGGAAGGTAAGGCAGAAGGAAAATGCCTTATTGAAGCACTTGACGCCATCCTTCCACCTACTAGACCCACAGACAAGGCTCTCCGTCTTCCTCTGCAGGATGTCTACAAAATTGGTGGTATCGGAACAGTACCAGTCGGTCGAGTTGAGACTGGTCTTCTGAAACCAGGTATGGTTGTAACATTCGCCCCAGCGGGTCTGACCACTGAAGTTAAATCCGTCGAAATGCACCACGAAGCTTTGCAAGAAGCTGTGCCTGGTGACAATGTTGGTTTCAACGTCAAGAAC------------------------------------------------------------------------------------------------------------------------------------------------------------------------------------------------------------------------------------------------------------------------------------------------------------------------------------
Rediviva_aurata               NNNNNNNNNNNNNNNATCACTATTGATATTGCTCTGTGGAAATTTGAAACCTCTAAATACTATGTTACCATTATTGATGCTCCTGGACATAGAGATTTCATCAAAAACATGATCACCGGTACCTCGCAGGCTGACTGTGCCGTATTAATTGTTGCCGCCGGTACTGGCGAGTTCGAAGCTGGTATTTCGAAAAATGGACAAACCCGTGAGCATGCTCTGCTTGCTTTTACTCTTGGTGTGAAGCAGTTGATTGTTGGTGTCAACAAGATGGACTCTACTGAGCCACCATACTCTGAGCCCCGATTTGAGGAAATCAAGAAAGAAGTATCGTCGTACATCAAAAAGATTGGTTACAATCCGGCGGCAGTTGCATTCGTGCCAATTTCTGGTTGGCATGGAGACAACATGTTGGAAGTTTCCTCTAAAATGCCTTGGTTCAAGGGATGGAATGTAGAGCGCAAGGAAGGTAAGGCAGAAGGAAAATGCCTTATTGAAGCACTTGACGCCATCCTTCCACCTACTAGACCCACAGACAAGGCTCTCCGTCTTCCTCTGCAGGATGTCTACAAAATTGGTGGTATCGGAACAGTACCAGTCGGTCGAGTTGAGACTGGTCTTCTGAAACCAGGTATGGTTGTAACATTCGCCCCAGCGGGTCTGACCACTGAAGTTAAATCCGTCGAAATGCACCACGAAGCTTTGCAAGAAGCTGTGCCTGGTGACAATGTTGGTTTCAACGTCAAGAAC------------------------------------------------------------------------------------------------------------------------------------------------------------------------------------------------------------------------------------------------------------------------------------------------------------------------------------
Rediviva_brunnea              NNNNNNNNNNNNNNNNNNNNNNNTGATATTGCTCTGTGGAAATTTGAAACCTCTAAATACTATGTTACCATTATTGATGCTCCTGGACATAGAGATTTCATCAAAAACATGATCACCGGTACCTCGCAGGCTGACTGTGCCGTATTAATTGTTGCCGCCGGTACTGGCGAGTTCGAAGCTGGTATTTCGAAAAATGGACAAACCCGTGAGCATGCACTGCTTGCTTTTACTCTTGGTGTGAAGCAGTTGATTGTTGGTGTCAACAAGATGGACTCTACTGAGCCACCATACTCTGAGCCCCGATTTGAGGAAATCAAGAAAGAAGTATCGTCGTACATCAAAAAGATTGGTTACAATCCAGCGGCAGTTGCATTTGTGCCAATTTCTGGTTGGCATGGAGACAACATGTTGGAAATTTCCTCTAAAATGCCTTGGTTCAAGGGATGGAATGTAGAGCGCAAGGAAGGTAAGGCAGAAGGAAAATGCCTTATTGAAGCACTTGACGCCATCCTTCCACCTACTAGACCCACAGACAAGGCTCTCCGTCTTCCTCTGCAGGATGTCTACAAAATTGGTGGTATTGGAACAGTACCAGTCGGTCGAGTTGAGACTGGTCTTCTGAAACCAGGTATGGTTGTAACATTCGCCCCAGCGGGTCTGACCACTGAAGTTAAATCCGTCGAAATGCACCACGAAGCTTTGCAAGAAGCTGTGCCTGGTGACAATGTTGGTTTCAACGTTAAGAAC------------------------------------------------------------------------------------------------------------------------------------------------------------------------------------------------------------------------------------------------------------------------------------------------------------------------------------
Rediviva_colorata             ???????????????????????????????????????????????????????????????????????????????????????????????????????????????????????????????????????????????????????????????????????????????????????????????????????????????????????????????????????????????????????????????????????????????????????????????????????????????????????????????????????????????????????????????????????????????????????????????????????????????????????????????????????????????????????????????????????????????????????????????????????????????????????????????????????????????????????????????????????????????????????????????????????????????????????????????????????????????????????????????????????????????????????????????????????????????????????????????????????????????????????????????????????????????????????????????????????????????????????????????????????????????????????????????????????????????????????????????????????????????????????????????????????????????????????????????????????????????????????????????????????????????????????????????????????????????????????????????????????????????????????????????????????????????
Rediviva_emdeorum             NNNNNNNNNNNNNNNATCACTATTGATATTGCTCTGTGGAAATTTGAAACCTCTAAATACTATGTTACCATTATTGATGCTCCTGGACATAGAGATTTCATCAAAAACATGATCACCGGTACCTCGCAGGCTGACTGTGCCGTATTAATTGTTGCCGCCGGTACTGGCGAGTTCGAAGCTGGTATTTCGAAAAATGGACAAACCCGTGAGCATGCTCTGCTTGCTTTTACTCTTGGTGTGAAGCAGTTGATTGTTGGTGTCAACAAGATGGACTCTACTGAGCCACCATACTCTGAGCCCCGATTTGAGGAAATCAAGAAAGAAGTATCGTCGTACATCAAAAAGATTGGTTACAATCCGGCGGCAGTTGCATTCGTGCCAATTTCTGGTTGGCATGGAGACAACATGTTGGAAGTTTCCTCTAAAATGCCTTGGTTCAAGGGATGGAATGTAGAGCGCAAGGAAGGTAAGGCAGAAGGAAAATGCCTTATTGAAGCACTTGACGCCATCCTTCCACCTACTAGACCCACAGACAAGGCTCTCCGTCTTCCTCTGCAGGATGTCTACAAAATTGGTGGTATCGGAACAGTACCAGTCGGTCGAGTTGAGACTGGTCTTCTGAAACCAGGTATGGTTGTAACATTCGCCCCAGCGGGTCTGACCACTGAAGTTAAATCCGTCGAAATGCACCACGAAGCTTTGCAAGAAGCTGTGCCTGGTGACAATGTTGGTTTCAACGTCAAGAAC------------------------------------------------------------------------------------------------------------------------------------------------------------------------------------------------------------------------------------------------------------------------------------------------------------------------------------
Rediviva_gigas                NNNNNNNNNNNNNNNATCACTATTGATATTGCTCTGTGGAAATTTGAAACCTCTAAATACTATGTTACCATTATTGATGCTCCTGGACATAGAGATTTCATCAAAAACATGATCACCGGTACCTCGCAGGCTGATTGTGCCGTATTAATTGTTGCCGCCGGTACTGGCGAGTTCGAAGCTGGTATTTCGAAAAATGGACAAACCCGTGAGCATGCTCTGCTCGCTTTTACTCTTGGTGTAAAGCAGCTGATTGTTGGTGTCAACAAGATGGACTCTACTGAGCCACCGTACTCTGAGTCCCGATTTGAGGAAATCAAGAAAGAAGTATCGTCGTACATCAAGAAGATTGGTTACAATCCGGCGGCAGTTGCATTCGTGCCAATTTCTGGTTGGCATGGGGACAACATGTTGGAAGTTTCCTCTAAAATGCCTTGGTTCAAGGGATGGAATGTTGAGCGCAAGGAAGGTAAGGCAGAAGGAAAATGCCTTATTGAAGCACTTGACGCCATCCTTCCACCTACTAGACCCACAGACAAGGCTCTCCGTCTTCCTCTGCAGGATGTCTACAAAATTGGCGGTATCGGAACAGTACCAGTCGGTCGTGTTGAGACTGGTCTTCTGAAACCAGGTATGGTTGTAACATTCGCCCCAGCGGGTCTGACCACTGAAGTTAAATCCGTCGAAATGCACCACGAAGCTTTGCAAGAAGCTGTGCCTGGTGACAATGTTGGTTTCAACGTCAAGAAC------------------------------------------------------------------------------------------------------------------------------------------------------------------------------------------------------------------------------------------------------------------------------------------------------------------------------------
Rediviva_intermedia           NNNNNNNNNNNNNNNATCACTATTGACATTGCTCTGTGGAAATTTGAAACATCAAAATACTATGTTACCATTATTGATGCTCCCGGACATAGAGATTTCATCAAAAACATGATCACCGGTACCTCGCAGGCTGACTGTGCCGTATTAATTGTTGCCGCCGGTACTGGCGAATTCGAAGCTGGTATTTCGAAAAATGGACAAACCCGTGAGCATGCTCTGCTCGCTTTTACTCTTGGTGTGAAGCAGCTGATTGTTGGTGTCAACAAGATGGACTCTACTGAGCCACCATACTCTGAGCCCCGATTTGAGGAAATCAAGAAAGAAGTATCATCGTACATTAAGAAGATTGGTTACAATCCGGCGGCAGTTGCATTCGTGCCAATTTCTGGTTGGCATGGAGACAACATGTTGGAAGCTTCTTCTAAAATGCCTTGGTTCAAGGGATGGAATGTTGAGCGCAAGGAAGGTAAGGCAGAAGGAAAATGCCTTATTGAAGCACTTGACGCCATCCTTCCACCTACCAGACCCACAGACAAGGCTCTCCGTCTTCCTCTGCAGGATGTCTACAAAATTGGTGGTATCGGAACAGTACCAGTTGGTCGTGTTGAGACTGGTCTTCTGAAACCAGGTATGGTTGTAACATTCGCCCCAGCGGGTCTGACCACTGAAGTTAAATCCGTCGAAATGCACCACGAAGCTTTGCAAGAAGCTGTACCTGGTGACAATGTTGGTTTCAACGTCAAGAAC------------------------------------------------------------------------------------------------------------------------------------------------------------------------------------------------------------------------------------------------------------------------------------------------------------------------------------
Rediviva_intermixta           NNNNNNNNNNNNNNNNNNNCTATTGATATTGCTCTGTGGAAATTTGAAACCTCTAAATACTATGTTACCATTATTGATGCTCCTGGACATAGAGATTTCATCAAAAACATGATCACCGGTACCTCGCAGGCTGACTGTGCCGTATTAATTGTTGCCGCCGGTACTGGCGAGTTCGAAGCTGGTATTTCGAAAAATGGACAAACCCGTGAGCATGCTCTGCTCGCTTTTACTCTTGGTGTGAAGCAGCTGATTGTTGGTGTCAACAAGATGGACTCTACTGATCCACCATACTCTGAGCCCCGATATGAGGAAATCAAGAAAGAAGTATCGTCGTACATCAAGAAGATTGGTTACAATCCGGCGGCAGTTGCATTCGTGCCAATTTCTGGTTGGCATGGAGACAACATGTTGGAAGTTTCCTCTAAAATGCCTTGGTTCAAGGGATGGAATGTTGAGCGCAAGGACGGTAAGGCAGAAGGAAAATGCCTTATTGAAGCACTTGACGCCATCCTTCCACCTACCAGACCCACAGACAAGGCTCTCCGTCTTCCTCTGCAGGATGTCTACAAAATTGGTGGTATTGGAACAGTACCAGTCGGTCGTGTTGAGACTGGTGTTCTGAAACCATATATGGTTGTAACATTCGCCCCAGTGGGTCTGACCACTGAAGTTAAATCCGTTGAAATGCACCACGAATCTTTGCCAGAAGCTGTGCCTGGTGACAATGTTGGTTTCAACGTCAAAAAC------------------------------------------------------------------------------------------------------------------------------------------------------------------------------------------------------------------------------------------------------------------------------------------------------------------------------------
Rediviva_longimanus           NNNNNNNNNNNNNNNATCACTATTGATATTGCTCTGTGGAAATTCGAAACCTCTAAATACTATGTTACCATTATTGATGCTCCTGGACATAGAGATTTCATCAAAAACATGATCACCGGTACCTCGCAGGCTGACTGTGCCGTATTAATTGTTGCCGCCGGTACTGGCGAGTTCGAAGCTGGTATTTCGAAAAATGGACAAACCCGTGAGCATGCTCTGCTTGCTTTTACTCTTGGTGTGAAGCAGTTGATTGTTGGTGTCAACAAGATGGACTCTACTGAGCCACCATACTCTGAGCCCCGATTTGAGGAAATCAAGAAAGAAGTATCGTCGTACATCAAAAAGATTGGTTACAATCCGGCGGCAGTTGCATTCGTGCCAATTTCTGGTTGGCATGGAGACAACATGTTGGAAGTTTCCTCTAAAATGCCTTGGTTCAAGGGATGGAATGTAGAGCGCAAAGAAGGTAAGGCAGAAGGAAAATGCCTTATTGAAGCACTTGACGCCATCCTTCCACCTACTAGACCCACAGACAAGGCTCTCCGTCTTCCTCTGCAGGATGTCTACAAAATTGGTGGTATCGGAACAGTACCAGTCGGTCGAGTTGAGACTGGTCTTCTGAAACCAGGTATGGTTGTAACATTCGCCCCAGCGGGTCTGACCACTGAAGTTAAATCCGTCGAAATGCACCACGAAGCTTTGCAAGAAGCTGTGCCTGGTGACAATGTTGGTTTCAACGTCAAGAAC------------------------------------------------------------------------------------------------------------------------------------------------------------------------------------------------------------------------------------------------------------------------------------------------------------------------------------
Rediviva_macgregori           GAACGTGAACGTGGTATCACTATTGATATTGCTCTGTGGAAATTTGAAACCTCTAAATACTATGTTACCATTATTGATGCTCCGGGACATAGAGATTTCATCAAAAACATGATCACCGGTACCTCGCAGGCTGACTGTGCCGTATTAATTGTTGCCGCCGGTACTGGCGAGTTCGAAGCTGGTATTTCGAAAAATGGACAAACCCGTGAGCATGCTCTGCTTGCTTTTACTCTTGGTGTGAAGCAGTTGATTGTTGGTGTCAACAAGATGGACTCTACTGAGCCACCATACTCTGAGCCCCGATTTGAGGAAATCAAGAAAGAAGTATCGTCGTACATCAAAAAGATTGGTTACAATCCGGCGGCAGTTGCATTCGTGCCAATTTCTGGTTGGCATGGAGACAACATGTTGGAAGTTTCCTCTAAAATGCCTTGGTTCAAGGGATGGAATGTAGAGCGCAAGGAAGGTAAGGCAGAAGGAAAATGCCTTATTGAAGCACTTGACGCCATCCTTCCACCTACTAGACCCACAGACAAGGCTCTCCGTCTTCCTCTGCAGGATGTCTACAAAATTGGTGGTATCGGAACAGTACCAGTTGGTCGAGTTGAGACTGGTCTTCTGAAACCAGGTATGGTTGTAACATTCGCCCCAGCGGGTCTGACCACTGAAGTTAAATCCGTCGAAATGCACCACGAAGCTTTGCAAGAAGCTGTGCCTGGTGACAATGTTGGTTTCAACGTGAAGAACGTATCTGTGAAAGAATTACGTCGTGGTTACGTAGCCGGAGACTCTAAAAACAATCCACCTAAGGGTGCTGCTGATTTCACTGCACAGGTCATCGTGCTGAACCACCCTGGTCAAATTAGCAATGGTTACACGCCCGTGTTGGATTGCCACACTGCCCACATCGCTTGTAAATTCTTTGAAATCAAGGAAAAGTGCGACCGTCGTACTGGAAAAACTACCGAAGAAAATCCAAAAGCCATCAAATCCGGAGATGCTGCCATCGTTGTACTCGTACCCAGCAAGCCTATGTGTGTCGAGGCTTTCCAAGAATTCCCACCTCTGGGA
Rediviva_micheneri            NNNNNNNNNNNNNNNNNNNNNNNTGATATTGCTCTGTGGAAATTTGAAACCTCTAAATACTATGTTACCATTATTGATGCTCCTGGACATAGAGATTTCATCAAAAACATGATCACCGGTACCTCGCAGGCTGACTGTGCCGTATTAATTGTTGCCGCCGGTACTGGCGAGTTCGAAGCTGGTATTTCGAAAAATGGACAAACCCGTGAGCATGCTCTGCTTGCTTTTACTCTTGGTGTGAAGCAGTTGATTGTTGGTGTCAACAAGATGGACTCTACTGAGCCACCATACTCTGAGCCCCGATTTGAGGAAATCAAGAAAGAAGTATCGTCGTACATCAAAAAGATTGGTTACAATCCGGCGGCAGTTGCATTCGTGCCAATTTCTGGTTGGCATGGAGACAACATGTTGGAAGTTTCCTCTAAAATGCCTTGGTTCAAGGGATGGAATGTAGAGCGCAAGGAAGGTAAGGCAGAAGGAAAATGCCTTATTGAAGCACTTGACGCCATCCTTCCACCTACTAGACCCACAGATAAGGCTCTCCGTCTTCCTCTGCAGGATGTCTACAAAATTGGTGGTATCGGAACAGTACCAGTCGGTCGAGTTGAGACTGGTCTTCTGAAACCAGGTATGGTTGTAACATTCGCCCCAGCGGGTCTGACCACTGAAGTTAAATCCGTCGAAATGCACCACGAAGCTTTGCAAGAAGCTGTGCCTGGTGACAATGTTGGTTTCAACGTCAAGAAC------------------------------------------------------------------------------------------------------------------------------------------------------------------------------------------------------------------------------------------------------------------------------------------------------------------------------------
Rediviva_neliana              NNNNNNNNNNNNNNNATCACTATTGATATTGCTCTGTGGAAATTTGAAACCTCTAAATACTATGTTACCATTATTGATGCTCCTGGACATAGAGATTTCATCAAAAACATGATCACCGGTACCTCGCAGGCTGACTGTGCCGTATTAATTGTTGCCGCCGGTACTGGCGAGTTCGAAGCTGGTATTTCGAAAAATGGACAAACCCGTGAGCATGCACTGCTTGCTTTTACTCTTGGTGTGAAGCAGTTGATTGTTGGTGTCAACAAGATGGACTCTACTGAGCCACCATACTCTGAGCCCCGATTTGAGGAAATCAAGAAAGAAGTATCGTCGTACATCAAAAAGATTGGTTACAATCCGGCGGCAGTTGCATTCGTGCCAATTTCTGGTTGGCATGGAGACAACATGTTGGAAATTTCCTCTAAAATGCCTTGGTTCAAGGGATGGAATGTAGAGCGCAAGGAAGGTAAGGCAGAAGGAAAATGCCTTATTGAAGCACTTGACGCCATCCTTCCACCTACTAGACCCACAGACAAGGCTCTCCGTCTTCCTCTGCAGGATGTCTACAAAATTGGTGGTATTGGAACAGTACCAGTCGGTCGAGTTGAGACTGGTCTTCTGAAACCAGGTATGGTTGTAACATTCGCCCCAGCGGGTCTGACCACTGAAGTTAAATCCGTCGAAATGCACCACGAAGCTTTGCAAGAAGCTGTGCCTGGTGACAATGTTGGTTTCAACGTCAAGAAC------------------------------------------------------------------------------------------------------------------------------------------------------------------------------------------------------------------------------------------------------------------------------------------------------------------------------------
Rediviva_nitida               NNNNNNNNNNNNNNNNNNNNTATTGATATTGCTCTGTGGAAATTTGAAACCTCTAAATACTATGTTACCATTATTGATGCTCCTGGACATAGAGATTTCATCAAAAACATGATCACCGGTACCTCGCAGGCTGACTGTGCCGTATTAATTGTTGCCGCCGGTACTGGCGAGTTCGAAGCTGGTATTTCGAAAAATGGACAAACCCGTGAGCATGCTCTGCTTGCTTTTACTCTTGGTGTGAAGCAGTTGATTGTTGGTGTCAACAAGATGGACTCTACTGAGCCACCATACTCTGAGCCCCGATTTGAGGAAATCAAGAAAGAAGTATCGTCGTACATCAAAAAGATTGGTTACAATCCGGCTGCAGTTGCATTCGTGCCAATTTCTGGTTGGCATGGAGACAACATGTTGGAAGTTTCCTCTAAAATGCCTTGGTTCAAGGGATGGAATGTAGAGCGCAAGGAAGGTAAGGCAGAAGGAAAATGCCTTATTGAAGCACTTGACGCCATCCTTCCACCTACTAGACCCACAGATAAGGCTCTCCGTCTTCCTCTGCAGGATGTCTACAAAATTGGTGGTATCGGAACAGTACCAGTCGGTCGAGTTGAGACTGGTCTTCTGAAACCAGGTATGGTTGTAACATTCGCCCCAGCGGGTCTGACCACTGAAGTTAAATCCGTCGAAATGCACCACGAAGCTTTGCAAGAAGCTGTGCCTGGTGACAATGTTGGTTTCAACGTCAAGAAC------------------------------------------------------------------------------------------------------------------------------------------------------------------------------------------------------------------------------------------------------------------------------------------------------------------------------------
Rediviva_parva                NNNNNNNNNNNNNNNATCACTATTGATATTGCTCTGTGGAAATTTGAAACCTCTAAATACTATGTTACCATTATTGATGCTCCTGGACATAGAGATTTCATCAAAAACATGATCACCGGTACCTCGCAGGCTGACTGTGCCGTATTAATTGTTGCCGCCGGTACTGGCGAGTTCGAAGCTGGTATTTCGAAAAATGGACAAACCCGTGAGCATGCTCTGCTTGCTTTTACTCTTGGTGTGAAGCAGTTGATTGTTGGTGTCAACAAGATGGACTCTACTGAGCCACCATACTCTGAGCCCCGATTTGAGGAAATCAAGAAAGAAGTATCGTCGTACATCAAAAAGATTGGTTACAATCCGGCGGCAGTTGCATTCGTGCCAATTTCTGGTTGGCATGGAGACAACATGTTGGAAGTTTCCTCTAAAATGCCTTGGTTCAAGGGATGGAATGTAGAGCGCAAGGAAGGTAAGGCAGAAGGAAAATGCCTTATTGAAGCACTTGACGCCATCCTTCCACCTACTAGACCCACAGACAAGGCTCTCCGTCTTCCTCTGCAGGATGTCTACAAAATTGGTGGTATCGGAACAGTACCAGTCGGTCGAGTTGAGACTGGTCTTCTGAAACCAGGTATGGTTGTAACATTCGCCCCAGCGGGTCTGACCACTGAAGTTAAATCCGTCGAAATGCACCACGAAGCTTTGCAAGAAGCTGTGCCTGGTGACAATGTTGGTTTCAACGTCAAGAAC------------------------------------------------------------------------------------------------------------------------------------------------------------------------------------------------------------------------------------------------------------------------------------------------------------------------------------
Rediviva_peringueyi           NNNNNNNNNNNNNNNATCACTATTGATATTGCTCTGTGGAAATTCGAAACCTCTAAATACTATGTTACCATTATTGATGCTCCTGGACATAGAGATTTCATCAAAAACATGATCACCGGTACCTCGCAGGCTGACTGTGCCGTATTAATTGTTGCCGCCGGTACTGGCGAGTTCGAAGCTGGTATTTCGAAAAATGGACAAACCCGTGAGCATGCTCTGCTTGCTTTTACTCTTGGTGTGAAGCAGTTGATTGTTGGTGTCAACAAGATGGACTCTACTGAGCCACCATACTCTGAGCCCCGATTTGAGGAAATCAAGAAAGAAGTATCGTCGTACATCAAAAAGATTGGTTACAATCCGGCGGCAGTTGCATTCGTGCCAATTTCTGGTTGGCATGGAGACAACATGTTGGAAGTTTCCTCTAAAATGCCTTGGTTCAAGGGATGGAATGTAGAGCGCAAAGAAGGTAAGGCAGAAGGAAAATGCCTTATTGAAGCACTTGACGCCATCCTTCCACCTACTAGACCCACAGACAAGGCTCTCCGTCTTCCTCTGCAGGATGTCTACAAAATTGGTGGTATCGGAACAGTACCAGTCGGTCGAGTTGAGACTGGTCTTCTGAAACCAGGTATGGTTGTAACATTCGCCCCAGCGGGTCTGACCACTGAAGTTAAATCCGTCGNAATGCACCACGAAGCTTTGCAAGAAGCTGTGCCTGGTGACAATGTTGGTTTCAACGTCAAGAAC------------------------------------------------------------------------------------------------------------------------------------------------------------------------------------------------------------------------------------------------------------------------------------------------------------------------------------
Rediviva_rufipes              NNNNNNNNNNNNNNNATCTCTATTGATATTGCTCTGTGGAAGTTTGNAACCTCTAAATATTATGTTACCATTATTGATGCTCCTGGACATAGAGATTTCATCAAAAACATGATCACCGGTACCTCGCAGGCTGACTGTGCCGTATTAATTGTTGCCGCCGGTACTGGCGAGTTCGAAGCTGGTATTTCGAAAAATGGACAAACCCGTGAGCATGCTCTGCTCGCTTTTACTCTTGGTGTGAAGCAGCTGATTGTTGGTGTCAACAAGATGGACTCTACTGATCCACCATACTCTGAGCCCCGATATGAGGAAATCAAGAAAGAAGTATCGTCGTACATCAAGAAGATTGGTTACAATCCGGCGGCAGTAGCATTCGTGCCAATTTCTGGTTGGCATGGAGACAACATGTTGGAAGTTTCCTCTAAAATGCCTTGGTTCAAGGGATGGAATGTTGAGCGCAAGGAAGGTAAGGCAGAAGGAAAATGCCTTATTGAAGCACTTGATGCCATCCTTCCACCTACCAGACCCACAGACAAGGCTCTCCGTCTTCCTCTGCAGGACGTCTACAAAATTGGTGGTATTGGAACAGTACCAGTAGGTCGTGTTGAGACTGGTCTTCTGAAACCAGGTATGGTTGTAACATTCGCCCCAGCGGGTCTGACCACTGAAGTTAAATCCGTCGAAATGCACCACGAAGCTTTGCAAGAAGCTGTGCCTGGTGACAATGTTGGTTTCAACGTCAAAAAC------------------------------------------------------------------------------------------------------------------------------------------------------------------------------------------------------------------------------------------------------------------------------------------------------------------------------------
Rediviva_saetigera            GAACGTGAACGTGGTATCACTATTGATATTGCTCTGTGGAAATTTGAAACCTCTAAATACTATGTTACCATTATTGATGCTCCTGGACATAGAGATTTCATCAAAAACATGATCACCGGTACCTCGCAGGCTGACTGTGCCGTATTAATTGTTGCCGCCGGTACTGGCGAGTTCGAAGCTGGTATTTCGAAAAATGGACAAACCCGTGAGCATGCTCTGCTCGCTTTTACTCTTGGTGTGAAGCAGCTGATTGTTGGTGTCAACAAGATGGACTCTACTGAGCCACCATACTCTGAGCCCCGATTTGAGGAAATCAAGAAAGAAGTATCGTCGTACATCAAGAAGATCGGTTACAATCCGGCGGCAGTTGCATTCGTGCCAATTTCTGGTTGGCATGGAGACAACATGTTAGAAGCTTCCTCTAAAATGCCTTGGTTCAAAGGATGGAATGTTGAGCGCAAGGAAGGTAAGGCAGAAGGAAAATGCCTTATTGAAGCACTTGACGCCATCCTTCCACCTACCAGACCCACAGACAAGGCTCTCCGTCTTCCTCTGCAGGATGTCTACAAAATTGCTGGTATCGGAACAGTACCAGTCGGTCGTGTTGAGACTGGTCTTCTGAAACCAGGTATGGTTGTAACATTCGCCCCAGCGGGTCTGACCACTGAAGTTAAATCCGTCGAAATGCACCACGAAGCTTTGCAAGAAGCTGTGCCTGGTGACAATGTTGGTTTCAACGTCAAGAATGTATCTGTGAAAGAATTACGTCGTGGTTACGTAGCCGGAGACTCTAAAAACAATCCACCTAAGGGTGCTGCTGATTTCACTGCACAGGTCATCGTGCTGAACCACCCTGGTCAAATCAGCAATGGTTACACGCCCGTGTTGGATTGCCACACTGCCCACATCGCTTGTAAATTCTTTGAAATCAAGGAAAAGTGCGACCGTCGTACTGGGAAAACTACCGAAGAAAATCCAAAAGCCATCAAATCCGGAGATGCTGCCATCGTTGTACTCGTACCGAGCAAGCCCATGTGTGTCGAGGCTTTCCAAGAATTCCCACCTCTGGGA
Rediviva_steineri             NNNNNNNNNNNNNNNNNNNNNNNTGATATTGCTCTGTGGAAATTTGAAACCTCTAAATACTATGTTACCATTATTGATGCTCCTGGACATAGAGATTTCATCAAAAACATGATCACCGGTACCTCGCAGGCTGACTGTGCCGTATTAATTGTTGCCGCCGGTACTGGCGAGTTCGAAGCTGGTATTTCGAAAAATGGACAAACCCGTGAGCATGCACTGCTTGCTTTTACTCTTGGTGTGAAGCAGTTGATTGTTGGTGTCAACAAGATGGACTCTACTGAGCCACCATACTCTGAGCCCCGATTTGAGGAAATCAAGAAAGAAGTATCGTCGTACATCAAAAAGATTGGTTACAATCCGGCGGCAGTTGCATTCGTGCCAATTTCTGGTTGGCATGGAGACAACATGTTGGAAATTTCCTCTAAAATGCCTTGGTTCAAGGGATGGAATGTAGAGCGCAAGGAAGGTAAGGCAGAAGGAAAATGCCTTATTGAAGCACTTGACGCCATCCTTCCACCTACTAGACCCACAGACAAGGCTCTCCGTCTTCCTCTGCAGGATGTCTACAAAATTGGTGGTATTGGAACAGTACCAGTCGGTCGAGTTGAGACTGGTCTTCTGAAACCAGGTATGGTTGTAACATTCGCCCCAGCGGGTCTGACCACTGAAGTTAAATCCGTCGAAATGCACCACGAAGCTTTGCAAGAAGCTGTGCCTGGTGACAATGTTGGTTTCAACGTCAAGAAC------------------------------------------------------------------------------------------------------------------------------------------------------------------------------------------------------------------------------------------------------------------------------------------------------------------------------------
Redivivoides_capensis         NNNNNNNNNNNNNNTATCACTATTGATATTGCTCTGTGGAAATTTGAAACTGCTAAATACTATGTTACYATTATTGATGCTCCTGGACATAGAGATTTCATCAAAAACATGATCACCGGTACCTCGCAGGCTGACTGTGCCGTATTAATTGTTGCCGCCGGTACTGGCGAGTTCGAAGCTGGTATTTCGAAAAATGGACAAACCCGTGAGCATGCTCTGCTTGCTTTTACTCTTGGTGTGAAGCAGCTGATTGTTGGTGTCAACAAGATGGACTCTACTGAACCGCCATACTCAGAGCCCCGATTTGAGGAAATCAAGAAAGAAGTATCGTCGTACATCAAGAAGATTGGTTACAATCCGGCTGCAGTTGCATTCGTGCCAATTTCTGGTTGGCATGGTGACAACATGTTGGAAGTTTCCTCTAAAATGCCTTGGTTCAAGGGATGGAATGTTGAGCGAAAGGAAGGTAAGGCAGAAGGAAAATGCCTTATTGAAGCACTTGACGCCATCCTTCCACCTACTAGACCCACAGACAAGGCTCTCCGTCTTCCTCTGCAGG--------------------------------------------------------------------------------------------------------------------------------------------------------------------------------------------------------------------------------------------------------------------------------------------------------------------------------------------------------------------------------------------------------------------------------------------------------------------------------------------------------------------------------
Redivivoides_namaquensis      NNNNNNNNNNNNNNTATCACTATTGATATTGCTCTGTGGAAATTTGAAACTGCTAAATACTATGTTACCATTATTGATGCTCCTGGACATAGAGATTTCATCAAAAACATGATCACCGGTACCTCGCAGGCTGACTGTGCCGTATTAATTGTTGCCGCCGGTACTGGCGAGTTCGAAGCTGGTATTTCGAAAAATGGACAAACCCGTGAGCATGCTCTGCTTGCTTTTACTCTTGGTGTGAAGCAGCTGATTGTTGGTGTCAACAAGATGGACTCTACTGAACCGCCATACTCAGAGCCCCGATTTGAGGAAATCAAGAAAGAAGTATCGTCGTACATCAAGAAGATTGGTTACAATCCGGCTGCAGTTGCATTCGTGCCAATTTCTGGTTGGCATGGTGACAACATGTTGGAAGTTTCCTCTAAAATGCCTTGGTTCAAGGGATGGAATGTTGAGCGAAAGGAAGGTAAGGCAGAAGGAAGATGCCTTATTGAAGCACTTGACGCCATCCTTCCACCTACTAGACCCACAGACAAGGCTCTCCGTCTTCCTTTGCAGG--------------------------------------------------------------------------------------------------------------------------------------------------------------------------------------------------------------------------------------------------------------------------------------------------------------------------------------------------------------------------------------------------------------------------------------------------------------------------------------------------------------------------------
Redivivoides_simulans         NNNNNNNNNNNNNNNATCACTATTGATATTGCTCTGTGGAAATTTGAAACCTCTAAATATTATGTTACCATTATTGATGCTCCTGGACATAGAGATTTCATCAAAAACATGATCACTGGTACCTCGCAGGCTGACTGTGCCGTATTAATTGTTGCCGCCGGTACTGGCGAGTTCGAAGCTGGTATTTCGAAAAATGGACAAACCCGTGAGCATGCTCTGCTCGCTTTTACTCTTGGTGTGAAGCAGCTGATTGTTGGTGTCAACAAGATGGACTCTACTGAGCCACCATACTCGGAGCCCCGATTTGAGGAAATCAAGAAAGAAGTATCGTCGTACATCAAGAAGATTGGTTACAATCCGGCTGCAGTTGCATTCGTGCCAATTTCTGGTTGGCATGGAGACAACATGTTGGAAGTTTCCTCTAAAATGCCTTGGTTCAAGGGATGGAATGTTGAGCGCAAGGAAGGTAAGGCAGAAGGAAAATGCCTTATTGAAGCACTTGACGCCATCCTTCCACCTACTAGACCCACAGACAAGGCTCTCCGTCTTCCTCTGCAGGATGTCTACAAAATTGGTGGTATCGGAACAGTACCAGTCGGTCGTGTTGAGACTGGTCTTCTGAAACCAGGTATGGTTGTAACATTCGCCCCAGCGGGTCTGACCACTGAAGTTAAGTCCGTCGAAATGCACCACGAAGCTTTGCAAGAAGCTGTGCCTGGTGACAATGTTGGTTTCAACGTCAAGAAC------------------------------------------------------------------------------------------------------------------------------------------------------------------------------------------------------------------------------------------------------------------------------------------------------------------------------------
Samba_atra                    GAGCGTGAACGTGGTATCACTATTGACATTGCCCTGTGGAAATTCGAAACCTCTAAATACTATGTCACCATTATTGATGCCCCTGGACACAGAGATTTCATCAAGAACATGATCACTGGTACATCACAGGCCGACTGTGCTGTCTTAATTGTTGCTGCTGGTACTGGAGAGTTTGAAGCTGGTATTTCAAAGAACGGACAAACCCGTGAGCACGCTCTGCTTGCTTTCACACTTGGTGTGAAGCAACTCATTGTCGGTGTTAACAAGATGGACTCCACTGAACCACCATACTCAGAAGCTCGATTTGAGGAAATCAAGAAGGAAGTATCGTCCTACATCAAGAAAATTGGTTACAACCCTGCTGCAGTTGCGTTCGTGCCAATTTCTGGATGGAACGGAGACAACATGTTGGAAGTTTCTTCCAAAATGCCTTGGTTCAAGGGATGGACTGTTGAGCGCAAAGAAGGTAAGGCAGAAGGAAAATGCCTTATTGAAGCCCTCGACGCCATTCTTCCACCTACCAGACCTACAGACAAGGCTCTTCGTCTTCCTCTTCAGGACGTTTACAAAATTGGTGGTATTGGTACAGTACCAGTCGGCCGTGTTGAGACTGGTGTTCTGAAACCAGGCATGGTTGTTACATTCGCCCCTGTGGGTCTGACCACTGAAGTTAAGTCCGTCGAAATGCACCACGAAGCTCTGCAAGAGGCTGTCCCTGGTGACAATGTTGGTTTCAACGTTAAGAACGTATCCGTTAAAGACTTGCGTCGTGGTTACGTTGCTGGAGACTCTAAGAACAACCCACCTAGAGGTGCTGCTGATTTCACCGCACAGGTTATTGTATTGAACCACCCTGGTCAAATCAGTAATGGATACACGCCAGTGTTGGATTGCCACACTGCTCACATCGCGTGTAAGTTCCTTGAAATTAAGGAGAAGTGCGACCGGCGTACCGGAAAGACCACTGAAGAAAATCCAAAAGCTATCAAATCTGGAGACGCTGCCATCGTTATACTTGTACCAAGCAAGCCCATGTGTGTCGAGGCTTTCCAAGAATTCCCACCCTTGGGA
Samba_fasciata                GAGCGTGAACGTGGTATCACTATTGACATTGCCCTCTGGAAATTCGAAACCTCTAAATACTATGTCACCATTATTGATGCCCCTGGACACAGGGATTTCATTAAGAACATGATCACTGGTACATCACAGGCTGACTGTGCTGTCTTAATTGTTGCTGCTGGTACTGGAGAGTTTGAAGCTGGTATTTCAAAGAATGGACAAACCCGTGAGCACGCTCTGCTTGCTTTCACACTTGGTGTGAAGCAACTCATTGTCGGTGTTAACAAGATGGACTCCACTGAACCACCATACTCAGAAGCTCGATTTGAGGAAATCAAGAAAGAAGTATCGTCCTACATCAAGAAAATTGGTTACAACCCTGCTGCAGTTGCGTTTGTGCCAATCTCTGGATGGAACGGAGACAACATGTTGGAAGTTTCTTCCAAAATGCCATGGTTCAAGGGATGGACTGTTGAGCGCAAAGAAGGTAAGGCAGAAGGAAAATGCCTTATTGAGGCCCTCGACGCCATTCTTCCACCTACTAGACCTACAGACAAGGCTCTTCGTCTTCCTCTTCAGGACGTTTACAAAATTGGTGGTATCGGTACAGTACCAGTCGGCCGTGTTGAGACTGGTGTTCTGAAACCAGGTATGGTTGTTACATTCGCCCCCGTGGGTCTAACCACTGAAGTTAAGTCCGTCGAAATGCACCACGAAGCTCTGCAAGAGGCTGTTCCTGGTGACAATGTTGGTTTCAACGTTAAGAACGTATCCGTTAAAGACTTGCGTCGTGGTTACGTTGCTGGAGACTCTAAGAACAACCCACCTAGAGGTGCTGCTGATTTCACCGCACAGGTTATTGTGTTGAACCACCCTGGTCAAATCAGTAATGGATACACGCCAGTGTTGGATTGCCACACTGCTCACATCGCGTGTAAGTTCCTTGAAATTAAGGAGAAGTGCGACCGTCGTACCGGAAAGACCACTGAAGAAAATCCAAAAGCTATCAAATCTGGAGATGCTGCCATCGTTATACTTGTACCAAGCAAGCCCATGTGTGTCGAGGCTTTCCAAGAATTCCCACCCTTGGGA
Samba_griseonigra             GAGCGTGAACGTGGTATCACTATTGACATTGCCCTCTGGAAATTTGAAACCTCTAAATACTATGTCACCATTATTGATGCTCCTGGACACAGAGATTTCATCAAGAACATGATCACTGGTACATCACAGGCTGACTGTGCTGTATTAATTGTTGCTGCTGGTACTGGAGAGTTTGAAGCTGGTATTTCAAAGAACGGACAAACCCGTGAGCATGCTCTGCTCGCTTTCACACTTGGTGTGAAGCAACTCATTGTTGGTGTTAACAAGATGGACTCCACTGAACCACCATACTCCGAAACTCGATTTGAGGAAATCAAGAAAGAAGTATCGTCCTACATCAAGAAAATTGGTTACAACCCTGCTGCAGTTGCGTTCGTGCCAATTTCTGGATGGAATGGAGACAACATGTTGGAAGTTTCTTCCAAAATGCCTTGGTTCAAGGGATGGACTGTTGAGCGCAAAGAAGGTAAGGCAGAAGGAAAATGCCTTATTGAAGCCCTCGACGCCATTCTTCCACCTACCAGACCTACAGACAAGGCTCTTCGTCTTCCCCTTCAGGACGTTTACAAAATTGGTGGTATCGGTACAGTACCAGTCGGCCGTGTTGAGACTGGTGTTCTGAAACCAGGTATGGTTGTTACATTCGCCCCTGTGGGTCTGACCACTGAAGTTAAGTCCGTCGAAATGCACCACGAAGCTCTGACAGAGGCTGTCCCTGGTGACAATGTTGGTTTCAACGTCAAGAACGTATCTGTTAAAGACTTGCGTCGTGGTTACGTTGCTGGAGACTCTAAGAGCAACCCACCTAGAGGTGCTGCTGATTTCACCGCACAGGTTATTGTGTTGAACCACCCTGGTCAAATCAGCAATGGATACACGCCAGTGTTGGATTGCCACACTGCTCACATCGCGTGTAAGTTCCTGGAAATTAAGGAGAAGTGCGACCGTCGTACCGGAAAGACCACCGAAGAAAATCCAAAAGCTATCAAATCTGGAGACGCTGCCATCGTTATACTTGTACCAAGCAAACCCATGTGCGTCGAGGCTTTCCAAGAATTCCCACCCTTGGGA
Samba_ogilviei                GAGCGTGAACGTGGTATCACCATTGACATTGCCCTCTGGAAATTTGAAACCTCTAAATACTATGTTACCATTATTGATGCTCCTGGACACAGAGATTTCATCAAGAACATGATCACTGGTACATCACAGGCTGACTGTGCTGTATTAATTGTTGCTGCTGGTACTGGAGAGTTTGAAGCTGGTATTTCAAAGAACGGACAAACCCGTGAGCATGCATTGCTTGCTTTCACACTTGGTGTGAAGCAACTCATTGTTGGTGTTAACAAGATGGACTCCACTGAACCACCATACTCCGAAGCTCGATTTGAGGAAATTAAGAAGGAAGTATCGTCCTACATCAAGAAAATTGGTTACAACCCTGCTGCAGTTGCGTTCGTGCCAATTTCGGGATGGAACGGGGACAACATGTTGGAAGTTTCTTCCAAAATGCCTTGGTTCAAGGGATGGACAGTTGAGCGCAAAGAAGGTAAGGCAGAAGGAAAATGCCTTATTGAAGCCCTTGACGCCATTCTTCCACCTACCAGACCTACAGACAAGGCTCTTCGTCTTCCCCTTCAGGATGTTTACAAAATTGGTGGTATTGGTACAGTACCAGTCGGCCGTGTTGAGACTGGTGTTCTGAAACCAGGTATGGTTGTCACATTCGCCCCTGTCGGTCTGACCACTGAAGTTAAGTCCGTCGAAATGCACCACGAAGCTCTAACAGAGGCTGTCCCTGGTGACAATGTTGGTTTCAACGTCAAGAACGTATCCGTTAAAGACTTGCGTCGTGGTTACGTTGCTGGAGACTCTAAGAGCAACCCACCTAGAGGTGCTGCTGATTTCACCGCACAGGTTATTGTGTTGAACCACCCTGGTCAAATCAGCAATGGATACACGCCAGTGTTGGATTGCCACACTGCTCACATCGCGTGTAAATTCCTTGAAATTAAGGAGAAGTGCGACCGTCGTACCGGAAAGACCACCGAAGAAAATCCAAAAGCTATCAAATCTGGAGATGCTGCCATCGTTATACTTGTACCAAGC---------------------------------------------
Samba_spinosa                 GAGCGTGAACGTGGTATCACTATTGACATTGCCCTCTGGAAATTTGAAACCTCTAAATACTATGTCACCATTATTGATGCTCCTGGACACAGAGATTTCATCAAGAACATGATCACTGGTACATCACAGGCTGACTGTGCTGTATTAATTGTTGCTGCTGGTACTGGAGAGTTTGAAGCTGGTATTTCAAAGAACGGACAAACCCGTGAGCATGCTCTGCTCGCTTTCACACTTGGTGTGAAGCAACTCATTGTTGGTGTTAACAAGATGGACTCCACTGAACCACCATACTCCGAAACTCGATTTGAGGAAATCAAGAAAGAAGTATCGTCCTACATCAAGAAAATTGGTTACAACCCTGCTGCAGTTGCGTTCGTGCCAATTTCTGGATGGAATGGAGACAACATGTTGGAAGTTTCTTCCAAAATGCCTTGGTTCAAGGGATGGACTGTTGAGCGCAAAGAAGGTAAGGCAGAAGGAAAATGCCTTATTGAAGCCCTCGACGCCATTCTTCCACCTACCAGACCTACAGACAAGGCTCTTCGTCTTCCCCTTCAGGACGTTTACAAAATTGGTGGTATCGGTACAGTACCAGTCGGCCGTGTTGAGACTGGTGTTCTGAAACCAGGTATGGTTGTTACATTCGCCCCTGTGGGTCTGACCACTGAAGTTAAGTCCGTCGAAATGCACCACGAAGCTCTGACAGAGGCTGTCCCTGGTGACAATGTTGGTTTCAACGTCAAGAACGTATCTGTTAAAGACTTGCGTCGTGGTTACGTTGCTGGAGACTCTAAGAGCAACCCACCTAGAGGTGCTGCTGATTTCACCGCACAGGTTATTGTGTTGAACCACCCTGGTCAAATCAGCAATGGATACACGCCAGTGTTGGATTGCCACACTGCTCACATCGCGTGTAAGTTCCTGGAAATTAAGGAGAAGTGCGACCGTCGTACCGGAAAGACCACCGAAGAAAATCCAAAAGCTATCAAATCTGGAGACGCTGCCATCGTTATACTTGTACCAAGCAAACCCATGTGCGTCGAGGCTTTCCAAGAATTCCCACCCTTGGGA

OUT_Colletes_inaequalis       GATACGCTTACCGCTGTGAGAAAAATGACAAAAAGGGACGTATTTATAGAAAAAGAACAAATGATGAACATTCTGATGTTCTTGCCCAGCTGGGATGGTAAAATGCCTCAACCGTGTATATTGAAACCAAAGCCATTGTGGACCGGTAAACAAATTTTCTCATTGATCATACCGGGTAATGTAAACATGATAAGAACCCATAGCACGCATCCGGACGAGGAAGACGATGGTCCGTACAAGTGGATATCCCCTGGTGATACCAAAGTAATGGTAGAACATGGAGAACTCGTAATGGGTATACTTTGCAAAAAGACTTTAGGTACATCGGCAGGTTCTCTGCTTCACATTTGTATGTTGGAGTTAGGTCATGAGGTTTGCGGACGGTTTTACGGAAATATTCAGACTGTGATTAATAACTGGTTGCTGCTTGAAGGTCATTCTATCGGTATCGGTGATACTATCGCCGATCCGCAGACTTATTTAGAAATTCAGAAAGCGATCAAAAAAGCCAAAGAGGATGTAATAGAGGTAATTCAGAAAGCTCACAATATGGAGCTGGAACCTACGCCTGGTAACACTTTGAGGCAGACTTTCGAGAATCAAGTGAACAGAATCTTGAACGACGCTCGTGATAAGACTGGTGGTTCCGCTAAGAAATCTTTAACCGAATACAACAATCTAAAAGCTATGGTGGTATCGGGGTCGAAGGGCTCCAATATTAACATTTCTCAGGTTATTGCTTGTGTGGGTCAGCAAAACGTTGAAGGTAAACGTATTCCGTTCGGTTTTCGTAAAAGAACATTACCGCATTTCATCAAAGACGATTACGGTCCGAAGTCCNNNNNNNNNNNNNNNNNNNNNNNNNNNNNNNNNNNNNNNNNNNNNNNN
OUT_Ctenoplectra_albolimbata  GACACACTTACTGCTGTAGAAAAAATGACCAAGAGAGATGTTTTCATTGAAAAAGAGCAAATGATGAACATCCTTATGTTTTTACCCAGTTGGGATGGCAAAATGCCTCAACCGTGTATATTGAAACCAAAACCACTGTGGACTGGTAAACAGATTTTTTCTTTAATCATACCAGGCAACGTGAATATGATAAGAACTCATAGCACCCATCCGGACGAAGAGGACGATGGTCCGTATAAATGGATTTCTCCTGGCGATACCAAGGTCATGGTAGAACATGGAGAACTCGTTATGGGTATATTATGTAAAAAAACTTTGGGTACATCTGCTGGATCTTTGCTTCACATTTGTATGTTGGAGTTGGGGCACGAAGTTTGTGGACGATTTTATGGAAATATTCAGACTGTGATTAACAATTGGTTGCTTCTAGAAGGTCACTCTATCGGTATTGGAGACACCATTGCCGATCCACAAACCTATCTAGAAATCCAGAAAGCCATTAAAAAGGCCAAAGAGGACGTGATAGAGGTTATTCAGAAAGCTCACAATATGGAGTTAGAACCAACACCTGGTAACACTTTGAGGCAGACCTTCGAGAATCAAGTAAATAGGATCTTGAATGACGCTCGTGACAAAACTGGTGGCTCCGCCAAGAAATCTTTGACCGAGTACAACAATCTAAAGGCTATGGTAGTATCAGGATCGAAAGGGTCCAACATTAACATCTCTCAGGTTATTGCTTGTGTCGGTCAACAAAATGTAGAAGGTAAACGTATTCCGTTCGGTTTTCGTAAAAGAACTCTACCACATTTCATCAAAGACGATTACGGTCCCGAATCCNNNNNNNNNNNNNNNNNNNNNNNNNNNNNNNNNNNNNNNNNNNNNNNN
OUT_Lithurgus_echinocacti     GACACTCTCACCGCCGTACGAAAAATGACGAAGCGAGATGTCTTTATCGAGAAAGAACAGATGATGAACATTCTCATGTTCTTGCCCAGCTGGGATGGAAAGATGCCTCAACCATGTATATTGAAACCAAAGCCTTTATGGACCGGAAAACAGATATTCTCACTGATTATTCCGGGTAATGTAAATATGATAAGAACCCACAGCACGCATCCCGACGAAGAAGACGATGGTCCTTACAAATGGATCTCTCCTGGCGATACCAAAGTAATGGTAGAACACGGTGAACTCGTAATGGGTATACTTTGTAAGAAAACTTTGGGAACTTCCGCTGGATCTTTGCTTCACATTTGTATGTTGGAATTGGGCCACGAAGTCTGTGGACGATTTTACGGAAACATTCAAACGGTAATCAATAATTGGTTGCTGTTGGAGGGTCACTCGATCGGTATCGGCGACACCATTGCCGATCCACAGACCTACTTAGAGATCCAGAAAGCCATTAAGAAAGCTAAGGAAGACGTGATAGAAGTTATCCAGAAGGCTCACAACATGGAACTGGAACCTACACCTGGTAACACGTTGAGGCAGACATTCGAGAACCAAGTAAACAGAATTTTGAACGACGCTCGTGACAAGACCGGTGGTTCGGCTAAGAAATCATTGACCGAGTACAATAATTTAAAGGCTATGGTGGTATCGGGTTCCAAAGGGTCCAACATTAACATCTCTCAAGTTATCGCTTGCGTAGGTCAACAGAACGTCGAAGGTAAACGTATTCCCTTCGGTTTTCGCAAGAGAACGTTGCCGCATTTCATCAAAGACGATTACGGTCCCGAATCCNNNNNNNNNNNNNNNNNNNNNNNNNNNNNNNNNNNNNNNNNNNNNNNN
Capicola_hantamensis          GATACTCTCACTGCTGTCAGAAAAATGACGAAACGAGACGTGTTCATAGAAAAGGAACAAATGATGAATATACTTATGTTCTTACCTAGCTGGGACGGTAAAATGCCTCAACCGTGTATATTAAAACCAAAACCTTTATGGACTGGTAAACAAATTTTCTCGTTAATTATACCGGGTAATGTAAATATGATAAGAACTCACAGTACGCACCCCGACGAAGAAGATGATGGTCCATATAAATGGATTTCTCCTGGTGATACCAAAGTCATGGTAGAACATGGTGAACTTGTTATGGGTATACTTTGTAAAAAGACTTTAGGTACCTCTGCTGGTTCTCTACTTCACATTTGTATGTTAGAGTTGGGCCACGAAGTTTGTGGACGGTTCTACGGAAATATTCAGACGGTGATTAATAATTGGTTGTTGCTAGAAGGTCACTCTATTGGTATAGGAGATACAATTGCCGATCCGCAGACTTATTTAGAAATTCAGAAAGCAATTAAGAAAGCCAAAGAGGACGTGATAGAGGTCATTCAAAAAGCACATAATATGGAGTTAGAACCTACACCTGGTAATACTTTAAGGCAGACTTTCGAAAATCAAGTAAACAGAATTTTGAACGACGCTCGTGACAAAACTGGTGGTTCTGCTAAGAAATCTTTAACCGAGTACAACAATTTAAAGGCTATGGTAGTATCAGGATCAAAGGGATCTAATATTAACATCTCTCAAGTTATTGCTTGTGTAGGTCAACAGAACGTCGAAGGTAAACGAATCCCGTTTGGTTTTCGTAAAAGAACACTGCCACATTTCATCAAAGACGATTACGGTCCCNNNNNNNNNNNNNNNNNNNNNNNNNNNNNNNNNNNNNNNNNNNNNNNNNNNNNN
Capicola_nanula               GATACTCTCACTGCTGTCAGAAAAATGACAAAACGAGACGTTTTCATAGAAAAAGAACAAATGATGAATATACTCATGTTCTTACCCAGCTGGGACGGTAAAATGCCTCAACCATGTATATTAAAACCAAAACCTTTATGGACTGGTAAACAAATTTTCTCGTTAATTATACCGGGTAATGTAAATATGATAAGAACACACAGTACACACCCTGACGAAGAAGACGATGGTCCATATAAATGGATTTCTCCTGGTGATACCAAAGTCATGGTAGAACACGGTGAACTTGTTATGGGTATACTTTGTAAAAAGACTTTAGGTACTTCTGCTGGTTCACTTCTTCACATTTGTATGTTAGAGTTGGGTCATGAAGTTTGTGGACGGTTCTACGGAAATATTCAAACTGTAATTAATAATTGGTTACTGCTAGAAGGTCACTCTATTGGTATCGGAGATACAATTGCCGATCCACAGACTTATCTAGAAATTCAGAAAGCAATTAAAAAAGCCAAAGAGGACGTGATAGAGGTGATTCAAAAAGCGCACAATATGGAGTTAGAACCTACTCCTGGTAATACTTTAAGGCAGACTTTCGAAAATCAAGTAAACAGAATATTGAACGACGCTCGTGACAAAACTGGTGGTTCTGCTAAGAAATCTTTGACCGAGTACAACAATTTAAAGGCTATGGTGGTATCAGGATCAAAGGGATCTAATATTAACATTTCTCAAGTTATTGCTTGTGTAGGTCAACAAAACGTCGAAGGTAAACGTATTCCATTTGGTTTTCGTAAAAGAACACTGCCACATTTCATCAAANNNNNNNNNNNNNNNNNNNNNNNNNNNNNNNNNNNNNNNNNNNNNNNNNNNNNNNNNNNNNNNNNNNNN
Capicola_nigerrima            GATACACTCACTGCTGTCAGAAAAATGACAAAACGAGACGTTTTCATAGAAAAGGAACAAATGATGAATATACTCATGTTCTTACCCAGCTGGGACGGTAAAATGCCTCAACCATGTATATTAAAACCAAAACCTTTATGGACTGGTAAACAAATTTTCTCGTTAATCATACCGGGTAATGTAAATATGATAAGAACACACAGTACACATCCTGACGAAGAAGATGATGGTCCATATAAATGGATTTCTCCTGGTGATACCAAAGTCATGGTAGAACACGGTGAACTTGTTATGGGTATACTTTGTAAAAAGACTTTAGGTACCTCTGCTGGTTCTCTGCTTCACATTTGTATGTTAGAGTTAGGCCATGAAGTTTGTGGACGGTTCTACGGAAATATTCAGACCGTGATTAATAACTGGTTACTGTTAGAAGGTCACTCTATTGGTATCGGAGATACAATTGCCGATCCACAGACTTATCTAGAAATTCAGAAAGCAATTAAAAAAGCCAAAGAGGACGTGATAGAGGTGATTCAAAAAGCGCACAATATGGAGTTAGAACCTACTCCTGGTAATACTTTAAGGCAGACTTTCGAAAATCAAGTAAACAGGATTTTAAACGACGCTCGTGACAAAACTGGTGGTTCTGCTAAGAAATCTTTGACCGAGTACAACAATTTAAAGGCTATGGTGGTATCAGGATCGAAGGGATCTAATATTAACATCTCCCAAGTTATTGCTTGTGTAGGTCAACAAAACGTCGAAGGTAAACGTATTCCGTTTGGTTTTCGCAAAAGAACACTGCCACATTTCATCAAAGACGATTACGGTCCTNNNNNNNNNNNNNNNNNNNNNNNNNNNNNNNNNNNNNNNNNNNNNNNNNNNNNN
Capicola_richtersveldensis    NNNNNNNNNNNNNNNNNNNNNNNNNNNNNNNNNNNNNNNNNNNNNNNNNNNNNNNNNNNNNNNNNNNNNNNNNNNNNNNNNNNNNNNNNNNNNNNNNNNNNNNNNNNNNNNNNGTGTATATTAAAACCAAAACCTTTATGGACTGGTAAACAAATTTTCTCGTTAATCATACCGGGTAATGTAAATATGATAAGAACGCACAGTACGCATCCTGACGAAGAAGACGATGGTCCATATAAATGGATTTCTCCTGGTGATACCAAAGTCATGGTAGAACACGGTGAACTTGTTATGGGTATACTTTGTAAAAAGACTTTAGGTACCTCTGCTGGTTCTCTCCTTCACATTTGTATGTTAGAGTTGGGCCATGAAGTTTGTGGACGGTTCTACGGAAATATTCAAACCGTGATTAATAATTGGTTACTGTTAGAAGGTCACTCTATTGGTATCGGAGATACTATTGCCGATCCACAGACTTATCTAGAAATTCAGAAAGCAATTAAAAAAGCCAAAGAGGACGTGATAGAGGTGATTCAAAAAGCGCACAATATGGAGTTAGAACCTACTCCTGGTAATACTTTAAGGCAGACTTTCGAAAATCAAGTAAATAGGATTCTAAACGACGCTCGTGACAAAACTGGTGGTTCTGCTAAGAAATCTTTAACCGAGTACAACAATTTAAAGGCTATGGTGGTGTCAGGATCAAAGGGATCTAATATTAACATCTCTCAAGTTATTGCTTGTGTAGGTCAACAAAACGTCGAAGGTAAACGTATTCCGTTTGGTTTTCGTAAAAGAACACTGCCACATTTCATCAAAGACGATTACGGTCCTGAATCCAGAGGATTCGTCGAGAATTCCTATCTCGCCGGTCTGACGCCGTCTGAA
Dasypoda_argentata            GATACTCTTACCGCTGTCAGAAAAATGACAAAAAGGGACGTTTTTATAGAAAAGGAGCAGATGATGAACATTCTTATGTTCTTGCCCAGTTGGGATGGCAAAATGCCGCAGCCGTGTATATTGAAACCAAAGCCTCTGTGGACCGGTAAACAAATTTTCTCGTTAATTATACCGGGTAATGTAAATATGATAAGAACTCACAGTACACATCCCGACGAAGAAGATGACGGTCCATACAAATGGATCTCTCCTGGTGATACTAAAGTCATGGTAGAACATGGTGAACTTGTTATGGGTATACTTTGTAAAAAGACTTTGGGTACATCTGCTGGTTCTCTGCTTCACATTTGTATGTTAGAATTAGGACACGAAGTTTGTGGACGGTTTTACGGAAACATTCAGACTGTAATTAATAACTGGCTATTGCTGGAAGGTCACTCGATTGGTATTGGAGATACCATTGCCGATCCGCAGACTTACTTAGAGATCCAGAAAGCAATTAAGAAAGCTAAGGAGGACGTGATAGAGGTTATTCAAAAAGCTCACAATATGGAATTGGAACCTACTCCTGGTAATACTTTAAGGCAGACTTTCGAAAATCAAGTGAACAGAATTTTGAACGACGCTCGTGACAAGACTGGTGGTTCTGCCAAGAAATCCTTAACTGAATATAATAATCTAAAAGCTATGGTAGTATCGGGTTCAAAGGGATCCAACATTAACATCTCCCAAGTTATTGCTTGTGTCGGTCAACAGAACGTCGAAGGTAAACGAATTCCTTTCGGTTTTCGTAAAAGAACGTTACCACATTTTATCAAAGACGATTACGGTCCTGAGTCTAGAGGATTCGTCGAGAATTCCTATCTTGCCGGTTTGACACCTTCGGAA
Dasypoda_braccata             GATACTCTTACCGCTGTCAGAAAAATGACAAAAAGGGACGTTTTTATAGAAAAGGAGCAGATGATGAACATTCTTATGTTCTTGCCCAGTTGGGATGGCAAAATGCCGCAGCCGTGTATATTGAAACCAAAGCCTCTGTGGACCGGTAAACAAATTTTCTCGTTAATTATACCGGGTAATGTAAATATGATAAGAACTCACAGTACACATCCCGACGAAGAAGATGACGGTCCATACAAATGGATTTCTCCTGGTGATACTAAAGTCATGGTAGAACATGGTGAACTTGTTATGGGTATACTTTGTAAAAAGACTTTGGGTACATCTGCTGGTTCTCTGCTTCACATTTGTATGTTAGAATTAGGACACGAAGTTTGTGGACGGTTTTACGGAAACATTCAGACTGTAATTAATAACTGGCTATTGCTGGAAGGTCACTCGATTGGTATTGGAGATACCATTGCCGATCCGCAGACTTACTTAGAGATCCAGAAAGCAATTAAGAAAGCTAAGGAGGACGTGATAGAGGTTATTCAAAAAGCTCACAATATGGAATTGGAACCTACTCCTGGTAATACTTTAAGGCAGACTTTCGAAAATCAAGTGAACAGAATTTTGAACGACGCTCGTGACAAGACTGGTGGTTCTGCTAAGAAATCCTTAACTGAATATAATAATCTAAAAGCTATGGTAGTATCGGGTTCAAAGGGATCCAACATTAACATCTCCCAAGTTATTGCTTGTGTCGGTCAACAGAACGTCGAAGGTAAACGAATTCCTTTCGGTTTTCGTAAAAGAACGTTACCACANNNNNNNNNNNNNNNNNNNNNNNNNNNNNNNNNNNNNNNNNNNNNNNNNNNNNNNNNNNNNNNNNNNNNNNNNNNNNNN
Dasypoda_dusmeti              ????????????????????????????????????????????????????????????????????????????????????????????????????????????????????????????????????????????????????????????????????????????????????????????????????????????????????????????????????????????????????????????????????????????????????????????????????????????????????????????????????????????????????????????????????????????????????????????????????????????????????????????????????????????????????????????????????????????????????????????????????????????????????????????????????????????????????????????????????????????????????????????????????????????????????????????????????????????????????????????????????????????????????????????????????????????????????????????????????????????????????????????????????????????????????????????????????????????????????????????????????????????????????????????????????????????????????????????????????????????????????????
Dasypoda_frieseana            GATACTCTTACCGCTGTCAGAAAAATGACAAAGAGGGACGTTTTTATAGAAAAGGAGCAGATGATGAACATTCTTATGTTCTTGCCCAGTTGGGATGGCAAAATGCCGCAGCCGTGTATATTGAAACCAAAGCCTCTGTGGACCGGTAAACAAATTTTCTCGTTAATTATACCGGGTAATGTAAATATGATAAGAACTCACAGTACACATCCCGACGAAGAAGATGACGGTCCATACAAATGGATCTCTCCTGGTGATACTAAAGTCATGGTAGAACATGGTGAACTTGTTATGGGTATACTTTGTAAAAAGACTTTGGGTACRTCTGCTGGTTCTCTGCTTCACATTTGTATGTTAGAATTAGGACACGAAGTTTGTGGACGGTTTTACGGAAACATTCAGACTGTAATTAATAACTGGCTATTGCTGGAAGGTCACTCGATTGGTATTGGAGATACCATTGCCGATCCACAGACTTACTTAGAGATCCAGAAAGCAATTAAGAAAGCTAAGGAGGACGTGATAGAGGTTATTCAAAAAGCTCACAATATGGAATTGGAACCTACTCCTGGTAATACTTTAAGGCAGACTTTCGAAAATCAAGTGAACAGAATTTTGAACGACGCTCGTGACAAGACTGGTGGTTCTGCCAAGAAATCCTTAACTGAATATAATAATCTAAAAGCTATGGTAGTATCGGGTTCAAAGGGATCCAACATTAACATCTCCCAAGTTATTGCTTGTGTCGGTCAACAGAACGTCGAAGGTAAACGAATTCCTTTCGGTTTTCGTAAAAGAACGTTACCACATTTTATCAAAGACGATTACGGTCCCNNNNNNNNNNNNNNNNNNNNNNNNNNNNNNNNNNNNNNNNNNNNNNNNNNNNNN
Dasypoda_hirtipes             NNNNNNNNNNNNNNNNNNNNNNNNNNNNNNNNNNNNNNNNNNNNNNNNNNNNNNNNNNNNNNNNNNNNNNNNNNNNNNNNNNNNNNNNNNNNNNNNNNNNNNNNNNNNNNNNNGTGTATATTGAAACCAAAGCCCCTGTGGACCGGTAAACAAATTTTCTCGTTAATTATACCGGGTAATGTAAATATGATAAGAACTCACAGTACACATCCTGACGAAGAAGATGACGGTCCATACAAATGGATCTCTCCTGGTGATACTAAAGTCATGGTAGAACATGGTGAACTTGTTATGGGTATACTTTGTAAAAAGACTTTGGGTACATCTGCTGGTTCTCTGCTTCACATTTGTATGTTAGAATTAGGACACGAAGTTTGTGGACGGTTTTACGGAAACATTCAGACTGTAATTAATAACTGGTTGTTGCTGGAAGGTCACTCGATTGGTATTGGAGATACCATTGCCGATCCACAGACTTACTTAGAGATCCAGAAAGCAATTAAGAAAGCTAAAGAGGACGTGATAGAGGTTATTCAGAAAGCTCACAATATGGAATTGGAACCTACTCCTGGTAATACTTTAAGGCAGACTTTCGAAAATCAAGTGAACAGAATTTTGAACGACGCTCGTGACAAGACTGGTGGCTCCGCCAAGAAATCCTTAACTGAATATAATAATCTAAAAGCTATGGTAGTATCAGGTTCAAAGGGATCCAACATTAACATCTCCCAAGTTATTGCTTGTGTCGGTCAACAAAACGTCGAAGGTAAACGAATTCCTTTCGGTTTTCGTAAGAGAACGTTANNNNNNNNNNNNNNNNNNNNNNNNNNNNNNNNNNNNNNNNNNNNNNNNNNNNNNNNNNNNNNNNNNNNNNNNNNNNNNNNNNNN
Dasypoda_oraniensis           GATACTCTTACCGCTGTCAGAAAAATGACAAAAAGGGACGTTTTTATAGAAAAAGAGCAGATGATGAACATTCTTATGTTCTTACCCAGTTGGGATGGCAAAATGCCGCAGCCGTGTATATTGAAACCAAAGCCTCTGTGGACCGGTAAACAAATTTTCTCGTTAATTATACCGGGCAATGTAAATATGATAAGAACTCACAGTACACATCCTGACGAAGAAGATGACGGTCCATACAAATGGATCTCTCCTGGTGATACTAAAGTCATGGTAGAACATGGTGAACTTGTTATGGGTATACTTTGTAAAAAGACTTTGGGTACATCTGCTGGTTCTCTGCTTCACATTTGTATGTTAGAATTAGGACACGAAGTTTGTGGACGGTTTTACGGAAACATTCAGACTGTAATTAATAACTGGTTGTTGCTGGAAGGTCACTCGATTGGTATTGGAGATACCATTGCCGATCCACAGACTTACTTAGAGATCCAGAAAGCAATTAAGAAAGCTAAAGAGGACGTGATAGAGGTTATTCAGAAAGCTCACAATATGGAATTGGAACCTACTCCTGGTAATACTTTAAGGCAGACTTTCGAAAATCAAGTGAACAGAATTTTGAACGACGCTCGTGACAAGACTGGTGGCTCTGCCAAGAAATCCTTAACTGAATATAATAATCTAAAAGCTATGGTAGTATCAGGTTCAAAGGGATCCAACATTAACATCTCCCAAGTTATTGCTTGTGTCGGTCAACAAAACGTCGAAGGTAAACGAATTCCTTTCGGTTTTCGTAAGAGAACGTTACCACATTTTATCNNNNNNNNNNNNNNNNNNNNNNNNNNNNNNNNNNNNNNNNNNNNNNNNNNNNNNNNNNNNNNNNNNNNNNNN
Dasypoda_pyriformis           GATACTCTTACCGCTGTCAGAAAAATGACGAAAAGGGACGTTTTTATAGAAAAGGAGCAGATGATGAACATTCTTATGTTCTTGCCCAGTTGGGATGGCAAAATGCCGCAGCCGTGTATATTGAAACCAAAGCCTCTGTGGACCGGTAAACAAATTTTCTCGTTAATTATACCGGGTAATGTAAATATGATAAGAACTCACAGTACACATCCTGACGAAGAAGATGACGGTCCATACAAATGGATCTCTCCTGGTGATACTAAAGTTATGGTAGAACATGGTGAACTTGTTATGGGTATACTTTGTAAAAAGACTTTGGGTACATCTGCTGGTTCTCTGCTTCATATTTGTATGTTAGAATTAGGGCACGAAGTTTGTGGACGGTTTTACGGAAACATTCAGACTGTAATTAATAACTGGTTGTTGCTGGAAGGTCACTCGATTGGTATTGGAGATACCATTGCCGATCCCCAGACTTACTTAGAGATCCAGAAAGCAATTAAGAAAGCTAAAGAGGACGTGATAGAGGTTATTCAAAAAGCTCACAATATGGAATTGGAACCTACTCCCGGTAATACTTTAAGGCAGACTTTCGAAAATCAGGTGAACAGAATTTTGAACGACGCTCGTGACAAGACTGGTGGTTCTGCCAAGAAATCGTTAACTGAATATAATAATCTAAAAGCTATGGTAGTATCAGGTTCAAAGGGATCCAACATTAACATCTCCCAAGTTATTGCTTGTGTCGGTCAACAAAATGTCGAAGGTAAACGAATTCCCTTCGGTTTTCGTAAAAGAACGTTACCACATTTTATCAAAGACGATTACGGTCCTNNNNNNNNNNNNNNNNNNNNNNNNNNNNNNNNNNNNNNNNNNNNNNNNNNNNNN
Dasypoda_pyrotricha           GATACTCTTACCGCTGTCAGAAAGATGACAAAGAGGGACGTTTTTATAGAAAAGGAGCAGATGATGAACATTCTTATGTTCTTGCCCAGTTGGGACGGCAAAATGCCGCAGCCGTGTATATTGAAACCAAAGCCTCTGTGGACCGGTAAACAAATTTTCTCCTTAATTATACCGGGCAATGTAAATATGATAAGAACTCACAGTACACATCCCGACGAAGAAGACGACGGTCCATACAAATGGATCTCTCCTGGTGACACTAAGGTCATGGTAGAACATGGTGAACTTGTTATGGGTATACTTTGTAAAAAGACCTTGGGTACATCTGCTGGTTCTCTGCTTCACATTTGTATGTTAGAATTAGGACACGAAGTTTGTGGACGGTTTTACGGAAACATTCAGACTGTAATTAATAACTGGTTACTGCTGGAGGGTCACTCGATTGGTATCGGAGATACCATTGCCGATCCACAGACTTACTTGGAGATCCAGAAAGCAATTAAGAAAGCTAAAGAGGACGTGATAGAGGTTATTCAAAAAGCACACAATATGGAATTGGAACCTACTCCCGGTAACACTTTAAGGCAGACTTTCGAAAATCAAGTGAACAGAATATTGAACGACGCTCGTGACAAGACTGGTGGTTCTGCCAAGAAATCCTTAACTGAGTATAATAATCTAAAAGCTATGGTAGTATCAGGCTCAAAGGGATCCAACATTAACATCTCCCAAGTTATTGCTTGTGTCGGTCAACAAAACGTCGAGGGTAAACGAATTCCTTTCGGCTTTCGTAAGAGAACGTTACCACATTTTATCAAAGACGATTACGGTCCTNNNNNNNNNNNNNNNNNNNNNNNNNNNNNNNNNNNNNNNNNNNNNNNNNNNNNN
Dasypoda_spinigera            GATACTCTTACCGCTGTCAGAAAAATGACAAAAAGGGACGTTTTTATAGAAAAGGAGCAGATGATGAACATTCTTATGTTCTTGCCCAGTTGGGATGGCAAAATGCCGCAGCCGTGTATATTGAAACCAAAGCCTCTGTGGACCGGTAAACAAATTTTCTCGTTAATTATACCGGGTAATGTAAATATGATAAGAACTCACAGTACACATCCCGACGAAGAAGATGACGGTCCATACAAATGGATCTCTCCTGGTGATACTAAAGTCATGGTAGAACATGGTGAACTTGTTATGGGTATACTTTGTAAAAAGACTTTGGGTACATCTGCTGGTTCTCTGCTTCACATTTGTATGTTAGAATTAGGACACGAAGTTTGTGGACGGTTTTACGGAAACATTCAGACTGTAATTAATAACTGGCTATTGCTGGAAGGTCACTCGATTGGTATTGGAGATACCATTGCCGATCCGCAGACTTACTTAGAGATCCAGAAAGCAATTAAGAAAGCTAAGGAGGACGTGATAGAGGTTATTCAAAAAGCTCACAATATGGAATTGGAACCTACTCCTGGTAATACTTTAAGGCAGACTTTCGAAAATCAAGTGAACAGAATTTTGAACGACGCTCGTGACAAGACTGGTGGTTCTGCCAAGAAATCCTTAACTGAATATAATAATCTAAAAGCTATGGTAGTATCGGGTTCAAAGGGATCCAACATTAACATCTCCCAAGTTATTGCTTGTGTCGGTCAACAGAACGTCGAAGGTAAACGAATTCCTTTCGGTTTTCGTAAAAGAACGTTACCACATTTTATTCAAAANNNNNNNNNNNNNNNNNNNNNNNNNNNNNNNNNNNNNNNNNNNNNNNNNNNNNNNNNNNNNNNNNNN
Dasypoda_suripes              ????????????????????????????????????????????????????????????????????????????????????????????????????????????????????????????????????????????????????????????????????????????????????????????????????????????????????????????????????????????????????????????????????????????????????????????????????????????????????????????????????????????????????????????????????????????????????????????????????????????????????????????????????????????????????????????????????????????????????????????????????????????????????????????????????????????????????????????????????????????????????????????????????????????????????????????????????????????????????????????????????????????????????????????????????????????????????????????????????????????????????????????????????????????????????????????????????????????????????????????????????????????????????????????????????????????????????????????????????????????????????????
Dasypoda_visnaga              NNNNNNNNNNNNNNNNNNNNNNNNNNNNNNNNNNNNNNNNNNNNNNNNNNNNNNNNNNNNNNNNNNNNNNNNNNNNNNNNNNNNNNNNNNNNNNNNNNNNNNNNNNNNNNNNNGTGTATATTGAAACCAAAGCCTCTGTGGACCGGTAAACAAATTTTCTCGTTAATTATACCGGGTAATGTAAATATGATCAGAACTCACAGTACACATCCCGACGAAGAAGATGACGGTCCATACAAATGGATCTCTCCTGGTGATACTAAGGTCATGGTAGAACATGGTGAACTTGTTATGGGTATACTTTGTAAAAAGACTTTGGGTACATCTGCTGGTTCTCTGCTTCACATTTGTATGTTAGAATTAGGACACGAAGTTTGCGGACGGTTTTACGGAAACATTCAGACTGTAATTAATAACTGGTTATTGCTGGAAGGTCACTCGATTGGTATTGGGGATACCATTGCCGATCCACAGACCTACTTAGAGATCCAGAAAGCAATTAAGAAAGCTAAAGAGGACGTGATAGAGGTTATTCAAAAAGCTCACAATATGGAATTGGAACCTACTCCTGGTAATACTTTAAGGCAGACTTTCGAAAATCAAGTGAACAGAATTTTGAACGACGCTCGTGACAAGACTGGTGGTTCTGCCAAGAAATCCTTAACCGAATATAATAATCTAAAAGCTATGGTAGTATCAGGTTCAAAGGGATCCAACATTAACATCTCCCAAGTTATTGCTTGTGTCGGTCAACAAAACGTCGAAGGTAAACGAATTCCTTTCGGTTTTCGTAAAAGAACGTTACCACATTTTATTAAAGATGATTACGGTCCTGAGTCTAGAGGATTCGTTGAGAATTCGTATCTTGCCGGTTTGACACCTTCGGAA
Eremaphanta_iranica           ????????????????????????????????????????????????????????????????????????????????????????????????????????????????????????????????????????????????????????????????????????????????????????????????????????????????????????????????????????????????????????????????????????????????????????????????????????????????????????????????????????????????????????????????????????????????????????????????????????????????????????????????????????????????????????????????????????????????????????????????????????????????????????????????????????????????????????????????????????????????????????????????????????????????????????????????????????????????????????????????????????????????????????????????????????????????????????????????????????????????????????????????????????????????????????????????????????????????????????????????????????????????????????????????????????????????????????????????????????????????????????
Hesperapis_cockerelli         GACACTCTCACTGCTGTCAGAAAAATGACAAAGCGAGACGTTTTTATAGAAAAGGAACAGATGATGAACATACTCATGTTCTTACCCAGCTGGGACGGTAAAATGCCTCAGCCGTGTATATTAAAGCCAAAACCTTTGTGGACCGGTAAACAAATTTTCTCGCTAATTATACCGGGTAATGTAAATATGATAAGAACGCACAGCACGCACCCCGACGAAGAAGACGATGGTCCATACAAATGGATATCGCCTGGTGATACCAAAGTCATGGTAGAGCACGGTGAACTTGTTATGGGTATACTTTGTAAAAAGACTTTAGGTACATCTGCCGGTTCTCTACTTCACATTTGTATGTTAGAGTTGGGCCACGAAGTTTGTGGACGGTTCTACGGAAACATTCAGACCGTGATCAATAATTGGTTACTGCTAGAAGGTCACTCGATTGGTATTGGAGACACGATTGCCGATCCGCAGACTTATTTAGAAATTCAGAAAGCAATTAAAAAAGCCAAAGAGGATGTAATAGAGGTGATTCAAAAGGCACATAATATGGAGTTAGAACCTACTCCTGGTAATACTTTAAGGCAGACCTTCGAAAATCAAGTGAACAGAATATTGAACGACGCTCGTGACAAAACTGGTGGCTCTGCTAAGAAATCTTTAACCGAGTACAACAATTTAAAGGCTATGGTGGTATCGGGATCAAAGGGATCTAACATTAATATCTCTCAGGTTATTGCTTGCGTGGGTCAGCAGAACGTTGAAGGTAAACGTATACCGTTCGGTTTTCGTAAAAGAACACTGCCACATTTCATCAAAGACGATTACGGTCCTNNNNNNNNNNNNNNNNNNNNNNNNNNNNNNNNNNNNNNNNNNNNNNNNNNNNNN
Hesperapis_larreae            NNNNNNNNNNNNNNNNNNNNNNNNNNNNNNNNNNNNNNNNNNNNNNNNNNNNNNNNNNNNNNNNNNNNNNNNNNNNNNNNNNNNNNNNNNNNNNNNNNNNNNNNNNNNNNNNNCTGTATATTAAAACCAAAACCTTTATGGACTGGTAAACAAATTTTCTCGCTAATTATACCGGGTAATGTAAATATGATAAGAACGCACAGCACGCACCCCGACGAAGAAGATGATGGTCCATATAAATGGATTTCACCTGGTGATACCAAAGTCATGGTAGAGCACGGTGAACTTGTTATGGGTATACTTTGTAAAAAGACTTTAGGTACATCTGCCGGTTCTCTACTTCACATTTGTATGTTAGAGTTGGGCCACGAAGTTTGTGGACGGTTCTACGGAAACATTCAGACTGTGATTAATAATTGGTTACTGCTAGAAGGTCACTCTATCGGTATTGGAGACACGATTGCCGATCCACAGACTTATTTAGAAATTCAGAAAGCAATTAAAAAAGCCAAAGAGGATGTAATAGAGGTGATTCAAAAGGCACACAATATGGAGTTAGAGCCTACTCCTGGTAATACTTTAAGGCAGACTTTCGAAAATCAAGTAAACAGAATATTGAACGACGCTCGTGACAAAACTGGTGGTTCTGCTAAGAAATCTTTAACCGAGTACAACAATTTAAAGGCTATGGTAGTATCGGGATCAAAGGGATCTAACATTAATATCTCCCAGGTTATTGCTTGTGTAGGACAACAGAACGTTGAAGGTAAACGTATACCGTTCGGTTTTCGTAAAAGAACACTGCCACATTTCATCAAAGACGATTACGGTCCTGAGTCCAGAGGATTCGTCGAGAACTCCTATCTCGCCGGTCTGACACCGTCTGAA
Hesperapis_regularis          NNNNNNNNNNNNNNNNNNNNNNNNNNNNNNNNNNNNNNNNNNNNNNNNNNNNNNNNNNNNNNNNNNNNNNNNNNNNNNNNNNNNNNNNNNNNNNNNNNNNNNNNNNNNNNNNNGTGTATATTAAAACCAAAACCTTTATGGACTGGTAAACAAATTTTCTCGCTAATTATACCGGGTAATGTAAATATGATAAGAACGCACAGCACGCACCCCGACGAAGAAGACGATGGTCCATACAAATGGATTTCACCTGGTGATACCAAAGTCATGGTAGAGCACGGTGAACTTGTTATGGGTATACTTTGTAAAAAGACTTTGGGTACATCTGCCGGTTCTCTACTTCACATTTGTATGTTAGAATTGGGCCACGAAGTTTGTGGRCGGTTCTACGGAAACATTCAGACCGTGATTAATAATTGGTTACTGCTAGAAGGTCACTCTATCGGTATTGGAGACACGATTGCCGATCCACAGACTTATTTAGAAATTCAGAAAGCAATTAAAAAAGCCAAAGAGGATGTAATAGAGGTGATTCAAAAGGCACACAATATGGAGTTAGAACCTACTCCTGGTAATACTTTAAGGCAGACTTTCGAAAATCAAGTGAACAGAATATTGAACGACGCTCGTGACAAAACCGGTGGTTCTGCTAAGAAATCTTTAACCGAGTACAACAATTTAAAGGCTATGGTAGTATCGGGATCAAAGGGATCTAACATTAATATCTCTCAGGTTATTGCTTGTGTAGGACAACAGAACGTTGAAGGTAAACGTATACCGTTCGGTTTTCGTAAAAGAACACTGCCACATTTCATCAAAGACGATTACGGTCCTGAGTCCAGAGGATTCGTCGAAAACTCCTATCTCGCCGGTCTGACACCGTCTGAA
Hesperapis_rhodocerata        GACACTCTCACTGCTGTCAGAAAAATGACAAAACGAGACGTTTTTATAGAAAAGGAACAGATGATGAACATACTCATGTTCTTACCCAGCTGGGACGGTAAAATGCCTCAGCCGTGTATATTAAAGCCAAAACCTTTATGGACCGGTAAACAAATTTTCTCGCTAATTATACCGGGTAATGTAAATATGATAAGAACGCACAGCACGCACCCCGACGAAGAAGACGATGGTCCATACAAATGGATTTCGCCTGGTGATACCAAAGTCATGGTAGAGCACGGTGAACTTGTTATGGGTATACTTTGTAAAAAGACTCTAGGTACATCTGCCGGTTCTCTACTTCACATTTGTATGTTAGAGTTGGGCCATGAAGTTTGTGGACGGTTCTACGGAAACATTCAGACCGTGATTAATAATTGGTTACTGCTAGAAGGTCACTCGATCGGTATTGGAGACACGATTGCCGATCCACAGACTTATTTAGAAATTCAGAAAGCAATTAAAAAAGCCAAAGAGGATGTAATAGAGGTGATTCAGAAGGCACACAATATGGAGTTAGAACCTACTCCTGGTAATACTTTAAGGCAGACTTTCGAAAATCAAGTAAACAGAATATTGAACGACGCTCGTGACAAAACTGGTGGCTCTGCTAAGAAATCTTTAACCGAGTACAACAATTTAAAGGCTATGGTAGTATCGGGATCAAAAGGATCTAACATTAATATCTCTCAGGTTATTGCTTGCGTGGGTCAACAGAACGTTGAAGGTAAACGTATACCGTTCGGTTTTCGTAAAAGAACACTGCCACATTTCATCAAAGACGATTACGGTCCTGAGTCCAGAGGATTCGTCGAGAACTCCTATCTCGCCGGTCTGACACCGTCTGAA
Hesperapis_trochanterata      GACACGCTCACTGCTGTCAGAAAAATGACAAAGCGAGACGTTTTTATAGAAAAGGAACAGATGATGAACATACTCATGTTCTTACCCAGCTGGGACGGTAAAATGCCTCAGCCCTGTATATTAAAACCAAAACCTTTATGGACTGGTAAACAAATTTTCTCGCTAATCATACCGGGTAATGTAAATATGATAAGAACGCACAGCACGCACCCCGACGAAGAGGACGATGGTCCGTATAAATGGATTTCGCCTGGTGATACCAAAGTCATGGTAGAGCACGGTGAACTTGTTATGGGTATACTTTGTAAAAAGACTTTAGGTACATCCGCCGGTTCTCTACTTCACATTTGTATGTTAGAGTTGGGCCACGAAGTTTGTGGACGGTTCTACGGAAACATTCAAACCGTGATTAATAATTGGTTACTGCTAGAAGGTCATTCTATCGGTATTGGAGACACGATTGCCGATCCGCAGACTTATTTAGAAATCCAGAAAGCAATTAAAAAAGCCAAAGAGGATGTAATAGAGGTGATTCAAAAGGCACACAATATGGAGTTGGAACCTACTCCTGGTAATACTTTAAGGCAGACTTTCGAAAATCAAGTAAATAGAATATTGAACGACGCTCGTGACAAAACTGGTGGTTCTGCTAAGAAATCTTTAACGGAGTACAACAATTTAAAGGCTATGGTAGTATCGGGATCAAAGGGATCTAACATTAATATCTCTCAGGTTATTGCTTGTGTAGGACAACAGAACGTTGAAGGTAAACGTATACCGTTCGGTTTTCGTAAAAGAACACTGCCACATTTCATCAAAGACGATTACCGTCCCNNNNNNNNNNNNNNNNNNNNNNNNNNNNNNNNNNNNNNNNNNNNNNNNNNNNNN
Macropis_europaea             NNNNNNNNNNNNNNNNNNNNNNNNNNNNNNNNNNNNNNNNNNNNNNNNNNNNNNNNNNNNNNNNNNNNNNNNNNNNNNNNNNNNNNNNNNNNNNNNNNNNNNNNNNNNNNNNNATGTATATTGAAGCCTAAGCCACTGTGGACAGGAAAACAGATTTTCTCCCTGATCATACCTGGAAACGTGAACATGATAAGAACCCACAGCACACATCCTGATGAAGAGGATGATGGTCCGTACAAGTGGATTTCTCCCGGAGACACAAAGGTCATGGTAGAACACGGAGAACTCGTGATGGGTATTCTTTGTAAAAAGACTCTGGGTACGTCAGCCGGGTCTCTGCTTCACATCTGTATGTTGGAGTTAGGGCACGAGGTCTGCGGCCGATTTTACGGAAACATTCAGACTGTGATCAACAACTGGTTGCTGCTGGAAGGTCACTCAATCGGTATCGGTGACACCATTGCCGATCCACAGACTTATTTAGAAATCCAGAAAGCAATCAAGAAAGCCAAAGAGGATGTAATAGAGGTCATTCAGAAAGCCCACAACATGGAGTTGGAACCTACCCCTGGTAATACCTTGAGGCAGACTTTCGAGAATCAAGTAAACAGAATCCTGAACGACGCTCGTGACAAGACTGGTGGCTCTGCTAAGAAATCTTTAACCGAGTACAATAATCTAAAGGCTATGGTGGTGTCAGGATCAAAGGGATCCAATATTAATATCTCTCAGGTTATTGCTTGCGTGGGTCAACAGAACGTTGAAGGTAAACGTATTCCGTTCGGTTTCCGTAAAAGAACGCTGNNNNNNNNNNNNNNNNNNNNNNNNNNNNNNNNNNNNNNNNNNNNNNNNNNNNNNNNNNNNNNNNNNNNNNNNNNNNNNNNNNNN
Macropis_fulvipes             GATACGCTCACTGCCGTGAGGAAAATGACGAAGCGAGACGTGTTCATCGAGAAGGAGCAGATGATGAATATTCTCATGTTCTTGCCCAGCTGGGACGGCAAAATGCCACAGCCATGTATATTGAAGCCTAAGCCACTGTGGACAGGAAAACAGATTTTCTCCTTGATCATACCTGGAAACGTGAACATGATAAGAACCCACAGCACACATCCTGATGAAGAGGATGATGGTCCGTACAAGTGGATTTCTCCCGGAGACACAAAGGTCATGGTAGAACACGGAGAACTCGTGATGGGTATTCTTTGTAAAAAGACTCTGGGTACGTCAGCCGGGTCTCTGCTTCACATCTGTATGTTGGAGTTGGGGCACGAGGTCTGCGGCCGATTTTACGGAAACATTCAGACTGTGATCAACAACTGGTTGCTGTTGGAAGGTCACTCCATCGGTATCGGTGACACCATTGCCGATCCACAGACTTATTTAGAAATCCAGAAAGCAATCAAAAAAGCCAAAGAGGATGTAATAGAGGTAATTCAGAAAGCCCACAACATGGAGTTGGAACCTACCCCCGGTAATACCCTGAGGCAGACTTTCGAGAATCAAGTAAACAGAATCCTGAACGACGCTCGTGACAAGACTGGTGGCTCTGCTAAGAAATCTTTAACCGAGTACAATAATCTAAAGGCTATGGTGGTGTCAGGATCAAAGGGATCCAATATTAATATCTCTCAGGTTATTGCTTGCGTGGGTCAACAGAACGTTGAAGGTAAACGTATTCCGTTCGGTTTCCGTAAAAGAACGCTGCCGCACTTCATCNNNNNNNNNNNNNNNNNNNNNNNNNNNNNNNNNNNNNNNNNNNNNNNNNNNNNNNNNNNNNNNNNNNNNNNN
Macropis_nuda                 GATACGCTCACTGCCGTGAGGAAAATGACGAAGCGAGACGTGTTCATCGAGAAGGAGCAGATGATGAATATTCTCATGTTCTTGCCCAGCTGGGACGGCAAAATGCCACAGCCATGTATATTGAAGCCTAAGCCACTGTGGACAGGAAAACAGATTTTCTCCTTGATCATACCTGGAAACGTGAATATGATAAGAACCCACAGCACACATCCTGATGAAGAGGATGATGGTCCGTACAAGTGGATTTCTCCCGGAGACACAAAGGTCATGGTAGAACACGGAGAACTTGTAATGGGTATTCTTTGTAAAAAGACTCTGGGTACGTCAGCCGGGTCTCTGCTTCACATCTGTATGTTGGAGTTGGGGCACGAGGTCTGCGGCCGATTTTACGGAAACATTCAGACTGTGATCAACAACTGGTTGCTGCTGGAAGGTCACTCCATCGGTATCGGTGACACCATTGCCGATCCACAGACTTATTTAGAAATCCAGAAAGCAATCAAAAAAGCCAAAGAGGATGTAATAGAGGTCATTCAGAAAGCCCACAACATGGAGTTGGAACCTACCCCCGGTAATACCTTGAGGCAGACTTTCGAGAATCAAGTAAACAGAATCCTGAACGACGCTCGTGACAAGACTGGTGGCTCTGCTAAGAAATCTTTAACCGAGTACAATAATCTAAAGGCTATGGTGGTGTCAGGATCAAAGGGATCCAATATTAATATCTCTCAGGTTATTGCTTGCGTGGGTCAACAGAACGTTGAAGGTAAACGTATTCCGTTCGGTTTCCGTAAAAGAACGCTGCCGCACTTCATCAAAGACGATTACGGTCCTGAGTCCNNNNNNNNNNNNNNNNNNNNNNNNNNNNNNNNNNNNNNNNNNNNNNNN
Meganomia_binghami            GACACACTCACTGCTGTAAGAAAAATGACGAAACGAGACGTTTTTATCGAAAAGGAGCAAATGATGAACATTCTGATGTTCTTGCCAAGCTGGGACGGTAAAATGCCACAACCATGTATATTGAAACCAAAACCCTTGTGGACGGGCAAACAGATTTTCTCTTTGATCATACCTGGCAACGTGAACATGATAAGAACACACAGCACGCATCCCGACGAGGAAGACGATGGTCCTTACAAGTGGATTTCTCCCGGAGATACGAAAGTCATGGTAGAGCATGGAGAGCTCGTAATGGGTATTCTTTGTAAAAAGACTCTGGGTACCTCTGCTGGTTCTCTTCTTCACATTTGTATGTTGGAATTGGGTCACGAGGTTTGCGGACGATTTTACGGAAACATTCAGACTGTAATCAACAACTGGCTGCTGCTAGAAGGTCACTCTATCGGTATTGGAGATACCATTGCTGATCCACAGACCTATCTCGAAATTCAGAAAGCAATCAAAAAAGCCAAAGAAGACGTGATAGAAGTCATTCAGAAAGCTCATAATATGGAGTTGGAGCCCACACCTGGTAATACTTTGAGGCAGACTTTCGAGAATCAAGTAAACAGAATCCTGAACGATGCTCGAGACAAAACCGGTGGCTCCGCTAAGAAATCTTTGACCGAGTATAATAATTTAAAAGCTATGGTAGTATCGGGATCGAAAGGGTCCAATATTAATATCTCCCAGGTTATTGCTTGTGTGGGTCAACAGAACGTCGAAGGTAAACGTATTCCGTTCGGTTTTCGCAAGAGAACTTTGCCGCACTTCATTAAAGACGATTACGGTCCCGAGTCCAGAGGATTCGTCGAGAACTCGTATCTCGCCGGTCTGACGCCGTCTGAA
Melitta_aegyptiaca            NNNNNNNNNNNNNNNNNNNNNNNNNNNNNNNNNNNNNNNNNNNNNNNNNNNNNNNNNNNNNNNNNNNNNNNNNNNNNNNNNNNNNNNNNNNNNNNNNNNNNNNNNNNNNNNNNTTGCATATTGAAGCCAAAGCCTCTGTGGACGGGCAAACAAATCTTCTCCCTGATCATTCCCGGCAACGTGAACATGATAAGAACGCACAGTTCACACCCCGACGACGAAGACGACGGCCCTTATAAATGGATATCTCCTGGAGACACCAAGGTCATGGTAGAGCACGGAGAACTCATCATGGGCATTCTCTGTAAAAAGACTCTGGGTACGTCGGCCGGATCTCTGCTTCACATTTGCATGCTGGAGTTGGGGCACGAGGTCTGTGGACGGTTCTACGGAAACATCCAGACTGTGATTAACAATTGGCTGCTGCTGGAAGGTCACTCCATCGGTATTGGAGACACCATCGCCGATCCGCAGACCTATTTAGAAATCCAGAAAGCAATTAAGAAGGCTAAAGAGGACGTGATAGAGGTGATCCAGAAGGCTCACAACATGGAGCTGGAACCTACTCCCGGTAATACCTTGAGGCAGACTTTCGAGAATCAAGTGAACAGGATTCTAAACGATGCTCGTGACAAGACCGGTGGCTCCGCCAAGAAATCTCTAACCGAGTACAATAATCTGAAGGCCATGGTGGTATCAGGATCAAAGGGATCTAACATCAACATTTCTCAGGTTATCGCTTGCGTGGGTCAACAGAACGTTGAAGGTAAACGAATTCCGTTTGGTTTTCGTAAAAGAACCTTANNNNNNNNNNNNNNNNNNNNNNNNNNNNNNNNNNNNNNNNNNNNNNNNNNNNNNNNNNNNNNNNNNNNNNNNNNNNNNNNNNNN
Melitta_arrogans              GATACGCTCACCGCCGTGAGAAAGATGACCAAGCGCGACGTGTTCATAGAAAAGGAGCAGATGATGAACATTCTCATGTTCTTGCCCAGCTGGGACGGCAAGATGCCGCAGCCTTGCATATTGAAGCCAAAGCCTCTGTGGACGGGCAAACAGATCTTCTCCTTGATCATTCCCGGCAACGTGAACATGATAAGAACCCACAGTTCACATCCGGACGACGAGGACGACGGGCCCTACAAGTGGATCTCCCCTGGAGACACCAAGGTCATGGTAGAGCACGGAGAGCTCATCATGGGCATTCTCTGCAAGAAGACTCTGGGTACGTCGGCCGGATCGCTGCTTCACATTTGCATGCTGGAGCTGGGGCACGAGGTCTGCGGACGGTTCTACGGAAACATCCAGACCGTGATTAACAACTGGCTGCTGCTGGAAGGTCACTCCATCGGCATTGGAGACACCATCGCCGATCCGCAGACCTACTTGGAAATCCAGAAAGCGATTAAGAAGGCTAAAGAGGACGTGATAGAGGTGATCCAGAAGGCTCACAACATGGAGCTGGAACCTACTCCCGGTAATACCCTGAGGCAGACCTTCGAGAACCAGGTGAACAGGATTCTGAACGACGCTCGTGACAAGACCGGTGGCTCCGCCAAGAAATCCTTAACCGAGTACAATAATCTGAAGGCCATGGTGGTGTCGGGATCGAAGGGCTCCAACATCAACATTTCTCAGGTTATCGCTTGCGTGGGTCAACAGAACGTCGAGGGTAAACGAATTCCGTTTGGYTTTCGTAAAAGAACCCTCCCACATTTCATCAAGGACGATTACGGTCCCGAGTCCNNNNNNNNNNNNNNNNNNNNNNNNNNNNNNNNNNNNNNNNNNNNNNNN
Melitta_avontuurensis         NNNNNNNNNNNNNNNNNNNNNNNNNNNNNNNNNNNNNNNNNNNNNNNNNNNNNNNNNNNNNNNNNNNNNNNNNNNNNNNNNNNNNNNNNNNNNNNNNNNNNNNNNNNNNNNNNGTGTATATTAAAACCAAAGCCTTTGTGGACGGGTAAACAAATTTTCTCCTTGATCATACCCGGCAACGTAAATATGATAAGAACGCACAGTTCACATCCTGACGACGAAGACGATGGTCCGTACAAGTGGATATCTCCTGGAGACACCAAGGTCATGGTAGAACACGGAGAACTCATTATGGGTATTCTTTGTAAAAAGACTTTGGGTACGTCGGCCGGATCTCTGCTTCACATTTGTATGTTGGAGTTAGGGCACGAGGTTTGTGGACGATTTTACGGAAATATTCAGACTGTGATTAACAACTGGTTACTGCTAGAAGGTCACTCCATTGGTATTGGAGATACCATTGCCGATCCGCAGACTTATTTAGAAATCCAGAAAGCAATTAAAAAGGCTAAAGAGGACGTGATAGAGGTGATTCAGAAAGCTCACAACATGGAACTGGAACCTACTCCCGGTAATACTTTGAGGCAGACTTTCGAGAATCAAGTGAACAGGATTCTGAATGACGCTCGTGACAAGACTGGTGGTTCTGCTAAGAAATCTTTAACCGAGTACAATAATCTAAAGGCTATGGTAGTGTCAGGATCAAAGGGATCCAACATTAACATTTCTCAAGTTATTGCTTGCGTGGGTCAGCAAAACGTCGAAGGTAAACGAATTCCATTTGGTTTTCGTAAAAGAACGCTCNNNNNNNNNNNNNNNNNNNNNNNNNNNNNNNNNNNNNNNNNNNNNNNNNNNNNNNNNNNNNNNNNNNNNNNNNNNNNNNNNNNN
Melitta_bicollaris            NNNNNNNNNNNNNNNNNNNNNNNNNNNNNNNNNNNNNNNNNNNNNNNNNNNNNNNNNNNNNNNNNNNNNNNNNNNNNNNNNNNNNNNNNNNNNNNNNNNNNNNNNNNNNNNNNTTGCATATTGAAGCCAAAGCCTCTGTGGACGGGCAAACAAATTTTCTCCCTGATCATTCCCGGCAACGTGAACATGATAAGAACGCACAGTTCACACCCCGACGACGAAGACGACGGCCCTTATAAATGGATTTCACCTGGAGACACCAAGGTCATGGTAGAGCACGGAGAACTCATCATGGGTATTCTCTGTAAAAAGACTCTGGGTACGTCGGCCGGATCTCTGCTTCACATTTGCATGCTGGAGTTGGGGCACGAGGTCTGTGGACGGTTCTACGGAAACATCCAGACTGTGATTAACAACTGGCTGCTGCTGGAAGGTCACTCCATCGGTATTGGAGACACCATTGCCGATCCGCAGACCTATTTAGAAATCCAGAAAGCAATTAAGAAGGCTAAAGAGGACGTGATAGAGGTGATCCAGAAAGCTCACAACATGGAGCTGGAACCGACTCCTGGTAACACTTTGAGGCAGACCTTCGAGAATCAAGTGAACAGGATTCTAAACGACGCTCGTGACAAGACCGGTGGCTCCGCTAAGAAATCTCTAACCGAGTACAATAATCTGAAGGCTATGGTGGTATCGGGATCAAAGGGGTCTAACATCAACATTTCTCAGGTTATCGCTTGCGTGGGTCAACAGAACGTTGAAGGTAAACGAATTCCGTTTGGTTTTCGTAAAAGAACCTTANNNNNNNNNNNNNNNNNNNNNNNNNNNNNNNNNNNNNNNNNNNNNNNNNNNNNNNNNNNNNNNNNNNNNNNNNNNNNNNNNNNN
Melitta_budashkini            NNNNNNNNNNNNNNNNNNNNNNNNNNNNNNNNNNNNNNNNNNNNNNNNNNNNNNNNNNNNNNNNNNNNNNNNNNNNNNNNNNNNNNNNNNNNNNNNNNNNNNNNNNNNNNNNNTTGTATCTTGAAACCAAAGCCTCTGTGGACCGGTAAACAAATCTTCTCCTTGATCATACCCGGCAACGTGAACATGATAAGAACGCACAGTTCACACCCCGACGACGAAGACGACGGGCCCTACAAGTGGATTTCCCCCGGAGACACCAAGGTCATGGTAGAGCACGGAGAACTCATCATGGGTATTCTCTGCAAAAAGACTCTGGGTACGTCGGCCGGATCTCTGCTTCACATTTGCATGCTGGAGTTGGGGCACGAGGTCTGTGGACGGTTCTACGGAAACATTCAGACTGTGATTAACAACTGGCTGCTGCTGGAAGGTCACTCCATCGGTATTGGAGACACCATTGCTGATCCGCAGACTTACTTAGAAATCCAGAAAGCGATTAAGAAGGCTAAAGAGGACGTGATAGAGGTGATCCAGAAGGCTCACAACATGGAGCTGGAACCTACTCCCGGTAATACCCTGAGGCAGACCTTCGAGAACCAAGTGAACAGGATTCTGAACGACGCTCGTGACAAGACCGGTGGCTCCGCCAAGAAATCTCTAACCGAGTACAATAATCTGAAGGCCATGGTGGTGTCGGGATCAAAGGGATCTAACATTAACATTTCTCAGGTTATTGCTTGCGTGGGTCAACAAAACGTTGAGGGTAAACGAATTCCGTTTGGTTTTCGTAAAAGAACCCTANNNNNNNNNNNNNNNNNNNNNNNNNNNNNNNNNNNNNNNNNNNNNNNNNNNNNNNNNNNNNNNNNNNNNNNNNNNNNNNNNNNN
Melitta_budensis              NNNNNNNNNNNNNNNNNNNNNNNNNNNNNNNNNNNNNNNNNNNNNNNNNNNNNNNNNNNNNNNNNNNNNNNNNNNNNNNNNNNNNNNNNNNNNNNNNNNNNNNNNNNNNNNNNTTGCATATTGAAGCCAAAGCCTCTGTGGACGGGCAAACAAATCTTCTCCCTGATCATTCCCGGCAACGTGAACATGATAAGAACGCACAGTTCACACCCCGACGACGAAGACGACGGCCCTTACAAATGGATTTCACCTGGAGACACCAAGGTCATGGTAGAACACGGAGAACTCATCATGGGCATTCTCTGTAAAAAGACTCTTGGTACGTCGGCCGGATCTCTGCTTCACATTTGCATGCTGGAGTTGGGGCACGAGGTCTGTGGACGGTTCTACGGAAACATTCAGACTGTGATTAACAACTGGCTGCTGCTGGAAGGTCACTCCATCGGTATTGGGGACACCATCGCCGATCCGCAGACCTATTTAGAAATCCAGAAAGCAATTAAGAAGGCTAAAGAGGACGTGATAGAGGTGATCCAGAAGGCTCACAACATGGAGCTGGAACCTACTCCCGGTAATACCTTGAGGCAGACTTTCGAGAACCAAGTGAACAGGATTCTAAACGACGCTCGTGACAAGACCGGTGGCTCCGCCAAGAAATCCTTAACCGAGTACAATAATCTAAAGGCCATGGTGGTATCGGGATCAAAGGGATCTAACATCAATATTTCTCAGGTTATTGCTTGCGTGGGTCAACAGAACGTTGAAGGTAAACGAATTCCGTTTGGTTTTCGTAAAAGAACCTTGNNNNNNNNNNNNNNNNNNNNNNNNNNNNNNNNNNNNNNNNNNNNNNNNNNNNNNNNNNNNNNNNNNNNNNNNNNNNNNNNNNNN
Melitta_dimidiata             GATACACTGACCGCCGTCAGAAAGATGACGAAACGCGACGTTTTCATAGAAAAGGAACAGATGATGAACATTCTCATGTTCTTGCCCAGCTGGGACGGCAAGATGCCGCAGCCTTGCATATTGAAGCCAAAGCCTCTGTGGACGGGCAAACAAATCTTCTCCCTGATCATTCCCGGCAACGTGAACATGATAAGAACGCACAGTTCACACCCCGACGACGAAGACGACGGCCCTTATAAATGGATTTCACCTGGAGACACCAAGGTCATGGTAGAGCACGGAGAACTCATCATGGGTATTCTCTGTAAAAAGACTCTGGGTACGTCGGCCGGATCTCTGCTTCACATTTGCATGTTGGAGTTGGGGCACGAGGTCTGTGGACGGTTCTACGGAAATATCCAGACTGTGATTAACAACTGGCTGCTGCTGGAAGGTCACTCCATCGGTATTGGAGACACCATTGCCGATCCGCAGACCTATTTAGAAATCCAGAAAGCAATTAAGAAGGCTAAAGAGGACGTGATAGAGGTGATCCAGAAAGCTCACAACATGGAGCTGGAACCGACTCCTGGTAACACTTTGAGGCAGACCTTCGAGAATCAAGTGAACAGGATTCTAAACGACGCTCGTGACAAGACCGGTGGCTCCGCTAAGAAATCTCTAACCGAGTACAATAATCTGAAGGCCATGGTGGTATCGGGATCAAAGGGGTCTAACATCAACATTTCTCAGGTTATCGCTTGCGTGGGTCAACAGAACGTTGAAGGTAAACGAATTCCGTTTGGTTTTCGTAAAAGAACCTTACCACATTTCATCAAGGACGATTACGGTCCCNNNNNNNNNNNNNNNNNNNNNNNNNNNNNNNNNNNNNNNNNNNNNNNNNNNNNN
Melitta_eickworti             GATACACTGACCGCCGTGAGAAAAATGACGAAACGCGACGTCTTCATAGAAAAGGAACAGATGATGAACATTCTCATGTTCTTGCCCAGCTGGGACGGCAAGATGCCGCAGCCTTGCATATTGAAGCCAAAGCCTCTGTGGACCGGTAAACAAATCTTCTCCTTGATCATTCCCGGCAACGTGAACATGATAAGAACGCACAGTTCACACCCCGACGACGAAGACGAAGGCCCTTATAAATGGATTTCCCCTGGAGACACCAAGGTCATGGTAGAGCACGGAGAACTCATCATGGGCATTCTCTGCAAAAAGACTCTGGGTACGTCGGCCGGGTCTCTGCTTCACATTTGCATGCTGGAGTTGGGGCACGAAGTCTGTGGACGGTTCTACGGAAACATTCAGACCGTGATTAACAACTGGCTGCTGCTGGAAGGTCACTCCATCGGTATTGGAGACACCATCGCCGATCCGCAGACTTACTTAGAAATCCAGAAAGCGATTAAGAAGGCTAAAGAGGACGTGATAGAGGTGATCCAGAAGGCTCACAACATGGAGCTGGAACCTACTCCCGGTAACACCTTGAGGCAGACCTTCGAGAACCAAGTGAACAGGATTCTAAACGACGCTCGTGACAAGACCGGTGGCTCCGCCAAGAAATCCTTAACCGAGTACAATAATCTGAAGGCCATGGTGGTATCGGGATCAAAGGGATCTAACATCAATATTTCTCAGGTTATCGCCTGCGTGGGTCAACAGAACGTTGAAGGTAAACGAATTCCGTTTGGTTTTCGTAAAAGAACCTTACCACATTTCATCAAAGACGATTACGGTCCCGAGTCCNNNNNNNNNNNNNNNNNNNNNNNNNNNNNNNNNNNNNNNNNNNNNNNN
Melitta_ezoana                NNNNNNNNNNNNNNNNNNNNNNNNNTGACTAAACGCGACGTCTTCATAGAAAAGGAACAGATGATGAACATTCTCATGTTCTTGCCCAGCTGGGACGGCAAGATGCCGCAGCCTTGTATTTTGAAACCAAAGCCTCTGTGGACCGGTAAACAGATCTTCTCCTTGATCATACCCGGCAACGTGAACATGATAAGAACGCACAGTTCACACCCCGACGACGAAGACGAGGGGCCCTACAAGTGGATTTCCCCCGGAGACACCAAGGTCATGGTAGAGCACGGAGAACTCATCATGGGTATTCTCTGCAAAAAGACTCTGGGTACGTCGGCCGGATCTCTGCTTCACATTTGCATGCTGGAGTTGGGGCACGAGGTCTGTGGACGGTTCTACGGAAACATTCAGACCGTGATTAACAACTGGCTGCTGCTGGAAGGTCACTCCATCGGTATTGGAGACACCATTGCCGATCCGCAGACTTACTTAGAAATCCAGAAAGCGATTAAGAAGGCTAAAGAGGACGTGATAGAGGTGATCCAGAAGGCTCACAACATGGAGCTGGAACCTACTCCCGGTAATACCCTGAGGCAGACCTTCGAGAACCAAGTGAACAGGATTCTGAACGACGCTCGTGACAAGACCGGTGGCTCCGCCAAGAAATCTCTAACCGAGTACAATAATCTGAAGGCCATGGTGGTGTCGGGATCAAAGGGATCTAACATTAACATTTCTCAGGTTATTGCTTGCGTGGGTCAACAGAACGTTGAAGGTAAACGAATTCCGTTTGGTTTTCGTAAAAGAACCCTACCGCATTTCATCNNNNNNNNNNNNNNNNNNNNNNNNNNNNNNNNNNNNNNNNNNNNNNNNNNNNNNNNNNNNNNNNNNNNNNNN
Melitta_haemorrhoidalis       NNNNNNNNNNNNNNNNNNNNNNNNNTGACGAAACGCGACGTCTTCATAGAAAAGGAACAGATGATGAACATTCTCATGTTCTTGCCCAGCTGGGACGGTAAGATGCCGCAGCCTTGCATATTGAAGCCGAAGCCTCTGTGGACGGGCAAACAAATCTTCTCCCTGATCATTCCCGGCAACGTGAACATGATAAGAACGCACAGTTCACACCCCGACGACGAAGACGACGGCCCTTATAAATGGATTTCTCCTGGAGACACCAAGGTCATGGTAGAACACGGAGAACTCATCATGGGCATTCTCTGTAAAAAGACTCTGGGTACGTCGGCCGGATCTCTGCTTCACATTTGCATGCTGGAGTTGGGGCACGAGGTCTGTGGACGGTTCTACGGAAACATTCAGACTGTGATTAACAACTGGCTGCTGCTGGAAGGTCACTCCATCGGTATTGGGGACACCATCGCCGATCCGCAGACCTATTTAGAAATCCAGAAAGCAATTAAGAAGGCTAAAGAGGACGTGATAGAGGTGATCCAGAAGGCTCACAACATGGAGCTGGAACCTACTCCCGGTAATACCTTGAGGCAGACTTTCGAGAACCAAGTGAACAGGATTCTAAACGACGCTCGTGACAAGACCGGTGGCTCCGCCAAGAAATCCTTAACCGAGTACAATAATCTGAAGGCCATGGTGGTATCGGGATCAAAGGGATCTAACATCAATATTTCTCAGGTTATTGCTTGCGTGGGTCAACAGAACGTTGAAGGTAAACGAATTCCGTTTGGTTTTCGTAAAAGAACCTTACCACATTTCATCNNNNNNNNNNNNNNNNNNNNNNNNNNNNNNNNNNNNNNNNNNNNNNNNNNNNNNNNNNNNNNNNNNNNNNNN
Melitta_hispanica             NNNNNNNNNNNNNNNNNNNNNNNNNNNNNNNNNNNNNNNNNNNNNNNNNNNNNNNNNNNNNNNNNNNNNNNNNNNNNNNNNNNNNNNNNNNNNNNNNNNNNNNNNNNNNNNNNTTGTATTTTGAAACCAAAGCCTCTGTGGACGGGCAAACAAATCTTCTCCCTGATCATTCCCGGCAACGTGAACATGATAAGAACGCACAGTTCACACCCCGACGACGAAGACGACGGGCCCTACAAGTGGATTTCCCCTGGAGACACCAAGGTCATGGTAGAGCACGGAGAACTCATCATGGGTATTCTCTGTAAAAAGACTCTGGGTACGTCGGCCGGATCTCTGCTTCACATTTGCATGCTGGAGTTGGGGCACGAAGTCTGTGGACGGTTCTACGGGAACATTCAGACTGTGATTAACAACTGGCTGCTGCTAGAAGGTCACTCCATCGGTATTGGAGACACCATTGCCGATCCGCAGACCTATTTAGAAATCCAAAAAGCAATTAAGAAGGCTAAAGAGGACGTGATAGAGGTGATCCAGAAGGCTCACAACATGGAGCTGGAACCTACTCCTGGTAACACTTTGAGGCAGACCTTCGAGAACCAAGTGAACAGGATTTTAAACGACGCTCGTGACAAAACCGGTGGCTCCGCCAAGAAATCTCTAACCGAGTACAATAATCTGAAGGCCATGGTGGTATCAGGATCAAAGGGATCTAACATCAACATTTCTCAGGTTATCGCTTGCGTGGGTCAACAGAACGTTGAAGGTAAACGAATTCCGTTTGGTTTTCGTAAAAGAACCTTANNNNNNNNNNNNNNNNNNNNNNNNNNNNNNNNNNNNNNNNNNNNNNNNNNNNNNNNNNNNNNNNNNNNNNNNNNNNNNNNNNNN
Melitta_japonica              NNNNNNNNNNNNNNNNNNNNNNNNNNNNNNNNNNNNNNNNNNNNNNNNNNNNNNNNNNNNNNNNNNNNNNNNNNNNNNNNNNNNNNNNNNNNNNNNNNNNNNNNNNNNNNNNNTTGCATATTGAAGCCAAAGCCTCTGTGGACGGGCAAACAAATCTTCTCCCTGATCATTCCCGGCAACGTGAACATGATAAGAACGCACAGTTCACACCCCGACGACGAAGACGACGGCCCTTATAAATGGATTTCACCTGGAGACACCAAGGTCATGGTAGAGCACGGAGAACTCATCATGGGTATTCTCTGTAAAAAGACTCTGGGTACGTCGGCCGGATCTCTGCTTCACATTTGCATGCTGGAGTTGGGGCACGAGGTCTGTGGACGGTTCTACGGAAACATCCAGACTGTGATTAACAACTGGCTGCTGCTGGAAGGTCACTCCATCGGTATTGGAGACACCATTGCCGATCCGCAGACCTATTTAGAAATCCAGAAAGCAATTAAGAAGGCTAAAGAGGACGTGATAGAGGTGATCCAAAAGGCTCACAACATGGAGCTGGAACCGACTCCTGGTAACACTTTGAGGCAGACCTTCGAGAATCAAGTGAACAGGATTCTAAACGACGCTCGTGACAAGACCGGTGGCTCCGCTAAGAAATCTCTAACCGAGTACAATAATCTGAAGGCCATGGTGGTATCGGGATCAAAGGGGTCTAACATCAACATTTCTCAGGTTATCGCTTGCGTGGGTCAACAGAACGTTGAAGGTAAACGAATTCCGTTTGGTTTTCGTAAAAGAACCCTANNNNNNNNNNNNNNNNNNNNNNNNNNNNNNNNNNNNNNNNNNNNNNNNNNNNNNNNNNNNNNNNNNNNNNNNNNNNNNNNNNNN
Melitta_leporina              NNNNNNNNNNNNNNNNNNNNNNNNNNNNNNNNNNNNNNNNNNNNNNNNNNNNNNNNNNNNNNNNNNNNNNNNNNNNNNNNNNNNNNNNNNNNNNNNNNNNNNNNNNNNNNNNNTTGCATATTGAAGCCAAAGCCTCTGTGGACGGGCAAACAAATCTTCTCCCTGATCATTCCCGGCAACGTGAACATGATAAGAACGCACAGTTCTCACCCCGACGACGAAGACGACGGCCCTTACAAATGGATCTCACCCGGAGACACCAAGGTCATGGTAGAGCACGGAGAGCTCATCATGGGCATTCTCTGTAAAAAGACTCTGGGTACGTCGGCCGGATCTCTGCTTCACATTTGCATGCTGGAGTTGGGGCACGAGGTCTGTGGACGGTTCTACGGGAACATCCAGACTGTGATCAACAACTGGCTGCTGCTGGAAGGTCACTCCATCGGTATTGGAGACACCATCGCCGATCCGCAGACCTATTTAGAAATCCAGAAAGCAATTAAGAAGGCCAAAGAGGACGTGATAGAGGTGATCCAAAAGGCTCACAACATGGAGCTGGAACCCACTCCCGGTAATACCCTGAGGCAGACCTTCGAGAACCAAGTGAACAGGATTCTGAACGACGCTCGTGACAAGACCGGTGGCTCCGCCAAGAAATCCTTAACCGAGTACAATAACCTGAAGGCCATGGTGGTATCGGGATCAAAGGGATCTAACATCAACATTTCCCAGGTTATCGCTTGCGTGGGTCAACAGAACGTTGAGGGTAAACGAATTCCGTTCGGTTTTCGTAAAAGAACCTTANNNNNNNNNNNNNNNNNNNNNNNNNNNNNNNNNNNNNNNNNNNNNNNNNNNNNNNNNNNNNNNNNNNNNNNNNNNNNNNNNNNN
Melitta_maura                 ????????????????????????????????????????????????????????????????????????????????????????????????????????????????????????????????????????????????????????????????????????????????????????????????????????????????????????????????????????????????????????????????????????????????????????????????????????????????????????????????????????????????????????????????????????????????????????????????????????????????????????????????????????????????????????????????????????????????????????????????????????????????????????????????????????????????????????????????????????????????????????????????????????????????????????????????????????????????????????????????????????????????????????????????????????????????????????????????????????????????????????????????????????????????????????????????????????????????????????????????????????????????????????????????????????????????????????????????????????????????????????
Melitta_melanura              NNNNNNNNNNNNNNNNNNNNNNNNNNNNNNNNNNNNNNNNNNNNNNNNNNNNNNNNNNNNNNNNNNNNNNNNNNNNNNNNNNNNNNNNNNNNNNNNNNNNNNNNNNNNNNNNNTTGCATATTGAAGCCAAAGCCTCTGTGGACTGGCAAACAAATCTTCTCCCTGATCATTCCCGGCAACGTGAACATGATAAGAACGCACAGTTCACACCCCGACGACGAAGACGACGGCCCTTATAAATGGATTTCTCCTGGAGACACCAAGGTCATGGTAGAACACGGAGAACTCATCATGGGCATTCTCTGTAAAAAGACTCTGGGTACGTCGGCCGGATCTCTGCTTCACATTTGCATGCTGGAGTTGGGGCACGAGGTCTGTGGACGGTTCTACGGAAACATTCAGACTGTGATTAACAACTGGCTGCTGCTGGAAGGTCACTCCATCGGTATTGGGGACACCATCGCCGATCCGCAGACCTATTTAGAAATCCAGAAAGCAATTAAGAAGGCTAAAGAGGACGTGATAGAGGTGATCCAGAAGGCTCACAACATGGAGCTGGAACCTACTCCCGGTAATACCTTGAGGCAGACTTTCGAGAACCAAGTGAACAGGATTCTAAACGACGCTCGTGACAAGACCGGTGGCTCCGCCAAGAAATCCTTAACCGAGTACAATAATCTGAAGGCCATGGTGGTATCGGGATCAAAGGGATCTAACATCAATATTTCTCAGGTTATTGCTTGCGTGGGTCAACAGAACGTTGAAGGTAAACGAATTCCGTTTGGTTTTCGTAAAAGAACCTTGNNNNNNNNNNNNNNNNNNNNNNNNNNNNNNNNNNNNNNNNNNNNNNNNNNNNNNNNNNNNNNNNNNNNNNNNNNNNNNNNNNNN
Melitta_melittoides           NNNNNNNNNNNNNNNNNNNNNNNNNNNNNNNNNNNNNNNNNNNNNNNNNNNNNNNNNNNNNNNNNNNNNNNNNNNNNNNNNNNNNNNNNNNNNNNNNNNNNNNNNNNNNNNNNTTGCATATTGAAGCCAAAGCCTCTGTGGACCGGTAAACAAATCTTCTCCTTGATCATTCCCGGCAACGTGAACATGATAAGAACGCACAGTTCACACCCCGACGACGAAGACGAAGGCCCTTATAAATGGATTTCCCCTGGAGACACCAAGGTCATGGTAGAGCACGGAGAACTCATCATGGGCATTCTCTGCAAAAAGACTCTGGGTACGTCGGCCGGGTCTCTGCTTCACATTTGCATGCTGGAGTTGGGGCACGAAGTCTGTGGACGGTTCTACGGAAACATTCAGACCGTGATTAACAACTGGCTGCTGCTGGAAGGTCACTCCATCGGTATTGGAGACACCATCGCCGATCCGCAGACTTACTTAGAAATCCAGAAAGCGATTAAGAAGGCTAAAGAGGACGTGATAGAGGTGATCCAGAAGGCTCACAACATGGAGCTGGAACCTACTCCCGGTAACACCTTGAGGCAGACCTTCGAGAACCAAGTGAACAGGATTCTAAACGACGCTCGTGACAAGACCGGTGGCTCCGCCAAGAAATCCTTAACCGAGTACAATAATCTGAAGGCCATGGTGGTATCGGGATCAAAGGGATCTAACATCAATATTTCTCAGGTTATCGCCTGCGTGGGTCAACAGAACGTTGAAGGTAAACGAATTCCGTTTGGTTTTCGTAAAAGAACCTTANNNNNNNNNNNNNNNNNNNNNNNNNNNNNNNNNNNNNNNNNNNNNNNNNNNNNNNNNNNNNNNNNNNNNNNNNNNNNNNNNNNN
Melitta_nigricans             NNNNNNNNNNNNNNNNNNNNNNNNNNNNNNNNNNNNNNNNNNNNNNNNNNNNNNNNNNNNNNNNNNNNNNNNNNNNNNNNNNNNNNNNNNNNNNNNNNNNNNNNNNNNNNNNNTTGCATTTTGAAGCCAAAGCCTCTGTGGACGGGCAAACAAATCTTCTCCCTGATCATTCCCGGCAACGTGAACATGATAAGAACGCACAGTTCACACCCCGACGAGGAAGACGACGGCCCTTACAAATGGATCTCACCCGGAGACACCAAGGTCATGGTAGAGCACGGAGAGCTCATCATGGGCATTCTCTGTAAAAAGACTCTGGGTACGTCGGCCGGATCTCTGCTTCACATTTGCATGCTGGAGTTGGGGCACGAGGTCTGTGGACGGTTCTACGGGAACATCCAGACTGTGATCAACAACTGGCTGCTGCTGGAAGGTCACTCCATCGGCATTGGAGACACCATCGCCGATCCGCAGACCTATTTAGAAATCCAGAAAGCAATTAAGAAGGCCAAAGAGGACGTGATAGAGGTGATCCAAAAAGCTCACAACATGGAGCTGGAACCTACTCCCGGTAATACCTTGAGGCAGACTTTCGAGAACCAAGTGAACAGGATTCTGAACGACGCTCGTGACAAGACCGGTGGCTCCGCCAAGAAATCTCTAACAGAGTACAATAACCTGAAGGCCATGGTGGTATCGGGATCAAAGGGGTCTAACATCAACATTTCCCAGGTTATCGCTTGCGTGGGTCAACAGAACGTTGAGGGTAAACGAATTCCGTTCGGTTTTCGTAAAAGAACCTTANNNNNNNNNNNNNNNNNNNNNNNNNNNNNNNNNNNNNNNNNNNNNNNNNNNNNNNNNNNNNNNNNNNNNNNNNNNNNNNNNNNN
Melitta_richtersveldensis     NNNNNNNNNNNNNNNNNNNNNNNNNNNNNNNNNNNNNNNNNNNNNNNNNNNNNNNNNNNNNNNNNNNNNNNNNNNNNNNNNNNNNNNNNNNNNNNNNNNNNNNNNNNNNNNNNGTGTATATTGAAACCAAAGCCTTTGTGGACGGGTAAACAAATTTTCTCTTTGATCATACCCGGCAACGTAAACATGATAAGAACGCACAGTTCACACCCTGACGACGAAGACGATGGTCCGTACAAGTGGATTTCTCCTGGAGACACCAAGGTCATGGTAGAACATGGAGAACTCATTATGGGTATTCTTTGTAAAAAGACTTTGGGTACGTCGGCCGGATCTCTGCTTCACATTTGTATGTTGGAGTTAGGGCACGAGGTTTGTGGACGATTTTACGGAAATATTCAGACTGTAATTAACAACTGGCTGCTGCTGGAAGGTCACTCCATTGGTATTGGAGATACCATTGCCGATCCGCAGACTTATTTAGAAATCCAGAAAGCAATTAAAAAGGCTAAAGAGGACGTGATAGAGGTCATTCAGAAAGCTCACAACATGGAACTGGAACCTACTCCTGGTAATACTTTGAGGCAGACTTTCGAGAATCAAGTAAACAGGATTCTGAACGACGCTCGTGACAAAACTGGTGGTTCTGCTAAGAAATCTTTAACCGAATACAATAATCTAAAGGCTATGGTAGTATCAGGATCAAAGGGATCTAACATTAACATTTCTCAAGTTATTGCTTGTGTGGGTCAACAAAACGTCGAAGGTAAACGAATTCCATTTGGTTTTCGTAAAAGAACGCTANNNNNNNNNNNNNNNNNNNNNNNNNNNNNNNNNNNNNNNNNNNNNNNNNNNNNNNNNNNNNNNNNNNNNNNNNNNNNNNNNNNN
Melitta_schmiedeknechti       NNNNNNNNNNNNNNNNNNNNNNNNNNNNNNNNNNNNNNNNNNNNNNNNNNNNNNNNNNNNNNNNNNNNNNNNNNNNNNNNNNNNNNNNNNNNNNNNNNNNNNNNNNNNNNNNNTTGCATATTGAAGCCAAAGCCTCTGTGGACGGGCAAACAAATCTTCTCCCTGATCATTCCCGGCAACGTGAACATGATAAGAACGCACAGTTCACACCCCGACGACGAAGACGACGGCCCTTATAAATGGATATCTCCTGGAGACACCAAGGTCATGGTAGAGCACGGAGAACTCATCATGGGCATTCTCTGTAAAAAGACTCTGGGTACGTCGGCCGGATCTCTGCTTCACATTTGCATGCTGGAGTTGGGGCACGAGGTCTGTGGACGGTTCTACGGAAACATCCAGACTGTGATTAACAATTGGCTGCTGCTGGAAGGTCACTCCATCGGTATTGGAGACACCATCGCCGATCCGCAGACCTATTTAGAAATCCAGAAAGCAATTAAGAAGGCTAAAGAGGACGTGATAGAGGTGATCCAGAAGGCTCACAACATGGAGCTGGAACCTACTCCCGGTAATACCTTGAGGCAGACTTTCGAGAATCAAGTGAACAGGATTCTAAACGATGCTCGTGACAAGACCGGTGGCTCCGCCAAGAAATCTCTAACCGAGTACAATAATCTGAAGGCCATGGTGGTATCAGGATCAAAGGGATCTAACATCAACATTTCTCAGGTTATCGCTTGCGTGGGTCAACAGAACGTTGAAGGTAAACGAATTCCGTTTGGTTTTCGTAAAAGAACCTTANNNNNNNNNNNNNNNNNNNNNNNNNNNNNNNNNNNNNNNNNNNNNNNNNNNNNNNNNNNNNNNNNNNNNNNNNNNNNNNNNNNN
Melitta_schultzei             NNNNNNNNNNNNNNNNNNNNNNNNNNNNNNNNNNNNNNNNNNNNNNNNNNNNNNNNNNNNNNNNNNNNNNNNNNNNNNNNNNNNNNNNNNNNNNNNNNNNNNNNNNNNNNNNNGTGTATATTGAAACCAAAGCCTCTGTGGACGGGTAAACAAATTTTCTCCTTGATCATACCCGGCAACGTAAACATGATAAGAACGCACAGTTCACATCCCGACGACGAAGACGATGGTCCGTACAAGTGGATATCTCCTGGAGACACCAAGGTCATGGTAGAACACGGAGAACTCATTATGGGTATTCTTTGTAAAAAGACTTTGGGTACGTCGGCCGGATCTCTGCTTCACATTTGTATGTTGGAGTTAGGGCACGAGGTTTGTGGACGATTTTACGGAAATATTCAGACTGTGATTAACAACTGGTTGCTGCTAGAAGGTCATTCCATTGGTATTGGAGATACCATTGCCGATCCGCAGACTTATTTAGAAATCCAGAAAGCAATTAAAAAGGCTAAAGAGGACGTGATAGAGGTGATTCAGAAAGCTCACAACATGGAACTGGAACCTACTCCTGGTAATACTTTGAGGCAGACTTTCGAGAATCAAGTGAACAGGATTCTGAATGACGCTCGTGACAAGACTGGTGGTTCTGCTAAGAAATCTTTAACCGAGTACAATAATCTAAAGGCTATGGTAGTATCAGGATCAAAGGGATCCAACATTAACATTTCTCAAGTTATTGCTTGTGTGGGTCAGCAAAACGTCGAAGGTAAACGAATTCCATTTGGTTTTCGTAAAAGAACGCTANNNNNNNNNNNNNNNNNNNNNNNNNNNNNNNNNNNNNNNNNNNNNNNNNNNNNNNNNNNNNNNNNNNNNNNNNNNNNNNNNNNN
Melitta_sibirica              NNNNNNNNNNNNNNNNNNNNNNNNNNNNNNNNNNNNNNNNNNNNNNNNNNNNNNNNNNNNNNNNNNNNNNNNNNNNNNNNNNNNNNNNNNNNNNNNNNNNNNNNNNNNNNNNNTTGTATCTTGAAACCAAAGCCTCTGTGGACCGGTAAACAAATCTTCTCCTTGATCATACCCGGCAACGTGAACATGATAAGAACGCACAGTTCACACCCCGACGACGAAGACGACGGGCCCTACAAGTGGATTTCCCCCGGAGACACCAAGGTCATGGTAGAGCACGGGGAACTCATCATGGGTATTCTCTGCAAAAAGACTCTGGGTACGTCGGCCGGATCTCTGCTTCACATTTGCATGCTGGAGTTGGGGCACGAGGTCTGTGGACGGTTCTACGGAAACATTCAGACTGTGATTAACAACTGGCTGCTGCTGGAAGGTCACTCGATCGGTATTGGAGACACCATTGCCGATCCGCAGACTTACTTAGAAATCCAGAAAGCGATTAAGAAGGCTAAAGAGGACGTGATAGAGGTGATCCAGAAGGCTCACAACATGGAGCTGGAACCTACTCCCGGTAATACCCTGAGGCAGACCTTCGAGAACCAAGTGAACAGGATTCTGAACGACGCTCGTGACAAGACCGGTGGCTCCGCGAAGAAATCTCTAACCGAGTACAATAATCTGAAGGCCATGGTGGTGTCGGGATCAAAGGGATCCAACATTAACATTTCTCAGGTCATTGCTTGCGTGGGTCAACAGAACGTCGAAGGTAAACGAATTCCGTTTGGTTTTCGTAAAAGAACCCTANNNNNNNNNNNNNNNNNNNNNNNNNNNNNNNNNNNNNNNNNNNNNNNNNNNNNNNNNNNNNNNNNNNNNNNNNNNNNNNNNNNN
Melitta_tomentosa             NNNNNNNNNNNNNNNNNNNNNNNNNNNNNNNNNNNNNNNNNNNNNNNNNNNNNNNNNNNNNNNNNNNNNNNNNNNNNNNNNNNNNNNNNNNNNNNNNNNNNNNNNNNNNNNNNTTGCATATTGAAGCCGAAGCCTCTGTGGACGGGCAAACAAATCTTCTCCCTGATCATTCCCGGCAACGTGAACATGATAAGAACGCACAGTTCACACCCCGACGACGAAGACGACGGCCCTTATAAATGGATTTCTCCTGGAGACACCAAGGTCATGGTAGAACACGGAGAACTCATCATGGGCATTCTCTGTAAAAAGACTCTGGGTACGTCGGCCGGATCTCTGCTTCACATTTGCATGCTGGAGTTGGGGCACGAGGTCTGTGGACGGTTCTACGGAAACATTCAGACTGTGATTAACAACTGGCTGCTGCTGGAAGGTCACTCCATCGGTATTGGGGACACCATCGCCGATCCGCAGACCTATTTAGAAATCCAGAAAGCAATTAAGAAGGCTAAAGAGGACGTGATAGAGGTGATCCAGAAGGCTCACAACATGGAGCTGGAACCTACTCCCGGTAATACCTTGAGGCAGACTTTCGAGAACCAAGTGAACAGGATTCTAAACGACGCTCGTGACAAGACCGGTGGCTCCGCCAAGAAATCCTTAACCGAGTACAATAATCTGAAGGCCATGGTGGTATCGGGATCAAAGGGATCTAACATCAATATTTCTCAGGTTATTGCTTGCGTGGGTCAACAGAACGTTGAAGGTAAACGAATTCCATTTGGTTTTCGTAAAAGAACCTTGNNNNNNNNNNNNNNNNNNNNNNNNNNNNNNNNNNNNNNNNNNNNNNNNNNNNNNNNNNNNNNNNNNNNNNNNNNNNNNNNNNNN
Melitta_tricincta             NNNNNNNNNNNNNNNNNNNNNNNNNNNNNNNNNNNNNNNNNNNNNNNNNNNNNNNNNNNNNNNNNNNNNNNNNNNNNNNNNNNNNNNNNNNNNNNNNNNNNNNNNNNNNNNNNTTGCATATTGAAGCCAAAGCCTCTGTGGACGGGCAAACAAATCTTCTCCCTGATCATTCCCGGCAACGTGAACATGATAAGAACGCACAGTTCGCACCCCGACGACGAAGACGACGGCCCTTACAAATGGATCTCACCCGGAGACACCAAGGTCATGGTAGAGCACGGAGAGCTCATCATGGGCATTCTCTGTAAAAAGACTCTGGGTACGTCGGCCGGATCTCTGCTTCACATTTGCATGCTGGAGTTGGGGCACGAGGTCTGTGGACGGTTCTACGGGAACATCCAGACTGTGATCAACAACTGGCTGCTGCTGGAAGGTCACTCCATCGGTATTGGGGACACCATCGCCGATCCGCAGACCTATTTAGAAATCCAGAAAGCAATTAAGAAGGCCAAAGAGGACGTGATAGAGGTGATCCAAAAGGCTCACAACATGGAGCTGGAACCCACTCCCGGTAATACCCTGAGGCAGACTTTCGAGAACCAAGTGAACAGGATTCTGAACGACGCTCGTGACAAGACCGGTGGCTCCGCCAAGAAATCTCTAACCGAGTACAATAATCTGAAGGCCATGGTGGTATCGGGATCAAAGGGGTCTAACATCAATATTTCCCAGGTTATCGCTTGCGTGGGTCAACAGAACGTTGAAGGTAAACGAATTCCGTTCGGTTTTCGTAAAAGAACCCTGNNNNNNNNNNNNNNNNNNNNNNNNNNNNNNNNNNNNNNNNNNNNNNNNNNNNNNNNNNNNNNNNNNNNNNNNNNNNNNNNNNNN
Melitta_udmurtica             NNNNNNNNNNNNNNNNNNNNNNNNNNNNNNNNNNNNNNNNNNNNNNNNNNNNNNNNNNNNNNNNNNNNNNNNNNNNNNNNNNNNNNNNNNNNNNNNNNNNNNNNNNNNNNNNNTTGCATATTGAAGCCGAAGCCTCTGTGGACGGGCAAACAAATCTTCTCCCTAATCATTCCCGGCAACGTGAACATGATAAGAACGCACAGTTCACACCCCGACGACGAAGACGACGGCCCTTATAAATGGATTTCACCTGGAGACACCAAGGTCATGGTAGAGCACGGAGAACTCATCATGGGTATTCTCTGTAAAAAGACTCTGGGTACGTCGGCCGGATCTCTGCTTCACATTTGCATGCTGGAGTTGGGGCACGAGGTCTGTGGACGGTTCTACGGAAACATCCAGACTGTGATTAACAACTGGCTGCTGCTGGAAGGTCACTCCATCGGTATTGGAGACACCATTGCCGATCCGCAGACCTATTTAGAAATCCAGAAAGCAATTAAGAAGGCTAAAGAGGACGTGATAGAGGTGATCCAAAAGGCTCACAACATGGAGCTGGAACCGACTCCTGGTAACACTTTGAGGCAGACCTTCGAGAATCAAGTGAACAGGATTCTAAACGACGCTCGTGACAAGACCGGTGGCTCCGCTAAGAAATCTCTAACCGAGTACAATAATCTGAAGGCCATGGTGGTATCGGGATCAAAGGGGTCTAACATCAACATTTCTCAGGTTATCGCTTGCGTGGGTCAACAGAACGTTGAAGGTAAACGAATTCCGTTTGGTTTTCGTAAAAGAACCCTANNNNNNNNNNNNNNNNNNNNNNNNNNNNNNNNNNNNNNNNNNNNNNNNNNNNNNNNNNNNNNNNNNNNNNNNNNNNNNNNNNNN
Promelitta_alboclypeata       GATACGCTCACTGCTGTGAGAAAGATGACGAAGCGAGACGTCTTCATCGAGAAGGAGCAGATGATGAACATTCTCATGTTCTTGCCCAGCTGGGACGGCAAGATGCCACAGCCGTGTATATTGAAACCAAAACCACTGTGGACAGGAAAACAAATTTTCTCCTTGATCATACCGGGCAACGTGAACATGATAAGAACGCACAGCACACATCCCGACGAAGAGGACGATGGTCCGTACAAGTGGATCTCTCCCGGAGACACGAAGGTCATGGTAGAACACGGAGAGCTAGTGATGGGTATTCTTTGTAAAAAGACTCTGGGTACGTCGGCCGGTTCTCTGCTTCACATTTGTATGTTGGAGTTAGGGCACGAGGTGTGCGGCCGATTTTACGGAAACATTCAAACTGTGATCAACAACTGGTTGCTGCTGGAAGGTCACTCCATCGGTATCGGTGACACCATTGCCGATCCGCAGACTTACTTGGAAATCCAGAAAGCCATCAAAAAGGCCAAAGAGGATGTAATAGAGGTGATTCAGAAAGCCCACAACATGGAGTTGGAGCCTACCCCCGGTAATACTTTGAGGCAGACTTTCGAGAATCAAGTAAACAGAATTCTGAACGACGCTCGTGACAAGACTGGTGGCTCTGCTAAGAAATCCTTGACCGAGTACAATAATCTAAAGGCTATGGTGGTGTCGGGATCCAAGGGGTCCAATATTAATATCTCTCAGGTTATTGCTTGTGTGGGTCAACAGAACGTCGAAGGTAAACGTATTCCGTTCGGTTTCCGTAAGAGAACGTTGCCGCACTTCATCAAGGACGATTACGGTCCCNNNNNNNNNNNNNNNNNNNNNNNNNNNNNNNNNNNNNNNNNNNNNNNNNNNNNN
Rediviva_albifasciata         GATACGCTTACTGCTGTAAGAAAAATGACGAAGCGAGACGTTTTCATTGAGAAAGAACAAATGATGAACATTCTCATGTTCTTGCCCAGCTGGGACGGCAAGATGCCGCAGCCGTGTATATTGAAACCAAAGCCTTTGTGGACGGGTAAACAAATTTTCTCCTTAATCATACCAGGCAACGTAAACATGATAAGAACGCACAGTTCTCATCCTGATGACGAAGACGAAGGTCCGTATAAGTGGATTTCTCCTGGAGACACCAAGGTCATGGTAGAACACGGAGAACTCATAATGGGTATCCTTTGTAAAAAGACACTGGGTACGTCGGCCGGATCTCTGCTTCACATTTGTATGTTGGAGTTAGGTCACGAGGTTTGTGGACGATTTTACGGAAATATTCAGACTGTGATTAACAATTGGTTGCTGCTAGAGGGTCACTCCATTGGTATTGGAGATACCATTGCCGATCCCCAGACTTACTTAGAAATCCAGAAAGCAATTAAAAAAGCCAAAGAGGACGTGATAGAGGTGATTCAGAAAGCTCACAATATGGAATTGGAACCTACACCTGGTAATACATTGAGGCAGACTTTCGAGAATCAAGTAAACAGGATTTTGAACGACGCTCGTGACAAGACTGGTGGTTCTGCTAAGAAATCTTTAACTGAGTACAATAATCTAAAGGCTATGGTAGTATCCGGATCAAAGGGATCCAACATTAATATTTCCCAAGTTATTGCTTGTGTGGGTCAACAAAACGTTGAAGGTAAACGAATTCCATTTGGTTTTCGTAAAAGGACGTTACCACATTTCATCAAAGACGATTATGGTCCCGAGTCCNNNNNNNNNNNNNNNNNNNNNNNNNNNNNNNNNNNNNNNNNNNNNNNN
Rediviva_alonsoae             GATACGCTTACTGCTGTGAGAAAAATGACGAAGCGAGATGTTTTCATCGAGAAAGAACAAATGATGAACATTCTCATGTTCTTGCCCAGTTGGGACGGCAAGATGCCCCAGCCGTGTATATTGAAACCAAAGCCCTTGTGGACGGGTAAACAAATTTTCTCCTTGATCATACCCGGCAACGTAAACATGATAAGAACGCACAGTTCTCATCCTGATGACGAAGACGAAGGTCCGTATAAATGGATTTCTCCTGGAGACACCAAGGTCATGGTAGAACACGGGGAACTCATAATGGGTATTCTATGTAAAAAGACTCTGGGTACGTCGGCCGGATCTCTGCTTCACATTTGTATGTTGGAGTTAGGTCACGAGGTTTGTGGACGATTTTACGGAAATATTCANACTGTGATTAACAACTGGTTGCTGCTAGAGGGTCACTCCATTGGTATTGGAGATACCATTGCCGATCCTCAGACTTACTTAGAAATCCAGAAAGCAATCAAAAAAGCCAAAGAGGACGTGATAGAGGTGATTCAGAAAGCTCACAATATGGAATTGGAACCTACACCTGGTAATACATTGAGGCAGACTTTCGAGAATCAAGTAAACAGGATTTTGAACGACGCTCGTGACAAGACTGGTGGTTCTGCTAAGAAATCTTTAACTGAGTACAATAATCTAAAGGCTATGGTAGTATCCGGTTCAAAGGGATCCAACATTAATATTTCTCAAGTTATTGCTTGTGTGGGTCAACAAAACGTTGAAGGTAAACGAATTCCATTTGGTTTTCGTAAAAGAACGCTACCACATTTCATCAAAGACGATTATGGTCCCGAGTCCNNNNNNNNNNNNNNNNNNNNNNNNNNNNNNNNNNNNNNNNNNNNNNNN
Rediviva_aurata               GATACGCTTACTGCTGTAAGAAAAATGACGAAGCGAGATGTTTTCATCGAGAAAGAACAAATGATGAACATTCTCATGTTCTTGCCCAGTTGGGACGGCAAGATGCCCCAGCCGTGTATATTGAAACCAAAGCCCTTGTGGACGGGTAAACAAATTTTCTCCTTGATCATACCCGGCAACGTAAACATGATAAGAACGCACAGTTCTCATCCTGATGACGAAGACGAAGGTCCGTATAAATGGATTTCTCCTGGAGACACCAAGGTCATGGTAGAACACGGAGAACTCATAATGGGTATTCTATGTAAAAAGACTCTGGGTACGTCGGCCGGATCTCTGCTTCACATTTGTATGTTGGAGTTAGGTCACGAGGTTTGTGGACGATTTTACGGAAATATTCAGACTGTGATTAACAACTGGTTGCTGCTAGAGGGTCACTCCATTGGTATTGGAGATACCATTGCCGATCCGCAGACTTACTTAGAAATCCAGAAAGCAATCAAAAAAGCCAAGGAGGACGTGATAGAGGTGATTCAGAAAGCTCACAATATGGAATTGGAACCTACACCTGGTAATACATTGAGGCAGACTTTCGAGAATCAAGTAAACAGGATTTTGAACGACGCCCGTGACAAGACTGGTGGTTCTGCTAAGAAATCTTTAACTGAGTACAATAATCTAAAGGCTATGGTAGTATCCGGTTCAAAGGGATCCAACATTAATATTTCTCAAGTTATTGCTTGCGTGGGTCAACAAAACGTTGAAGGTAAACGAATTCCATTTGGTTTTCGTNAAAGAACGCTACCACATTTCATCAAAGACGATTATGGTCCCGAGTCCNNNNNNNNNNNNNNNNNNNNNNNNNNNNNNNNNNNNNNNNNNNNNNNN
Rediviva_brunnea              ????????????????????????????????????????????????????????????????????????????????????????????????????????????????????????????????????????????????????????????????????????????????????????????????????????????????????????????????????????????????????????????????????????????????????????????????????????????????????????????????????????????????????????????????????????????????????????????????????????????????????????????????????????????????????????????????????????????????????????????????????????????????????????????????????????????????????????????????????????????????????????????????????????????????????????????????????????????????????????????????????????????????????????????????????????????????????????????????????????????????????????????????????????????????????????????????????????????????????????????????????????????????????????????????????????????????????????????????????????????????????????
Rediviva_colorata             ????????????????????????????????????????????????????????????????????????????????????????????????????????????????????????????????????????????????????????????????????????????????????????????????????????????????????????????????????????????????????????????????????????????????????????????????????????????????????????????????????????????????????????????????????????????????????????????????????????????????????????????????????????????????????????????????????????????????????????????????????????????????????????????????????????????????????????????????????????????????????????????????????????????????????????????????????????????????????????????????????????????????????????????????????????????????????????????????????????????????????????????????????????????????????????????????????????????????????????????????????????????????????????????????????????????????????????????????????????????????????????
Rediviva_emdeorum             GATACGCTTACTGCTGTAAGAAAAATGACGAAGCGAGATGTTTTCATCGAGAAAGAACAAATGATGAACATTCTCATGTTCTTGCCCAGTTGGGACGGCAAGATGCCCCAGCCGTGTATATTGAAACCAAAGCCCTTGTGGACGGGTAAACAAATTTTCTCCTTGATCATACCCGGCAACGTAAACATGATAAGAACGCACAGTTCTCATCCTGATGACGAAGACGAAGGTCCGTATAAATGGATTTCTCCTGGAGACACCAAGGTCATGGTAGAACACGGAGAACTCATAATGGGTATTCTATGTAAAAAGACTCTGGGTACGTCGGCCGGATCTCTGCTTCACATTTGTATGTTGGAGTTAGGTCACGAGGTTTGTGGACGATTTTACGGAAATATTCAGACTGTGATTAACAACTGGTTGCTGCTAGAGGGTCACTCCATTGGTATTGGAGANACCATTGCCGATCCGCAGACTTACTTAGAAATCCAGAAAGCAATCAAAAAAGCCAAGGAGGACGTGATAGAGGTGATTCAGAAAGCTCACAATATGGAATTGGAACCTACACCTGGTAATACATTGAGGCAGACTTTCGAGAATCAAGTAAACAGGATTTTGAACGACGCCCGTGACAAGACTGGTGGTTCTGCTAAGAAATCTTTAACTGAGTACAATAATCTAAAGGCTATGGTAGTATCCGGTTCAAAGGGATCCAACATTAATATTTCTCAAGTTATTGCTTGTGTGGGTCAACAAAACGTTGAAGGTAAACGAATTCCATTTGGTTTTCGTAAAAGAACGCTACCACATTTCATCAAAGACGATTATGGTCCCGAGTCCNNNNNNNNNNNNNNNNNNNNNNNNNNNNNNNNNNNNNNNNNNNNNNNN
Rediviva_gigas                ????????????????????????????????????????????????????????????????????????????????????????????????????????????????????????????????????????????????????????????????????????????????????????????????????????????????????????????????????????????????????????????????????????????????????????????????????????????????????????????????????????????????????????????????????????????????????????????????????????????????????????????????????????????????????????????????????????????????????????????????????????????????????????????????????????????????????????????????????????????????????????????????????????????????????????????????????????????????????????????????????????????????????????????????????????????????????????????????????????????????????????????????????????????????????????????????????????????????????????????????????????????????????????????????????????????????????????????????????????????????????????
Rediviva_intermedia           GATACGGTTACTGCTGTGAGAAAAATGACGAAGCGAGACGTTTTCATCGAGAAAGAACAAATGATGAACATTCTCATGTTCTTGCCCAGCTGGGACGGCAAGATGCCGCAGCCGTGTATATTGAAACCAAAGCCTTTGTGGACGGGTAAACAAATTTTCTCCTTGATCATACCCGGCAATGTAAACATGATAAGAACACACAGTTCTCATCCGGATGACGAAGACGAAGGTCCATATAAATGGATTTCTCCTGGAGACACCAAGGTCATGGTAGAACACGGAGAACTCATAATGGGTATCCTTTGTAAAAAGACACTGGGTACGTCGGCCGGATCTCTGCTTCACATTTGTATGTTGGAGTTAGGTCACGAGGTTTGCGGACGATTTTACGGAAATATTCAGACTGTGATTAACAACTGGTTGCTGCTAGAGGGTCACTCCATTGGTATTGGAGATACCATTGCCGATCCGCAGACTTACTTAGAAATCCAGAAAGCAATTAAAAAAGCCAAAGAGGACGTGATAGAGGTGATTCAGAAAGCTCACAACATGGAATTGGAACCTACTCCTGGTAATACATTGAGGCAGACTTTCGAGAATCAAGTAAACAGGATTCTGAACGACGCTCGTGACAAGACTGGTGGTTCCGCTAAGAAATCTTTAACTGAGTACAATAATCTAAAGGCTATGGTAGTATCCGGATCAAAGGGGTCCAACATTAATATTTCTCAAGTTATTGCTTGTGTGGGACAACAAAACGTAGAAGGTAAACGAATTCCATTTGGTTTTCGTAAAAGAACGCTACCACATTTCATCAAAGACGATTACGGTCCCGAGTCCNNNNNNNNNNNNNNNNNNNNNNNNNNNNNNNNNNNNNNNNNNNNNNNN
Rediviva_intermixta           GATACGCTTACTGCTGTAAGGAAAATGACGAAACGAGACGTTTTCATCGAGAAAGAACAAATGATGAACATTCTCATGTTCTTGCCCAGCTGGGACGGCAAGATGCCGCAGCCGTGTATATTGAAACCAAAGCCTTTGTGGACNGGTAAACAAATTTTCTCCTTGATCATACCCGGTAATGTAAACATGATAAGAACACATAGTTCACATCCTGATGACGAAGACGAAGGTCCGTATAAATGGATTTCTCCTGGAGACACCAAGGTCATGGTAGAACACGGAGAACTCATAATGGGTATCCTTTGTAAAAAGACACTGGGTACGTCGGCCGGATCTCTGCTTCACATTTGTATGTTGGAGTTAGGTCACGAGGTTTGCGGACGATTTTACGGAAATATTCAGACTGTGATTAACAACTGGTTGCTGCTAGAGGGTCACTCTATTGGTATTGGAGATACCATTGCCGATCCGCAGACNTACTTAGAAATCCAGAAAGCAATTAAAAAAGCCAAAGAGGACGTGATAGAAGTGATTCAGAAAGCTCACAATATGGAATTGGAACCTACTCCTGGTAATACTTTGAGGCAGACTTTCGAGAATCAAGTAAACAGGATTCTGAACGACGCTCGTGACAAGACTGGTGGTTCTGCTAAGAAATCTTTGACNGAGTACAATAATCTAAAGGCTATGGTCGTATCCGGATCAAAGGGATCCAACATTAATATTTCTCAAGTTATTGCTTGTGTGGGTCAACAAAACGTAGAAGGTAAACGAATTCCATTTGGTTTTCGTAAAAGAACGCTACCACATTTCATCAAAGACGATTACGGTCCCGAGTCCNNNNNNNNNNNNNNNNNNNNNNNNNNNNNNNNNNNNNNNNNNNNNNNN
Rediviva_longimanus           NNNNNNNNNNNNNNNNNNNNNNNNNNNNNNNNNNNNNNNGTTTTCATCGAGAAAGAACAAATGATGAACATTCTCATGTTCTTGCCCAGTTGGGACGGTAAGATGCCCCAGCCGTGTATATTGAAACCAAAGCCCTTGTGGACGGGTAAACAAATTTTCTCCTTGATCATCCCCGGCAACGTAAACATGATAAGAACGCACAGTTCTCATCCTGATGACGAAGACGAAGGTCCGTATAAATGGATTTCTCCTGGAGACACTAAGGTCATGGTAGAACACGGAGAACTCATAATGGGTATTCTATGTAAAAAGACTCTGGGTACGTCAGCCGGATCTCTGCTTCACATTTGTATGTTGGAGTTAGGTCACGAGGTTTGTGGACGATTTTACGGAAATATTCAGACTGTGATTAACAACTGGTTGCTGCTAGAGGGTCACTCCATTGGTATTGGAGATACCATTGCCGATCCGCAAACTTACTTAGAAATTCAGAAAGCAATTAAAAAAGCCAAAGAGGACGTGATAGAGGTGATTCAGAAAGCTCACAATATGGAATTGGAACCTACACCTGGTAATACATTGAGGCAGACTTTCGAGAATCAAGTAAACAGGATTTTGAACGACGCTCGTGACAAGACTGGTGGTTCTGCTAAGAAATCTTTAACTGAGTACAATAATCTAAAGGCTATGGTAGTATCCGGTTCAAAGGGATCCAACATTAATATTTCTCAAGTTATTGCTTGTGTGGGTCAACAAAACGTTGAAGGTAAACGAATTCCATTTGGTTTTCGTAAAAGAACGCTACCACATTTCATCAAAGACGATTATGGTCCCGAGTCCNNNNNNNNNNNNNNNNNNNNNNNNNNNNNNNNNNNNNNNNNNNNNNNN
Rediviva_macgregori           GATACGCTTACTGCTGTAAGAAAAATGACGAAGCGAGATGTTTTCATCGAGAAAGAACAAATGATGAACATTCTCATGTTCTTGCCCAGTTGGGACGGCAAAATGCCTCAGCCGTGTATATTGAAACCAAAGCCCTTGTGGACGGGTAAACAAATTTTCTCCTTGATCATACCCGGCAACGTAAACATGATAAGAACGCACAGTTCTCATCCTGATGACGAAGACGAAGGTCCGTATAAATGGATTTCTCCTGGAGACACCAAGGTCATGGTAGAACACGGAGAACTCATAATGGGTATTCTATGTAAAAAGACTCTGGGTACGTCGGCCGGATCTCTGCTTCACATTTGTATGTTGGAGTTAGGTCACGAGGTTTGTGGACGATTTTACGGAAATATTCAGACTGTGATTAACAACTGGTTGCTGCTAGAGGGTCACTCCATTGGTATTGGAGATACCATTGCCGATCCGCAGACTTACTTAGAAATCCAGAAAGCAATTAAAAAAGCCAAAGAGGACGTGATAGAGGTGATTCAGAAAGCTCACAATATGGAATTGGAACCTACACCTGGTAATACATTGAGGCAGACTTTCGAGAATCAAGTAAACAGGATTTTGAACGACGCTCGTGACAAGACTGGTGGTTCTGCTAAGAAATCTTTAACTGAGTACAATAATCTAAAGGCTATGGTAGTATCCGGTTCAAAGGGATCCAACATTAATATTTCTCAAGTTATTGCTTGCGTGGGTCAACAAAACGTTGAAGGTAAACGAATTCCATTTGGTTTTCGTAAAAGAACGCTACCACATTTCATCAAAGACGATTATGGTCCCGAGTCCNNNNNNNNNNNNNNNNNNNNNNNNNNNNNNNNNNNNNNNNNNNNNNNN
Rediviva_micheneri            GATACGCTTACTGCTGTAAGAAAAATGACGAAGCGAGATGTTTTCATCGAGAAAGAACAAATGATGAACATTCTCATGTTCTTGCCCAGTTGGGANGGCAAGATGCCCCAGCCGTGTATATTGAAACCAAAGCCCTTGTGGACGGGTAAACAAATTTTCTCCTTGATCATACCCGGCAACGTAAACATGATAAGAACGCACAGTTCTCATCCTGATGACGAAGACGAAGGTCCGTATAAATGGATTTCTCCTGGAGACACCAAGGTCATGGTAGAACACGGAGAACTCATAATGGGTATTCTATGTAAAAAGACTCTGGGTACGTCGGCCGGATCTCTGCTTCACATTTGTATGTTGGAGTTAGGTCACGAGGTTTGTGGACGATTTTACGGAAATATTCAGACTGTGATTAACAACTGGTTGCTGCTAGAGGGTCACTCCATTGGTATTGGAGATACCATTGCCGATCCGCAGACTTACTTAGAAATCCAGAAAGCAATCAAAAAAGCCAAAGAGGACGTGATAGAGGTGATTCAGAAAGCTCACAATATGGAATTGGAACCTACACCTGGTAATACATTGAGGCAGACTTTCGAGAATCAAGTAAACAGGATTTTGAACGACGCTCGTGACAAGACTGGTGGTTCTGCTAAGAAATCTTTAACTGAGTACAATAATCTAAAGGCTATGGTAGTGTCCGGTTCAAAGGGATCCAACATTAATATTTCTCAAGTTATTGCTTGTGTGGGTCAACAAAACGTTGAAGGTAAACGAATTCCATTTGGTTTNNNNNNNNNNNNNNNNNNNNNNNNNNNNNNNNNNNNNNNNNNNNNNNNNNNNNNNNNNNNNNNNNNNNNNNNNNNNNNNNNNNNNNNNNNNNNNNNNNNN
Rediviva_neliana              GATACGCTTACTGCTGTAAGAAAAATGACGAAGCGAGATGTTTTCATCGAGAAAGAACAAATGATGAACATTCTCATGTTCTTGCCCAGTTGGGACGGCAAGATGCCCCAGCCGTGTATATTGAAACCAAAGCCCTTGTGGACGGGTAAACAAATTTTCTCCTTAATCATACCCGGCAACGTAAACATGATAAGAACGCACAGTTCCCATCCTGATGACGAAGACGAAGGTCCGTATAAATGGATTTCTCCCGGAGACACCAAGGTCATGGTAGAACACGGAGAACTCATAATGGGTATTCTATGTAAAAAGACTCTGGGTACGTCGGCCGGATCTCTGCTTCACATTTGTATGTTGGAGTTAGGTCACGAGGTTTGTGGACGATTTTACGGAAATATTCAGACTGTGATTAACAACTGGTTGCTGCTAGAGGGTCACTCCATTGGTATTGGAGATACCATTGCCGATCCGCAGACTTACTTAGAAATCCAGAAAGCAATCAAAAAAGCCAAAGAGGACGTAATAGAGGTAATTCAGAAAGCTCACAATATGGAATTGGAACCTACACCTGGTAATACATTGAGGCAGACTTTCGAGAATCAAGTAAACAGGATTTTGAACGACGCTCGTGACAAGACTGGTGGTTCTGCTAAGAAATCTTTAACAGAGTACAATAATTTAAAGGCTATGGTAGTATCCGGTTCAAAGGGATCCAACATTAATATTTCTCAAGTTATTGCTTGTGTGGGTCAACAAAACGTTGAAGGTAAACGAATTCCATTTGGTTTTCGTAAAAGAACGCTACCACATTTCATCAAAGACGATTATGGTCCCGAGTCCNNNNNNNNNNNNNNNNNNNNNNNNNNNNNNNNNNNNNNNNNNNNNNNN
Rediviva_nitida               NNNNNNNNTACTGCTGTAAGAAAAATGACGAAGCGAGATGTTTTCATCGAGAAAGAACAAATGATGAACATTCTCATGTTCTTGCCCAGTTGGGATGGCAAGATGCCCCAGCCGTGTATATTGAAACCAAAGCCCTTGTGGACGGGTAAACAAATTTTCTCCTTGATCATACCCGGCAACGTAAACATGATAAGAACGCACAGTTCTCATCCTGATGACGAAGACGAAGGTCCGTATAAATGGATTTCTCCTGGAGACACCAAGGTCATGGTAGAACACGGAGAACTCATAATGGGTATTCTATGTAAAAAGACTCTGGGTACGTCGGCCGGATCTCTGCTTCACATTTGTATGTTGGAGTTAGGTCACGAGGTTTGTGGACGATTTTACGGAAATATTCAGACTGTGATTAACAACTGGTTGCTGCTAGAGGGTCACTCCATTGGTATTGGAGATACCATTGCCGATCCGCAGACTTACTTAGAAATCCAGAAAGCAATCAAAAAAGCCAAAGAGGACGTGATAGAGGTGATTCAGAAAGCTCACAATATGGAATTGGAACCTACACCTGGTAATACATTGAGGCAGACTTTCGAGAATCAAGTAAACAGGATTTTGAACGACGCTCGTGACAAGACTGGTGGTTCTGCTAAGAAATCTTTAACTGAGTACAATAATCTAAAGGCTATGGTAGTGTCCGGTTCAAAGGGATCCAACATTAATATTTCTCAAGTTATTGCTTGTGTGGGTCAACAAAACGTTGAAGGTAAACGAATTCCATTTGGTTTTCGTAAAAGAACGCTACCACATTTCATCAAAGATGATTATGGTCCCGAGTCCNNNNNNNNNNNNNNNNNNNNNNNNNNNNNNNNNNNNNNNNNNNNNNNN
Rediviva_parva                GATACGCTTACTGCTGTGAGAAAAATGACGAAGCGAGATGTTTTCATCGAGAAAGAACAAATGATGAACATTCTCATGTTCTTGCCCAGTTGGGACGGCAAGATGCCCCAGCCGTGTATATTGAAACCAAAGCCCTTGTGGACGGGTAAACAAATTTTCTCCTTGATCATACCCGGCAACGTAAACATGATAAGAACGCACAGTTCTCATCCTGATGACGAAGACGAAGGTCCGTATAAATGGATTTCTCCTGGAGACACCAAGGTCATGGTAGAACACGGGGAACTCATAATGGGTATTCTATGTAAAAAGACTCTGGGTACGTCGGCCGGATCTCTGCTTCACATTTGTATGTTGGAGTTAGGTCACGAGGTTTGTGGACGATTTTACGGAAATATTCAGACTGTGATTAACAACTGGTTGCTGCTAGAGGGTCACTCCATTGGTATTGGAGATACCATTGCCGATCCTCAGACTTACTTAGAAATCCAAAAAGCAATCAAAAAAGCCAAAGAGGACGTGATAGAGGTGATTCAGAAAGCTCACAATATGGAATTGGAACCTACACCTGGTAATACATTGAGGCAGACTTTCGAGAATCAAGTAAACAGGATTTTGAACGACGCTCGTGACAAGACTGGTGGTTCTGCTAAGAAATCTTTAACTGAGTACAATAATCTAAAGGCTATGGTAGTATCCGGTTCAAAGGGATCCAACATTAATATTTCTCAAGTTATTGCTTGTGTGGGTCAACAAAACGTTGAAGGTAAACGAATTCCATTTGGTTTTCGTAAAAGAACGCTACCACATTTCATCAAAGACGATTATGGTCCCGAGTCCNNNNNNNNNNNNNNNNNNNNNNNNNNNNNNNNNNNNNNNNNNNNNNNN
Rediviva_peringueyi           GATACGCTTACTGCTGTAAGAAAAATGACGAAGCGAGATGTTTTCATCGAGAAAGAACAAATGATGAACATTCTCATGTTCTTGCCCAGTTGGGACGGCAAGATGCCCCAGCCGTGTATATTGAAACCAAAGCCCTTGTGGACGGGTAAACAAATTTTCTCCTTGATCATCCCCGGCAACGTAAACATGATAAGAACGCACAGTTCTCATCCTGATGACGAAGACGAAGGTCCGTATAAATGGATTTCTCCTGGAGACACTAAGGTCATGGTAGAACACGGAGAACTCATAATGGGTATTCTATGTAAAAAGACTCTGGGTACGTCAGCCGGATCTCTGCTTCACATTTGTATGTTGGAGTTAGGTCACGAGGTTTGTGGACGATTTTACGGAAATATTCAGACTGTGATTAACAACTGGTTGCTGCTAGAGGGTCACTCCATTGGTATTGGAGATACCATTGCCGATCCGCAGACTTACTTAGAAATCCAGAAAGCAATTAAAAAAGCCAAAGAGGACGTGATAGAGGTGATTCAGAAAGCTCACAATATGGAATTGGAACCTACACCTGGTAATACATTGAGGCAGACTTTCGAGAATCAAGTAAACAGGATTTTGAACGACGCTCGTGACAAGACTGGTGGTTCTGCTAAGAAATCTTTAACTGAGTACAATAATCTAAAGGCTATGGTAGTATCCGGTTCAAAGGGATCCAACATTAATATTTCTCAAGTTATTGCTTGTGTGGGTCAACAAAACGTTGAAGGTAAACGAATTCCATTTGGTTTTCGTAAAAGAACGCTGCCACATTTCATCAAAGACGATTATGGTCCCGAGTCCNNNNNNNNNNNNNNNNNNNNNNNNNNNNNNNNNNNNNNNNNNNNNNNN
Rediviva_rufipes              ????????????????????????????????????????????????????????????????????????????????????????????????????????????????????????????????????????????????????????????????????????????????????????????????????????????????????????????????????????????????????????????????????????????????????????????????????????????????????????????????????????????????????????????????????????????????????????????????????????????????????????????????????????????????????????????????????????????????????????????????????????????????????????????????????????????????????????????????????????????????????????????????????????????????????????????????????????????????????????????????????????????????????????????????????????????????????????????????????????????????????????????????????????????????????????????????????????????????????????????????????????????????????????????????????????????????????????????????????????????????????????
Rediviva_saetigera            GATACGCTTACTGCTGTAAGAAAAATGACTAAGCGAGACGTTTTCATCGAGAAAGAACAAATGATGAATATTCTCATGTTCTTGCCCAGCTGGGACGGTAAGATGCCGCAGCCGTGTATATTGAAACCAAAGCCTTTGTGGACGGGTAAACAAATTTTTTCCTTGATCATACCCGGCAATGTAAACATGATAAGAACACACAGTTCTCATCCGGATGACGAAGACGAAGGTCCATATAAATGGATTTCTCCTGGAGACACCAAGGTCATGGTAGAACANGGAGAACTCATAATGGGTATCCTTTGTAAAAAGACACTGGGTACGTCGGCCGGATCTCTGCTTCACATTTGTATGTTGGAGTTAGGTCATGAGGTTTGTGGACGATTTTACGGAAATATTCAGACTGTGATTAACAACTGGTTGCTGCTAGAGGGTCACTCCATTGGTATTGGAGATACCATTGCTGATCCACAGACTTACTTAGAAATCCAGAAAGCAATTAAAAAAGCCAAAGAGGACGTGATAGAGGTGATTCAGAAAGCTCACAACATGGAATTGGAACCTACTCCTGGTAATACTTTGAGGCAGACTTTCGAGAATCAAGTAAACAGGATTCTGAACGACGCTCGTGACAAGACTGGTGGTTCTGCTAAGAAATCTTTAACTGAGTACAATAATCTAAAGGCTATGGTAGTGTCCGGATCAAAGGGATCCAACATTAATATCTCTCAAGTTATTGCTTGTGTGGGACAACAAAACGTAGAAGGTAAACGAATTCCATTTGGTTTTCGTAAAAGAACGCTGCCACATTTCATCAAAGACGACTACGGTCCCGAGTCCNNNNNNNNNNNNNNNNNNNNNNNNNNNNNNNNNNNNNNNNNNNNNNNN
Rediviva_steineri             GATACGCTTACTGCTGTAAGAAAAATGACGAAGCGAGATGTTTTCATCGAGAAAGAACAAATGATGAACATTCTCATGTTCTTGCCCAGTTGGGACGGCAAGATGCCCCAGCCGTGTATATTGAAACCAAAGCCCTTGTGGACGGGTAAACAAATTTTCTCCTTGATCATACCCGGCAACGTAAACATGATAAGAACGCACAGTTCTCATCCTGATGACGAAGACGAAGGTCCGTATAAATGGATTTCTCCTGGAGACACCAAGGTCATGGTAGAACACGGAGAACTCATAATGGGTATTCTATGTAAAAAGACTCTGGGTACGTCGGCCGGATCTCTGCTTCACATTTGTATGTTGGAGTTAGGTCACGAGGTTTGTGGACGATTTTACGGAAATATTCAGACTGTGATTAACAACTGGTTGCTGCTAGAGGGTCACTCCATTGGTATTGGAGATACCATTGCCGATCCGCAGACTTACTTAGAAATCCAGAAAGCAATCAAAAAAGCCAAAGAGGACGTAATAGAGGTAATTCAGAAAGCTCACAATATGGAATTGGAACCTACACCTGGTAATACATTGAGGCAGACTTTCGAGAATCAAGTAAACAGGATTTTGAACGACGCTCGTGACAAGACTGGTGGTTCTGCTAAGAAATCTTTAACTGAGTACAATAATCTAAAGGCTATGGTAGTATCCGGTTCAAAGGGATCCAACATTAATATTTCTCAAGTTATTGCTTGTGTGGGTCAACAAAACGTTGAAGGTAAACGAATTCCATTTGGTTTNNNNNNNNNNNNNNNNNNNNNNNNNNNNNNNNNNNNNNNNNNNNNNNNNNNNNNNNNNNNNNNNNNNNNNNNNNNNNNNNNNNNNNNNNNNNNNNNNNNN
Redivivoides_capensis         NNNNNNNNNNNNNNNNNNNNNNNNNNNNNNNNNNNNNNNNNNNNNNNNNNNNNNNNNNNNNNNNNNNNNNNNNNNNNNNNNNNNNNNNNNNNNNNNNNNNNNNNNNNNNNNNNGTGTATATTGAAACCAAAGCCTTTGTGGACAGGTAAACAAATTTTCTCCTTAATCATACCAGGTAACGTAAACATGATCAGAACGCACAGTTCTCATCCTGATGACGAAGACGAAGGTCCGTATAAATGGATTTCTCCTGGAGACACCAAGGTCATGGTAGAACACGGAGAACTCATAATGGGTATTCTTTGTAAAAAGACTCTGGGTACGTCGGCCGGATCTCTGCTTCACATTTGTATGTTGGAGTTAGGTCACGAGGTTTGTGGACGATTTTACGGAAATATTCAGACCGTGATTAACAACTGGTTGCTGCTAGAGGGTCACTCCATTGGTATTGGAGATACCATTGCCGATCCCCAGACTTACTTAGAAATCCAGAAAGCAATTAAAAAAGCCAAAGAGGACGTGATAGAGGTGATTCAGAAAGCTCACAATATGGAATTGGAACCTACACCTGGTAATACATTGAGGCAGACTTTCGAGAATCAAGTAAACAGGATTCTGAACGACGCTCGTGACAAAACTGGTGGTTCTGCTAAGAAATCTTTAACTGAGTACAATAATCTAAAGGCTATGGTAGTATCCGGATCAAAGGGATCCAACATTAATATTTCTCAAGTTATTGCTTGTGTGGGTCAACAAAACGTTGAAGGTAAACGAATTCCATTTGGTTTTCGTAAAAGAACGCTANNNNNNNNNNNNNNNNNNNNNNNNNNNNNNNNNNNNNNNNNNNNNNNNNNNNNNNNNNNNNNNNNNNNNNNNNNNNNNNNNNNN
Redivivoides_namaquensis      NNNNNNNNNNNNNNNNNNNNNNNNNNNNNNNNNNNNNNNNNNNNNNNNNNNNNNNNNNNNNNNNNNNNNNNNNNNNNNNNNNNNNNNNNNNNNNNNNNNNNNNNNNNNNNNNNGTGTATATTGAAACCAAAGCCTTTGTGGACGGGTAAACAAATTTTCTCCTTAATCATACCAGGCAACGTAAACATGATCAGAACGCACAGTTCTCATCCTGATGACGAAGACGAAGGTCCGTATAAATGGATTTCTCCTGGAGACACCAAGGTCATGGTAGAACACGGAGAACTCATAATGGGTATTCTTTGTAAAAAGACTCTGGGTACGTCGGCCGGATCTCTGCTTCACATTTGTATGTTGGAGTTAGGTCACGAGGTTTGTGGACGATTTTACGGAAATATTCAGACTGTGATTAACAACTGGTTGCTGCTGGAGGGTCACTCCATTGGTATTGGAGATACTATTGCCGATCCCCAGACTTACTTAGAAATCCAGAAAGCAATTAAAAAAGCCAAAGAGGACGTGATAGAGGTGATTCAGAAAGCTCACAATATGGAATTGGAACCTACACCTGGTAATACATTGAGGCAGACTTTCGAGAATCAAGTAAACAGGATTCTGAACGACGCTCGTGACAAAACTGGTGGTTCTGCTAAGAAATCTTTAACTGAGTACAATAATCTAAAGGCTATGGTAGTATCCGGATCAAAGGGATCCAACATTAATATTTCTCAAGTTATTGCTTGTGTGGGTCAACAAAACGTTGAAGGTAAACGAATTCCATTTGGTTTTCGTAAAAGAACGCTANNNNNNNNNNNNNNNNNNNNNNNNNNNNNNNNNNNNNNNNNNNNNNNNNNNNNNNNNNNNNNNNNNNNNNNNNNNNNNNNNNNN
Redivivoides_simulans         GATACGCTTACTGCAGTGAGAAAAATGACGAAGCGAGACGTTTTCATCGAGAAAGAACAAATGATGAACATTCTCATGTTCTTGCCCAGTTGGGACGGCAAGATGCCCCAGCCGTGTATATTGAAACCAAAGCCTTTGTGGACGGGTAAACAAATTTTTTCCTTAATCATACCAGGCAACGTAAACATGATAAGAACGCACAGTTCTCATCCTGACGACGAAGACGAAGGTCCGTATAAATGGATTTCTCCCGGAGACACCAAGGTCATGGTAGAACACGGAGAACTCATAATGGGTATCCTTTGTAAAAAGACTCTGGGTACGTCAGCTGGATCTCTGCTTCATATTTGTATGTTGGAGTTAGGTCACGAGGTTTGTGGACGATTTTATGGAAACATTCAGACTGTGATTAACAACTGGTTGCTGCTAGAGGGTCACTCCATTGGTATTGGAGATACCATTGCTGATCCTCAGACTTACTTAGAAATCCAGAAAGCAATTAAAAAAGCCAAAGAGGACGTGATAGAGGTGATTCAGAAAGCTCACAATATGGAATTGGAACCTACGCCTGGTAATACGTTGAGGCAGACTTTCGAGAATCAAGTAAACAGGATACTGAACGACGCTCGTGACAAAACTGGTGGTTCTGCTAAGAAATCTTTAACCGAGTACAATAATCTAAAGGCTATGGTAGTATCCGGATCAAAGGGATCCAACATTAATATTTCTCAAGTTATTGCTTGCGTGGGTCAACAAAACGTTGAAGGTAAACGAATTCCATTTGGTTTTCGTAAAAGAACTCTACCACATTTCATCAAAGACGATTACGGTCCCGAGTCCNNNNNNNNNNNNNNNNNNNNNNNNNNNNNNNNNNNNNNNNNNNNNNNN
Samba_atra                    GATACCCTTACTGCTGTTAGAAAAATGACAAAGAGAGATGTTTTTATAGAGAAAGAACAGATGATGAACATTCTTATGTTTTTGCCCAGTTGGGATGGCAAAATGCCACAACCGTGTATATTGAAACCAAAGCCTTTATGGACCGGTAAACAGATTTTTTCATTAATTATACCGGGTAATGTAAATATGATAAGAACACACAGTACACATCCTGATGAAGAAGATGATGGTCCGTATAAATGGATCTCTCCTGGTGATACTAAAGTCATGGTAGAACACGGTGAACTTGTTATGGGTATACTTTGTAAAAAGACTTTGGGTACCTCTGCTGGATCTCTGCTTCACATTTGTATGTTAGAATTAGGGCACGAGGTCTGTGGACGGTTCTACGGAAACATTCAGACTGTAATTAATAATTGGTTATTACTAGAAGGTCACTCTATTGGTATTGGAGATACTATTGCTGATCCACAGACTTATCTAGAGATCCAGAAAGCAATTAAAAAAGCTAAGGAGGACGTGATAGAGGTCATTCAAAAGGCTCACAATATGGAATTAGAACCTACTCCTGGTAACACTTTAAGGCAGACTTTCGAAAATCAAGTAAACAGAATTTTGAACGATGCTCGTGACAAAACTGGTGGTTCTGCCAAGAAATCTTTGACTGAGTACAATAATCTAAAGGCTATGGTAGTATCAGGATCAAAAGGATCCAACATTAACATCTCTCAAGTTATTGCTTGTGTCGGTCAACAAAACGTCGAAGGTAAACGAATTCCATTTGGTTTTCGTAAGAGGACACTACCGCATTTCATCAANNNNNNNNNNNNNNNNNNNNNNNNNNNNNNNNNNNNNNNNNNNNNNNNNNNNNNNNNNNNNNNNNNNNNN
Samba_fasciata                GATACCCTTACTGCTGTTAGAAAAATGACAAAGAGAGATGTTTTTATAGAGAAAGAACAGATGATGAATATTCTGATGTTCTTGCCCAGTTGGGATGGCAAAATGCCACAACCGTGTATATTGAAACCAAAGCCTTTATGGACCGGTAAACAAATTTTCTCGTTAATTATACCGGGTAATGTAAATATGATAAGAACACACAGTACACATCCTGACGAAGAAGATGATGGTCCGTATAAATGGATCTCTCCTGGTGATACTAAAGTCATGGTAGAACACGGCGAACTTGTTATGGGTATACTTTGTAAAAAGACTTTGGGTACCTCTGCTGGATCTCTGCTTCACATTTGTATGTTAGAATTAGGACACGAGGTCTGTGGACGGTTCTACGGAAACATTCAGACTGTAATTAATAATTGGTTATTGCTAGAAGGTCACTCTATTGGTATTGGAGATACTATTGCTGATCCACAGACTTATCTAGAGATCCAGAAAGCAATTAAAAAAGCTAAGGAGGACGTAATAGAGGTCATTCAAAAAGCTCACAATATGGAGTTAGAACCTACACCTGGTAACACTTTAAGGCAGACTTTCGAAAATCAAGTAAACAGAATTTTGAACGATGCTCGTGACAAAACTGGCGGTTCTGCCAAGAAATCGTTGACTGAGTACAATAACCTAAAGGCTATGGTGGTATCAGGATCAAAAGGGTCCAACATTAACATCTCCCAAGTTATTGCTTGTGTCGGTCAACAAAATGTCGAAGGTAAACGAATTCCATTCGGTTTTCGTAAGAGGACATTACCGCATTTCATCAAAGATGACTACGGTCCTGAGTCTNNNNNNNNNNNNNNNNNNNNNNNNNNNNNNNNNNNNNNNNNNNNNNNN
Samba_griseonigra             NNNNNNNNNNNNNNNNNNNNNNNNNNNNNNNNNNNNNNNNNNNNNNNNNNNNNNNNNNNNNNNNNNNNNNNNNNNNNNNNNNNNNNNNNNNNNNNNNNNNNNNNNNNNNNNNNATGTATATTGAAACCAAAGCCTTTATGGACCGGTAAACAAATTTTCTCGTTAATTATACCGGGTAATGTAAATATGATAAGAACACACAGTACACATCCTGACGAAGAAGATGATGGTCCATATAAATGGATCTCTCCTGGTGACACTAAAGTCATGGTAGAACACGGTGAACTTGTTATGGGTATACTTTGTAAAAAGACTTTGGGTACCTCTGCTGGATCTCTGCTTCACATTTGTATGTTAGAATTAGGRCACGAGGTCTGTGGACGGTTCTACGGAAACATTCAGACTGTAATTAATAATTGGTTATTGCTAGAAGGTCACTCTATTGGTATTGGAGATACTATTGCCGATCCACAGACTTATCTAGAGATCCAGAAAGCAATTAAGAAAGCTAAAGAGGACGTAATAGAGGTTATTCAAAAAGCTCACAATATGGAGTTAGAGCCTACTCCTGGTAACACTTTAAGGCAGACTTTCGAGAATCAAGTAAACAGAATTTTGAACGATGCTCGTGACAAAACTGGTGGTTCTGCCAAGAAATCTTTGACTGAGTACAATAATCTAAAGGCTATGGTAGTATCAGGATCAAAAGGGTCCAACATTAACATCTCTCAAGTTATTGCTTGTGTCGGTCAACAAAACGTTGAAGGTAAACGAATTCCATTCGGTTTTCGTAAGAGGACATTACCACATTTCATCAAAGATGATTACGGTCCCGAGTCTAGAGGATTCGTTGAAAACTCGTATCTTGCTGGACTGACTCCATCTGAA
Samba_ogilviei                GATACCCTTACTGCTGTTAGAAAAATGACAAAGAGAGATGTTTTTATAGAAAAAGAACAAATGATGAATATTCTTATGTTCTTGCCCAGTTGGGATGGCAAAATGCCACAACCATGTATATTGAAACCAAAGCCTTTATGGACCGGTAAACAAATTTTCTCGTTAATTATACCGGGTAATGTAAATATGATAAGAACACACAGTACACATCCTGACGAAGAAGATGATGGTCCATATAAATGGATCTCTCCTGGTGACACTAAAGTTATGGTAGAACACGGTGAACTTGTTATGGGTATACTTTGTAAAAAGACTTTGGGTACCTCTGCTGGATCTCTGCTTCACATTTGTATGTTAGAATTAGGGCACGAGGTCTGTGGACGGTTCTACGGAAACATTCAGACTGTAATTAATAATTGGTTATTGCTAGAAGGTCACTCTATTGGTATTGGAGATACTATTGCCGATCCACAGACTTATCTAGAGATCCAGAAAGCAATTAAAAAAGCTAAAGAGGACGTGATAGAGGTTATTCAAAAAGCTCACAATATGGAGTTAGAACCTACTCCTGGTAACACTTTAAGGCAGACTTTCGAAAATCAAGTAAACAGAATTTTGAACGATGCTCGTGACAAAACTGGTGGTTCTGCCAAGAAATCTTTGACTGAGTACAATAATCTAAAGGCTATGGTAGTATCAGGTTCAAAAGGGTCCAACATTAACATTTCTCAAGTTATTGCTTGTGTCGGTCAACAAAACGTTGAAGGTAAACGAATTCCATTCGGTTTTCGTAAGAGGACATTACCACATTTCATCAAANNNNNNNNNNNNNNNNNNNNNNNNNNNNNNNNNNNNNNNNNNNNNNNNNNNNNNNNNNNNNNNNNNNNN
Samba_spinosa                 GATACCCTTACTGCTGTTAGAAAAATGACAAAAAGAGATGTTTTTATAGAAAAAGAACAGATGATGAATATTCTTATGTTCTTGCCCAGTTGGGATGGCAAAATGCCACAACCATGTATATTGAAACCAAAGCCTTTATGGACCGGTAAACAAATTTTCTCGTTAATTATACCGGGTAATGTAAATATGATAAGAACACACAGTACACATCCTGACGAAGAAGATGATGGTCCATATAAATGGATCTCTCCTGGTGACACTAAAGTCATGGTAGAACACGGTGAACTTGTTATGGGTATACTTTGTAAAAAGACTTTGGGTACCTCTGCTGGATCTCTGCTTCACATTTGTATGTTAGAATTAGGGCACGAGGTCTGTGGACGGTTCTACGGAAACATTCAGACTGTAATTAATAATTGGTTATTGCTAGAAGGTCACTCTATTGGTATTGGAGATACTATTGCCGATCCACAGACTTATCTAGAGATCCAGAAAGCAATTAAGAAAGCTAAAGAGGACGTAATAGAGGTTATTCAAAAAGCTCACAATATGGAGTTAGAGCCTACTCCTGGTAACACTTTAAGGCAGACTTTCGAGAATCAAGTAAACAGAATTTTGAACGATGCTCGTGACAAAACTGGTGGTTCTGCCAAGAAATCTTTGACTGAGTACAATAATCTAAAGGCTATGGTAGTATCAGGATCAAAAGGGTCCAACATTAACATCTCTCAAGTTATTGCTTGTGTCGGTCAACAAAACGTTGAAGGTAAACGAATTCCATTCGGTTTTCGTAAGAGGACATTACCACATTTCATCNNNNNNNNNNNNNNNNNNNNNNNNNNNNNNNNNNNNNNNNNNNNNNNNNNNNNNNNNNNNNNNNNNNNNNNN

OUT_Colletes_inaequalis       GCGATCCTTTGCTTCATCGCGTACTCGATCCAGGCGTCCACCAGCGAGGACCCGAACGACGACAATCTCTACCTGGGCATCGTGTTGGCGGCGGTGGTGATAGTGACGGGCATATTCTCATACTATCAGGAGAGCAAGTCGAGCAAGATCATGGAATCGTTCAAGAACATGGTGCCACAGTTCGCGACGGTGATCAGAGAGGGCGAGAAAGTTACGTTGACGGCGGAGGACCTGGTGCTGGGAGACGTGGTCGAGGTAAAGTTCGGCGATCGTATACCGGCCGACATCCGTGTCATCGAGTCGCGAGGATTCAAGGTGGACAACAGCTCGTTGACCGGTGAATCGGAGCCACAGTCTAGGTCTGCGGAGTTCACGCACGAGAACCCCTTGGAAACGAAGAATCTCGCGTTCTTCTCGACAAACGCCGTCGAAGGCACAGCGAAAGGAGTGGTGATCTGTTGCGGTGATCAGACTGTGATGGGAAGGATCGCCGGTCTGGCTTCCGGTCTCGACACCGGCGAGACACCGATCGCCAAAGAGATCCACCATTTCATCCACTTGATCACTGGCGTGGCCGTGTTCCTCGGCGTCACCTTCTTCGTGATCGCCTTCATCCTCGGTTATCATTGGTTGGACGCTGTAATCTTCCTCATCGGTATCATCGTGGCGAACGTACCCGAAGGTTTGCTGGCCACCGTAACCGTCTGCTTGACCCTGACCGCCAAGCGAATGGCGTCCAAGAACTGTCTGGTGAAGAATCTGGAGGCCGTAGAGACGCTGGGTTCCACCTCCACTATCTGCTCGGACAAGACTGGCACGCTCACGCAGAACCGTATGACGGTCGCTCACATGTGGTTCGACAATCAGATCATCGAAGCTGACACCACGGAGGATCAGTCCGGGTTGCAATACGACCGCACGAGTCCAGGATTCAAAGCGTTGGCCAAGATCGCGACCCTCTGCAACCGCGCCGAGTTCAAACCTGGCCAGGAGCACGTTCCTCTTCTGAAGAAGGAAGTGAACGGCGACGCATCGGAGGCTGCTCTGTTGAAATGCATGGAACTGGCTCTGGGTGACGTGATGGGCATCAGGAAGCGCAACAAGAAGGTCTGCGAGATACCCTTCAATTCTACCAACAAGTATCAGGTGTCTATCCACGAGTCGGACAACCCTGACGATCCCAGGCACTTGTTAGTGATGAAGGGAGCACCGGAGAGGATCCTGGACCGTTGCACGACCATCTTCATCGGTGGCAAAGAGAAGGTGCTCGACGAGGAGATGAAGGAGGCGTTCAACAACGCGTATCTCGAATTGGGAGGCCTCGGCGAACGTGTCCTCGGTTTCTGCGACTTCACACTCCCGTCCGACAAGTTCCCCATCGGTTTCAAATTCAACAGCGACGACCCCAACTTCCCGGTCGAAGGACTCCGTNNNNNNNNNNNNNNNNNNNNNNNNNNNNNNNNNN
OUT_Ctenoplectra_albolimbata  GCGATCCTCTGCTTCATCGCGTACTCGATCCAGGCGTCGACCAGCGAGGATCCCAACGACGACAATCTGTACCTGGGTATCGTGTTGGCGGCGGTCGTCATAGTTACAGGCATATTCTCGTATTATCAAGAGAGCAAGTCTAGCAAAATTATGGAATCATTCAAGAACATGGTACCTCAGTTCGCGACAGTGATCAGGGAAGGCGAGAAGCTCACGTTGAGGGCGGAAGAATTGGTACTCGGGGACGTTGTCGAGGTGAAGTTCGGCGATCGTATACCAGCCGACATCAGGATCATCGAGTCGCGAGGATTCAAAGTGGACAACAGCTCGCTGACCGGAGAATCCGAGCCCCAATCGAGGTCTCCAGAATTCACGAACGATAATCCGTTAGAAACGAAAAATTTGGCGTTCTTCTCGACGAATGCTGTTGAAGGCACCGCAAAGGGAGTGGTGATCTGCTGTGGCGATCAGACGGTAATGGGAAGGATCGCTGGGCTAGCATCCGGCCTTGACACCGGTGAGACGCCGATCGCTAAGGAGATACACCATTTCATCCATCTGATTACCGGCGTAGCTGTGTTCCTTGGTGTAACGTTCTTCGTGATCGCGTTCATTCTCGGTTACCATTGGTTGGACGCTGTTATCTTCTTGATCGGTATTATTGTGGCTAACGTGCCGGAGGGTTTACTCGCTACCGTCACCGTGTGCTTGACGTTGACTGCCAAACGAATGGCGTCCAAGAACTGTCTGGTTAAGAATCTGGAGGCTGTCGAAACGTTGGGCTCTACATCGACCATCTGCTCGGACAAGACTGGCACGCTGACACAGAACCGTATGACAGTTGCTCACATGTGGTTCGACAATCAGATCATTGAGGCCGACACGACGGAGGATCAGTCTGGGCTGCAGTACGATCGGACAAGTCCTGGATTCAAAGCGTTGGCGAAAATCGCCACATTGTGCAACCGAGCCGAATTCAAGCCTGGCCAAGAGGACAAACCTATTCTGAAGAGGGAAGTGAATGGCGATGCATCGGAGGCTGCTTTGTTGAAATGTATGGAACTTGCTCTTGGCGATGTAATGGGAATTAGGAAACGGAACAAGAAAGTCTGTGAGATACCGTTCAACTCGACAAACAAATATCAGGTCTCTATCCATGAATCGGATAACCCGGACGACCCTAGACACTTGTTGGTGATGAAGGGTGCGCCAGAAAGGATCCTCGATCGCTGCTCGACCATATTTATCGGTGGCAAAGAGAAAGTACTTGACGAAGAAATGAAAGAAGCTTTCAATAACGCTTATCTCGAGCTTGGCGGTCTTGGTGAACGTGTGCTCGGTTTTTGCGACTTCATACTGCCGTCCGACAAATTCCCGATCGGCTTCAAATTCAACTGCGACGACCCCAATTTCCCGGTAGACGGACTCCGTTTTGTGGGCCTGATGTCTATGATTGACCCGCCCA
OUT_Lithurgus_echinocacti     GCGATCCTTTGCTTCATCGCGTACTCGATTCAAGCGACGACCAGCGAGGACCCGAACGACGACAATTTGTACCTGGGTATCGTGTTAGCAGCTGTGGTGATAGTGACGGGCATATTCTCGTATTATCAGGAGAGCAAGTCGAGCAAAATTATGGAATCGTTCAAGAACATGGTACCGCAATTCGCGACTGTGATTAGGGAAGGTGAAAAGATGACGTTGAGGGCGGAAGAGTTGGTGCTGGGCGACGTTGTTGAAGTGAAATTCGGCGATCGTATACCAGCCGACATACGTATCATCGAGTCGCGTGGCTTCAAAGTGGACAACTCGTCGCTGACCGGCGAATCCGAACCGCAATCGAGGTCTCCAGAATTTACGAACGAGAATCCGTTAGAAACGAAAAATCTCGCGTTCTTCTCGACGAACGCTGTCGAAGGAACAGCCAAAGGTGTGGTGATCTGCTGTGGTGATCAGACGGTAATGGGAAGGATTGCTGGTTTAGCATCCGGCCTTGACACCGGTGAAACGCCGATCGCTAAGGAGATTCACCACTTTATTCATTTGATCACCGGCGTAGCTGTATTTCTCGGTGTAACGTTCTTCGTAATCGCTTTCATTCTCGGTTACCATTGGCTGGACGCGGTAATCTTTTTGATCGGTATCATCGTAGCTAACGTACCGGAAGGTTTGCTCGCGACTGTAACCGTATGTTTAACTTTGACCGCGAAACGTATGGCGTCGAAGAATTGCCTGGTCAAGAATCTGGAGGCCGTCGAAACGCTTGGTTCGACTTCGACTATTTGCTCGGACAAGACTGGTACGCTGACGCAAAACAGAATGACGGTTGCCCATATGTGGTTCGACAATCAGATCATCGAGGCTGACACGACGGAGGATCAATCCGGACTTCAATACGACCGTACCAGTCCTGGATTCAAAGCGTTAGCTAAAATCGCTACTCTCTGTAACAGAGCCGAGTTTAAACCAGGCCAAGAAGAATTGCCGATATTGAAAAGAGAAGTTAACGGCGATGCTTCCGAAGCCGCCTTGTTGAAATGCATGGAATTGGCTCTTGGTGACGTAATGGGCATTAGGAAACGCAACAAGAAAGTCTGCGAAATTCCGTTCAACTCTACCAACAAGTATCAGGTGTCCATCCACGAATCCGACAATCCCGATGATCCCAGACATTTGTTAGTAATGAAGGGTGCGCCGGAAAGGATTCTCGACAGGTGCTCGACCATCTTTATCGGTGGCAAAGAGAAGGTTCTCGACGAAGAAATGAAGGAAGCGTTCAACAATGCTTATCTCGAGCTTGGTGGTCTTGGTGAACGTGTGCTCGGTTTCTGCGATTACACGCTGCCGTCCGATAAATTCCCGATCGGCTTCAAATTCAATTGCGACGATCCAAACTTCCCGGTCGAGGGACTCCGTTTCGTGGGCCTGANNNNNNNNNNNNNNNNNNNNN
Capicola_hantamensis          ?????????????????????????????????????????????????????????????????????????????????????????????????????????????????????????????????????????????????????????????????????????????????????????????????????????????????????????????????????????????????????????????????????????????????????????????????????????????????????????????????????????????????????????????????????????????????????????????????????????????????????????????????????????????????????????????????????????????????????????????????????????????????????????????????????????????????????????????????????????????????????????????????????????????????????????????????????????????????????????????????????????????????????????????????????????????????????????????????????????????????????????????????????????????????????????????????????????????????????????????????????????????????????????????????????????????????????????????????????????????????????????????????????????????????????????????????????????????????????????????????????????????????????????????????????????????????????????????????????????????????????????????????????????????????????????????????????????????????????????????????????????????????????????????????????????????????????????????????????????????????????????????????????????????????????????????????????????????????????????????????????????????????????????????????????????????????????????????????????????????????????????????????????????????????????????????????????????????????????????????????????????????????????????
Capicola_nanula               NNNNNNNNNNNNNNNNNNNNNNNNNNNNNNNNNNNNNNNNNNNNNNNNNNNNNNNNNNNNNNNNNNNNNNNNNNNNNNNNNNNNNNNNNNNNNNNNNNNNNNNNNNNNNNNNNNNNNNNNNNNNNNNNNNNNNNNNNNNNNNNNNNNNNNNNNNNNNNNNNNNNNNNNNNNNNNNNNNNNNNNNNNNNNNNNNNNNNNNNNNNNNNNNNNNNNNNNNNNNNNNNNNNNNNNNNNNNNNNNNNNNNNNNNNNNNNNNNNNNNNNNNNNNNNNNNNNNNNNNNNNNNNNNNNNNNNNNNNNNNNNNNNNNNNNNNNNNNNNNNNNNNNNNNNNNNNNNNNNNNNNNNNNNNNNNNNNNNNNNNNNNNNNNNNNNNNNNNNNNNNNNNNNNNNNNNNNNNNNNNNNNNNNNNNNNNNNNNNNNNNNNNNNNNNNNNNNNNNNNNNNNNNNNNNNNNNNNTGCTGTGGCGATCAGACGGTAATGGGAAGGATCGCTGGTTTAGCGTCCGGCCTTGACACCGGTGAGACTCCGATCGCTAAGGAGATACACCACTTCATTCACTTGATCACTGGCGTCGCCGTATTCCTCGGTGTTACGTTCTTTATCATCGCTTTCATTCTCGGTTACCATTGGCTAGACGCGGTTATCTTCTTGATCGGTATTATCGTGGCTAACGTACCGGAAGGTTTGCTCGCTACCGTGACCGTGTGCTTGACGTTAACCGCCAAACGTATGGCGTCGAAGAATTGTCTGGTTAAGAATCTGGAGGCCGTCGAGACACTGGGTTCGACGTCGACTATCTGCTCGGACAAGACCGGTACACTGACGCAGAACCGGATGACAGTGGCTCACATGTGGTTCGACAATCAGATCATCGAAGCTGACACCACTGAGGATCAATCTGGACTTCAGTACGACCGTACTAGTCCTGGATTCAAGGCACTCGCTAAGATTGCTACTCTGTGCAACCGGGCAGAGTTCAAAGCTGGACAGGAGAGTCTACCGATCTTGAAGAGGGAAGTAAACGGAGATGCCTCAGAGGCTGCTCTGTTGAAGTGTATGGAACTGGCTCTTGGTGACGTGATGGGCATCAGAAAGCGTAACAAGAAAGTCTGCGAGATCCCGTTCAATTCTACCAACAAATATCAGGTCTCCATTCACGAGTCCGATAACCCTGACGATCCCAGACACTTGCTCGTGATGAAGGGCGCGCCTGAAAGGATTCTGGATCGTTGCTCGACCATTTTCATCGGTGGCAAGGAGAAGGTGCTCGACGAGGAGATGAAAGAGGCGTTCAACAACGCTTACCTCGAGCTCGGTGGTCTTGGTGAACGTGTACTCGGTTTCTGCGACTACATACTGCCGTCCGACAAATTCCCGATCGGCTTCAAGTTCAACTGCGACGACCCGAATTTCCCGGTCGATGGACTCCGCTTTGTGGGCCTGATGTCTATGATCGATCCGCCCA
Capicola_nigerrima            NNNNNNNNNNNNNNNNNNNNNNNNNNNNNNNNNNNNNNNNNNNNNNNNNNNNNNNNNNNNNNNNNNNNNNNNNNNNNNNNNNNNNNNNNNNNNNNNNNNNNNNNNNNNNNNNNNNNNNNNNNNNNNNNNNNNNNNNNNNNNNNNNNNNNNNNNNNNNNNNNNNNNNNNNNNNNNNNNNNNNNNNNNNNNNNNNNNNNNNNNNNNNNNNNNNNNNNNNNNNNNNNNNNNNNNNNNNNNNNNNNNNNNNNNNNNNNNNNNNNNNNNNNNNNNNNNNNNNNNNNNNNNNNNNNNNNNNNNNNNNNNNNNNNNNNNNNNNNNNNNNNNNNNNNNNNNNNNNNNNNNNNNNNNNNNNNNNNNNNNNNNNNNNNNNNNNNNNNNNNNNNNNNNNNNNNNNNNNNNNNNNNNNNNNNNNNNNNNNNNNNNNNNNNNNNNNNNNNNNNNNNNNNNNNNNNNNNNTGCTGTGGCGATCAGACGGTAATGGGAAGGATCGCTGGTCTGGCGTCCGGCCTTGACACCGGTGAGACACCGATCGCTAAGGAGATACACCACTTCATTCACTTGATCACTGGCGTCGCCGTATTCCTCGGTGTTACGTTCTTTATCATCGCTTTCATTCTCGGTTACCATTGGCTAGACGCGGTCATCTTCTTGATCGGTATTATCGTGGCTAACGTACCGGAAGGTTTGCTCGCTACCGTCACCGTGTGCTTGACGTTAACCGCCAAACGTATGGCGTCGAAGAATTGCCTGGTTAAGAATCTGGAGGCCGTCGAGACACTGGGCTCGACATCGACCATCTGCTCGGACAAGACCGGCACGCTGACGCAGAACCGGATGACAGTCGCTCACATGTGGTTCGACAATCAGATCATTGAAGCTGACACCACTGAGGATCAGTCTGGGCTTCAGTACGACCGTACCAGCCCTGGATTCAAGGCACTCGCTAAGATTGCTACTCTGTGCAACCGGGCGGAGTTCAAAGCTGGACAGGAGAGTCTACCGATCTTGAAGAGGGAAGTAAACGGAGATGCGTCAGAGGCTGCTCTGTTGAAGTGCATGGAACTGGCTCTTGGTGACGTGATGGGCATCAGAAAGCGCAACAAGAAGGTCTGCGAGATCCCGTTCAATTCTACCAACAAGTATCAGGTCTCCATTCACGAGTCCGATAACCGTGACGACCCCAGACACTTGCTCGTGATGAAGGGCGCACCTGAGAGGATTCTCGACCGTTGCTCCACCATTTTCATCGGTGGCAAGGAGAAGGTGCTCGACGAGGAGATGAAGGAGGCGTTCAACAACGCTTACCTCGAGCTCGGTGGTCTTGGTGAACGTGTACTCGGTTTCTGCGACTATATACTGCCGTCCGACAAATTCCCGATCGGCTTCAAGTTCAACTGCGACGACCCGAACTTCCCGGTCGATGGACTCCGCTTTGTGGGCCTGATGTCTATGATCGATCCGCCCA
Capicola_richtersveldensis    GCTGTCCTCTGCTTCATCGCGTACTCGATCCAGGCGTCGACCAGCGAGGACCCCAACGACGACAATCTCTTCCTTGGTATCGTATTGGCCGCTGTCGTCATAGTGACAGGCATATTCTCGTACTACCAGGAGAGCAAATCGAGCAAGATCATGGAATCGTTCAAGAACATGGTGCCCCAATTCGCGACCGTGATCAGAGAGGGCGAGAAGCTCACGTTGAAAGCGGAGGACTTGGTGCTTGGCGACGTGGTCGAGGTGAAATTCGGCGATCGTATACCCGCTGACGTCAGGATCATCGAGTCGCGGGGTTTCAAAGTCGACAACAGCTCTCTGACGGGAGAGTCCGAGCCCCAGTCGAGGTCTCCAGAGTTCACGAACGAGAACCCGTTAGAAACGAAAAATCTCGCGTTCTTCTCTACGAATGCCGTCGAGGGCACTGCTAAAGGGGTGGTGATCTGCTGTGGCGATCAGACGGTAATGGGAAGGATCGCTGGTCTGGCATCCGGCCTTGATACCGGTGAGACACCGATCGCTAAGGAGATACACCACTTCATTCACTTGATCACCGGCGTCGCCGTATTCCTCGGTGTCACGTTCTTTATCATCGCTTTCATTCTCGGTTACCATTGGCTAGACGCGGTTATCTTCTTGATCGGTATTATCGTGGCTAACGTACCGGAAGGTTTGCTCGCTACCGTGACCGTGTGCTTGACGTTAACCGCCAAACGTATGGCGTCGAAGAATTGCCTGGTTAAGAATCTGGAGGCCGTCGAGACACTCGGTTCGACGTCGACTATCTGCTCGGACAAGACCGGCACACTGACGCAGAACCGGATGACAGTCGCTCACATGTGGTTCGACAATCAGATCATCGAAGCTGACACCACTGAGGATCAGTCTGGACTTCAGTACGACCGCACTAGCCCTGGATTCAAGGCACTCGCTAAGATTGCTACGCTGTGCAACCGGGCAGAGTTCAAAGCTGGACAGGAGAGTCTACCGATCTTGAAGAGGGAAGTAAACGGTGATGCCTCAGAAGCTGCTCTGTTGAAGTGCATGGAATTGGCTCTCGGTGACGTGATGGGCATCAGAAAGCGCAACAAGAAAGTCTGCGAGATCCCGTTCAATTCTACCAACAAGTATCAGGTCTCCATTCACGAGTCCGATAACCCTGACGATCCCAGACACTTGCTCGTGATGAAGGGCGCACCTGAAAGGATTCTGGATCGTTGCTCGACCATTTTCATCGGTGGCAAGGAGAAGGTGCTCGACGAAGAGATGAAAGAGGCGTTCAACAACGCTTACCTCGAGCTCGGTGGTCTTGGTGAACGTGTACTCGGCTTCTGCGACTACATACTGCCGTCCGACAAATTCCCGATCGGCTTCAAGTTCAACTGCGACGACCCGAACTTCCCGGTCGATGGACTCCGCTTTGTGGGCCTGATGTCTATGATCGATCCGCCCA
Dasypoda_argentata            NNNNNNNNNNNNNNNNNNNNNNNNNNNNNNNNNNNNNNNNNNNNNNNNNNNNNNNNNNNNNNNNNNNNNNNNNNNNNNNNNNNNNNNNNNNNNNNNNNNNNNNNNNNNNNNNNNNNNNNNNNNNNNNNNNNNNNNNNNNNNNNNNNNNNNNNNNNNNNNNNNNNNNNNNNNNNNNNNNNNNNNNNNNNNNNNNNNNNNNNNNNNNNNNNNNNNNNNNNNNNNNNNNNNNNNNNNNNNNNNNNNNNNNNNNNNNNNNNNNNNNNNNNNNNNNNNNNNNNNNNNNNNNNNNNNNNNNNNNNNNNNNNNNNNNNNNNNNNNNNNNNNNNNNNNNNNNNNNNNNNNNNNNNNNNNNNNNNNNNNNNNNNNNNNNNNNNNNNNNNNNNNNNNNNNNNNNNNNNNNNNNNNNNNNNNNNNNNNNNNNNNNNNNNNNNNNNNNNNNNNNNAGGAGTGGTGATCTGCTGTGGTGATCAGACGGTAATGGGAAGGATTGCTGGTTTAGCATCCGGCCTTGACACCGGTGAAACACCGATCGCTAAGGAGATTCACCATTTCATTCACTTGATCACCGGCGTAGCTGTTTTCCTTGGAATTACCTTCTTCATTATCGCTTTCATTCTTGGTTACCACTGGCTGGACGCTGTTATATTCTTGATTGGTATCATCGTCGCCAACGTACCGGAAGGTTTGCTCGCTACCGTGACCGTCTGCTTGACTTTAACCGCGAAACGTATGGCGTCGAAGAACTGTCTGGTTAAGAATCTGGAGGCTGTCGAAACATTGGGCTCAACTTCCACTATCTGCTCGGACAAGACCGGTACTTTGACGCAGAACCGAATGACAGTCGCCCACATGTGGTTCGACAATCAGATCATCGAGGCGGATACCACGGAGGATCAATCTGGATTGCAATACGATCGTACCAGCCCCGGATTTAAGGCACTCGCTAAAATCGCTACCCTTTGCAACCGGGCTGAATTCAAACCAGGACAGGACGAGGAACCGATTCTGAAGAGAGAAGTAAACGGTGACGCCTCCGAGGCTGCTCTGTTGAAGTGTATGGAACTTGCTCTGGGAGATGTGATGAGCATTAGGAAACGTAACAAGAAAGTCTGCGAGATTCCGTTCAACTCTACGAACAAATATCAGGTTTCCATTCACGAATCCGACAATCCTGACGATCCCAGACACCTGCTCGTTATGAAGGGTGCACCCGAGAGGATTCTTGACCGTTGCTCTACTATTTTCATCGGCGGCAAAGAAAAGGTACTCGACGAGGAAATGAAGGAAGCGTTCAACAATGCTTATCTGGAGCTCGGTGGTCTCGGCGAACGTGTACTTGGTTTCTGCGACTTCATACTGCCGTCCGACAAATTCCCGATCGGCTTCAAGTTCAACTGCGACGACCCGAACTTCCCGGTTGACGGACTCCGTTTTGTGGGCCTGATGTCTATGATCGATCCGCCGA
Dasypoda_braccata             NNNNNNNNNNNNNNNNNNNNNNNNNNNNNNNNNNNNNNNNNNNNNNNNNNNNNNNNNNNNNNNNNNNNNNNNNNNNNNNNNNNNNNNNNNNNNNNNNNNNNNNNNNNNNNNNNNNNNNNNNNNNNNNNNNNNNNNNNNNNNNNNNNNNNNNNNNNNNNNNNNNNNNNNNNNNNNNNNNNNNNNNNNNNNNNNNNNNNNNNNNNNNNNNNNNNNNNNNNNNNNNNNNNNNNNNNNNNNNNNNNNNNNNNNNNNNNNNNNNNNNNNNNNNNNNNNNNNNNNNNNNNNNNNNNNNNNNNNNNNNNNNNNNNNNNNNNNNNNNNNNNNNNNNNNNNNNNNNNNNNNNNNNNNNNNNNNNNNNNNNNNNNNNNNNNNNNNNNNNNNNNNNNNNNNNNNNNNNNNNNNNNNNNNNNNNNNNNNNNNNNNNNNNNNNNNNNNNNNNNNNNNNNNNNNNNNNTCTGCTGTGGTGATCAGACGGTAATGGGAAGGATTGCTGGTTTAGCATCCGGCCTTGACACCGGTGAAACACCGATCGCTAAGGAGATTCACCATTTCATTCACTTGATCACCGGCGTAGCTGTTTTCCTTGGAATTACCTTCTTCATTATCGCTTTCATTCTTGGTTACCACTGGCTGGACGCTGTTATATTCTTGATTGGTATCATCGTCGCCAACGTACCGGAAGGTTTGCTCGCTACCGTGACCGTCTGCTTGACTTTAACTGCGAAACGTATGGCGTCGAAGAACTGTCTGGTTAAGAATCTGGAGGCTGTCGAAACATTGGGCTCAACTTCCACTATCTGCTCGGACAAGACCGGTACCTTGACGCAGAACCGAATGACAGTCGCCCACATGTGGTTCGACAATCAGATCATCGAGGCGGATACCACGGAGGATCAATCTGGATTGCAATACGATCGTACCAGCCCCGGATTTAAGGCACTCGCTAAAATCGCTACCCTCTGCAACCGGGCTGAATTCAAACCAGGACAGGACGAGGAACCGATTCTGAAGAGAGAAGTAAACGGTGACGCTTCCGAGGCTGCTCTGTTGAAGTGTATGGAACTTGCTCTGGGAGATGTGATGGGCATTAGGAAACGTAACAAGAAAGTCTGCGAGATTCCGTTCAACTCTACGAACAAATACCAGGTTTCCATTCACGAATCCGACAATCCTGACGATCCCAGACACCTGCTCGTTATGAAGGGTGCACCCGAGAGGATTCTTGACCGTTGCTCTACTATTTTCATCGGCGGCAAAGAAAAGGTACTCGACGAGGAAATGAAGGAAGCGTTCAACAATGCTTATCTGGAGCTCGGTGGTCTCGGCGAACGTGTACTTGGTTTCTGCGACTTCATACTGCCGTCCGACAAATTCCCGATCGGCTTCAAGTTCAACTGCGACGACCCGAACTTCCCGGTTGACGGACTCCGTTTTGTGGGCCTGATGTCTATGATCGATCCGCCGA
Dasypoda_dusmeti              ?????????????????????????????????????????????????????????????????????????????????????????????????????????????????????????????????????????????????????????????????????????????????????????????????????????????????????????????????????????????????????????????????????????????????????????????????????????????????????????????????????????????????????????????????????????????????????????????????????????????????????????????????????????????????????????????????????????????????????????????????????????????????????????????????????????????????????????????????????????????????????????????????????????????????????????????????????????????????????????????????????????????????????????????????????????????????????????????????????????????????????????????????????????????????????????????????????????????????????????????????????????????????????????????????????????????????????????????????????????????????????????????????????????????????????????????????????????????????????????????????????????????????????????????????????????????????????????????????????????????????????????????????????????????????????????????????????????????????????????????????????????????????????????????????????????????????????????????????????????????????????????????????????????????????????????????????????????????????????????????????????????????????????????????????????????????????????????????????????????????????????????????????????????????????????????????????????????????????????????????????????????????????????????
Dasypoda_frieseana            NNNNNNNNNNNNNNNNNNNNNNNNNNNNNNNNNNNNNNNNNNNNNNNNNNNNNNNNNNNNNNNNNNNNNNNNNNNNNNNNNNNNNNNNNNNNNNNNNNNNNNNNNNNNNNNNNNNNNNNNNNNNNNNNNNNNNNNNNNNNNNNNNNNNNNNNNNNNNNNNNNNNNNNNNNNNNNNNNNNNNNNNNNNNNNNNNNNNNNNNNNNNNNNNNNNNNNNNNNNNNNNNNNNNNNNNNNNNNNNNNNNNNNNNNNNNNNNNNNNNNNNNNNNNNNNNNNNNNNNNNNNNNNNNNNNNNNNNNNNNNNNNNNNNNNNNNNNNNNNNNNNNNNNNNNNNNNNNNNNNNNNNNNNNNNNNNNNNNNNNNNNNNNNNNNNNNNNNNNNNNNNNNNNNNNNNNNNNNNNNNNNNNNNNNNNNNNNNNNNNNNNNNNNNNNNNNNNNNNNNNNNNNNNNNNNNNNNNTGCTGTGGTGATCAGACGGTAATGGGAAGGATTGCTGGTTTAGCATCCGGCCTTGACACCGGTGAAACACCGATCGCTAAGGAGATTCACCATTTCATTCACTTGATCACCGGCGTAGCTGTTTTCCTTGGAATTACCTTCTTCATTATCGCTTTCATTCTTGGCTACCACTGGCTGGACGCTGTTATATTCTTGATTGGTATCATCGTCGCCAACGTACCGGAAGGTTTGCTCGCTACCGTGACCGTCTGCTTGACTTTAACTGCTAAACGTATGGCGTCGAAGAACTGTCTGGTTAAGAATCTGGAGGCTGTCGAAACATTGGGCTCAACTTCCACTATCTGCTCGGACAAGACCGGTACCTTGACGCAGAACCGAATGACAGTCGCCCACATGTGGTTCGACAATCAGATCATCGAGGCGGATACCACGGAGGATCAATCTGGATTGCAATACGATCGTACCAGCCCCGGATTTAAGGCACTCGCTAAAATCGCTACCCTCTGCAACCGGGCTGAATTCAAACCAGGACAGGACGAGGAACCGATTCTGAAGAGAGAAGTAAACGGTGACGCTTCCGAGGCTGCTCTGTTGAAGTGTATGGAACTTGCTCTGGGAGATGTGATGGGCATTAGGAAACGTAACAAGAAAGTCTGCGAGATTCCGTTCAACTCTACGAACAAATATCAGGTTTCCATTCACGAATCCGACAATCCTGACGATCCCAGACACTTGCTCGTTATGAAGGGCGCACCCGAGAGGATTCTTGACCGTTGCTCTACTATTTTCATCGGCGGCAAAGAAAAGGTACTCGACGAGGAAATGAAGGAAGCGTTCAACAATGCTTATCTGGAGCTCGGCGGTCTCGGCGAACGTGTACTTGGTTTCTGCGACTTCATACTGCCGTCCGACAAATTCCCGATCGGCTTCAAATTCAACTGCGACGACCCGAACTTCCCGGTTGACGGACTCCGTTTTGTGGGCCTGATGTCTATGATCGATCCGCCCA
Dasypoda_hirtipes             NNNNNNNNNNNNNNNNNNNNNNNNNNNNNNNNNNNNNNNNNNNNNNNNNNNNNNNNNNNNNNNNNNNNNNNNNNNNNNNNNNNNNNNNNNNNNNNNNNNNNNNNNNNNNNNNNNNNNNNNNNNNNNNNNNNNNNNNNNNNNNNNNNNNNNNNNNNNNNNNNNNNNNNNNNNNNNNNNNNNNNNNNNNNNNNNNNNNNNNNNNNNNNNNNNNNNNNNNNNNNNNNNNNNNNNNNNNNNNNNNNNNNNNNNNNNNNNNNNNNNNNNNNNNNNNNNNNNNNNNNNNNNNNNNNNNNNNNNNNNNNNNNNNNNNNNNNNNNNNNNNNNNNNNNNNNNNNNNNNNNNNNNNNNNNNNNNNNNNNNNNNNNNNNNNNNNNNNNNNNNNNNNNNNNNNNNNNNNNNNNNNNNNNNNNNNNNNNNNNNNNNNNNNNNNNNNNNNNNNNNNNNNNNNNNNNNNNNNNNNNNNNNNNNNNNNNNNNNNNNNNNNNNNNNNNNNNNNNNNNNNNNNNNNNNNNNNNNNNNNNNNNNNNNNNNNNNNNNNNNNNNNNNNNNNNNNNNNNNNNNNNNNNNNNNNNNNNNNNNNNNNNNNNNNNNNNNNNNNNNNNNNNNNNNNNNNNNNNNNNNNNNNNNNNNNNNNNNNNNNNNNNNNNNNNNNNNNNNNNNNNNNNNNNNNNNNNNNNNNNNNNNNNNNNNNNNNNNGTSACCGTCTGCTTGACTTTAACTGCGAAACGTATGGCATCGAAGAATTGTCTGGTGAAGAATCTGGAGGCGGTCGAAACATTGGGCTCAACTTCCACTATCTGCTCGGACAAGACTGGTACCCTGACGCAGAATCGTATGACGGTCGCCCACATGTGGTTCGACAATCAGATCATCGAGGCGGATACCACGGAGGATCAATCTGGATTGCAATACGATCGCACTAGCCCTGGATTTAAGGCACTCGCTAAAATCGCTACCCTTTGCAACCGGGCTGAATTCAAACCAGGACAGGACGAGGAACCAATTTTGAAGAGAGAGGTAAACGGTGACGCTTCCGAGGCTGCTCTGTTGAAGTGTATGGAACTTGCTCTGGGAGATGTGATGGGCATTAGGAAACGTAACAAGAAAGTCTGCGAGATTCCGTTCAACTCTACGAACAAATATCAGGTTTCCATTCACGAATCCGACAATCCTGACGATCCCAGACACTTGCTCGTTATGAAGGGTGCACCCGAGAGGATTCTTGATCGTTGCTCTACTATTTTCATCGGTGGCAAGGAAAAGGTACTCGACGAGGAAATGAAGGAAGCGTTCAACAATGCTTATCTCGAGCTCGGYGGTCTCGGTGAACGTGTACTTGGTTTCTGCGACTTCATACTGCCGTCCGACAANNNNNNNNNNNNNNNNNNNNNNNNNNNNNNNNNNNNNNNNNNNNNNNNNNNNNNNNNNNNNNNNNNNNNNNNNNNNNNNNNNNNNNNNNNNNNNN
Dasypoda_oraniensis           NNNNNNNNNNNNNNNNNNNNNNNNNNNNNNNNNNNNNNNNNNNNNNNNNNNNNNNNNNNNNNNNNNNNNNNNNNNNNNNNNNNNNNNNNNNNNNNNNNNNNNNNNNNNNNNNNNNNNNNNNNNNNNNNNNNNNNNNNNNNNNNNNNNNNNNNNNNNNNNNNNNNNNNNNNNNNNNNNNNNNNNNNNNNNNNNNNNNNNNNNNNNNNNNNNNNNNNNNNNNNNNNNNNNNNNNNNNNNNNNNNNNNNNNNNNNNNNNNNNNNNNNNNNNNNNNNNNNNNNNNNNNNNNNNNNNNNNNNNNNNNNNNNNNNNNNNNNNNNNNNNNNNNNNNNNNNNNNNNNNNNNNNNNNNNNNNNNNNNNNNNNNNNNNNNNNNNNNNNNNNNNNNNNNNNNNNNNNNNNNNNNNNNNNNNNNNNNNNNNNNNNNNNNNNNNNNNNNNNNNNNNNNNNNNNNNNNNNTGCTGTGGTGATCAGACGGTAATGGGAAGGATTGCTGGATTAGCATCCGGCCTTGACACCGGTGAAACACCGATCGCTAAGGAGATACACCATTTCATTCACTTGATTACCGGCGTAGCTGTTTTCCTTGGAATTACCTTCTTCATAATCGCTTTCATCCTCGGTTATCATTGGCTGGACGCTGTTATATTCTTGATTGGTATCATCGTCGCTAACGTACCGGAAGGTTTGCTCGCTACCGTGACCGTCTGCTTGACTTTAACTGCGAAACGTATGGCATCGAAGAATTGTCTGGTGAAGAATCTGGAGGCGGTCGAAACATTGGGCTCAACTTCCACTATCTGCTCGGACAAGACTGGTACCTTGACGCAGAATCGTATGACGGTCGCCCACATGTGGTTCGACAATCAGATCATCGAGGCGGATACCACGGAGGATCAATCTGGATTGCAATACGATCGTACTAGCCCTGGATTTAAGGCACTCGCTAAAATCGCTACCCTTTGCAACCGGGCTGAATTCAAACCAGGACAGGACGAGGAACCAATTTTGAAGAGAGAAGTAAACGGTGACGCTTCCGAGGCTGCTCTGTTGAAGTGTATGGAACTTGCTCTGGGAGATGTGATGGGCATTAGGAAACGTAACAAGAAAGTCTGCGAGATTCCGTTCAACTCTACGAACAAATATCAGGTTTCCATTCACGAATCCGATAATCCTGACGATCCCAGACACTTGCTCGTTATGAAGGGTGCACCCGAGAGGATTCTTGATCGTTGCTCTACTATTTTCATCGGTGGCAAGGAAAAGGTACTCGACGAGGAAATGAAGGAGGCGTTCAACAATGCTTATCTCGAGCTCGGTGGTCTCGGTGAACGTGTACTTGGTTTCTGCGACTTCATACTGCCGTCCGACAAATTCCCGATCGGCTTCAAGTTCAACTGCGACGACCCGAACTTCCCGGTTGACGGACTCCGTTTTGTGGGCCTGATGTCTATGATCGATCCGCCCA
Dasypoda_pyriformis           NNNNNNNNNNNNNNNNNNNNNNNNNNNNNNNNNNNNNNNNNNNNNNNNNNNNNNNNNNNNNNNNNNNNNNNNNNNNNNNNNNNNNNNNNNNNNNNNNNNNNNNNNNNNNNNNNNNNNNNNNNNNNNNNNNNNNNNNNNNNNNNNNNNNNNNNNNNNNNNNNNNNNNNNNNNNNNNNNNNNNNNNNNNNNNNNNNNNNNNNNNNNNNNNNNNNNNNNNNNNNNNNNNNNNNNNNNNNNNNNNNNNNNNNNNNNNNNNNNNNNNNNNNNNNNNNNNNNNNNNNNNNNNNNNNNNNNNNNNNNNNNNNNNNNNNNNNNNNNNNNNNNNNNNNNNNNNNNNNNNNNNNNNNNNNNNNNNNNNNNNNNNNNNNNNNNNNNNNNNNNNNNNNNNNNNNNNNNNNNNNNNNNNNNNNNNNNNNNNNNNNNNNNNNNNNNNNNNNNNNNNNNNNNNNNNNNNNNTGCTGTGGTGATCAGACGGTAATGGGAAGGATTGCTGGTTTAGCATCTGGCCTTGACACCGGTGAAACACCGATCGCTAAGGAGATACACCATTTCATTCACTTGATTACCGGCGTGGCTGTTTTCCTTGGAATTACCTTCTTCATAATCGCTTTCATTCTCGGCTATCATTGGCTGGACGCTGTTATATTCTTGATTGGTATCATCGTCGCTAACGTGCCGGAAGGTTTGCTCGCTACCGTCACCGTCTGCTTGACTTTAACTGCGAAACGTATGGCATCGAAGAATTGTCTGGTTAAGAATCTGGAGGCGGTCGAGACATTGGGCTCAACTTCCACTATCTGCTCGGACAAGACCGGTACCTTGACGCAGAACCGTATGACAGTCGCCCACATGTGGTTCGACAATCAGATCATCGAGGCGGATACCACGGAGGATCAATCTGGATTGCAATACGATCGTACTAGCCCTGGATTCAAGGCACTCGCTAAAATCGCTACCCTCTGCAACCGGGCTGAATTCAAACCAGGACAGGACGAGGAGCCGATTCTTAAGAGAGAAGTAAACGGTGACGCTTCCGAGGCTGCTCTGTTGAAGTGTATGGAACTGGCTCTGGGAGACGTGATGGGCATTAGGAAACGTAACAAGAAAGTCTGCGAGATTCCGTTCAACTCTACGAACAAATATCAGGTTTCCATTCACGAATCCGACAATCCTGACGACCCCAGACACTTGCTCGTTATGAAGGGTGCGCCTGAGAGGATTCTTGATCGTTGCTCCACTATTTTCATCGGCGGCAAGGAAAAGGTACTCGACGAGGAAATGAAGGAAGCGTTCAACAATGCTTATCTCGAGCTCGGTGGCCTCGGTGAACGTGTACTTGGTTTCTGCGACTTCATACTGCCGTCCGACAAATTCCCGATCGGCTTCAAGTTCAACTGCGACGACCCGAACTTCCCGGTTGACGGACTCCGTTTTGTGGGCCTGATGTCTATGATCGATCCGCCCA
Dasypoda_pyrotricha           NNNNNNNNNNNNNNNNNNNNNNNNNNNNNNNNNNNNNNNNNNNNNNNNNNNNNNNNNNNNNNNNNNNNNNNNNNNNNNNNNNNNNNNNNNNNNNNNNNNNNNNNNNNNNNNNNNNNNNNNNNNNNNNNNNNNNNNNNNNNNNNNNNNNNNNNNNNNNNNNNNNNNNNNNNNNNNNNNNNNNNNNNNNNNNNNNNNNNNNNNNNNNNNNNNNNNNNNNNNNNNNNNNNNNNNNNNNNNNNNNNNNNNNNNNNNNNNNNNNNNNNNNNNNNNNNNNNNNNNNNNNNNNNNNNNNNNNNNNNNNNNNNNNNNNNNNNNNNNNNNNNNNNNNNNNNNNNNNNNNNNNNNNNNNNNNNNNNNNNNNNNNNNNNNNNNNNNNNNNNNNNNNNNNNNNNNNNNNNNNNNNNNNNNNNNNNNNNNNNNNNNNNNNNNNNNNNNNNNNNNNNNNNNNNNNNNNNNTGCTGTGGTGATCAGACGGTAATGGGAAGGATTGCTGGTTTAGCGTCTGGCCTTGACACCGGTGAAACACCGATCGCTAAGGAGATACACCATTTCATTCACCTGATTACTGGAGTAGCTGTTTTCCTGGGAATTACCTTCTTCGTTATCGCTTTCATTCTCGGTTACCATTGGCTCGACGCTGTTATTTTCTTGATTGGAATCATCGTCGCTAACGTACCAGAAGGTTTGCTCGCTACCGTGACCGTCTGCTTGACATTAACTGCGAAACGTATGGCATCGAAGAATTGTCTGGTTAAGAATTTGGAGGCTGTCGAAACGTTGGGCTCAACTTCCACTATCTGCTCGGACAAGACTGGTACCTTGACGCAGAACCGTATGACAGTCGCTCACATGTGGTTCGACAATCAGATCATCGAGGCGGATACCACGGAAGATCAATCTGGATTGCAATACGATCGTACCAGCCCTGGATTTAAGGCACTCGCTAAAATCGCTACCCTCTGCAACCGGGCTGAATTCAAACCAGGACAGGACGAGGAACCGATTCTGAAGAGAGAAGTAAACGGTGACGCTTCCGAGGCTGCTCTTTTAAAATGTATGGAACTTGCTCTGGGAGATGTGATGGGCATTAGGAAACGTAACAAGAAAGTCTGCGAGATTCCGTTCAACTCTACGAACAAATATCAGGTTTCCATTCACGAATCCGACAACCCTGACGATCCGAGACACTTGCTCGTTATGAAGGGTGCACCTGAGAGGATTCTTGACCGTTGCTCTACTATTTTCATCGGCGGCAAGGAGAAGGTACTCGACGAGGAAATGAAAGAGGCGTTCAACAATGCTTATCTCGAGCTCGGTGGTCTCGGTGAACGTGTACTTGGTTTCTGCGACTTCATACTGCCGTCCGACAAATTCCCGATCGGCTTCAAGTTCAACTGCGACGACCCGAACTTCCCGGTTGACGGACTCCGTTTTGTGGGCCTGATGTCTATGATCGATCCGCCCA
Dasypoda_spinigera            NNNNNNNNNNNNNNNNNNNNNNNNNNNNNNNNNNNNNNNNNNNNNNNNNNNNNNNNNNNNNNNNNNNNNNNNNNNNNNNNNNNNNNNNNNNNNNNNNNNNNNNNNNNNNNNNNNNNNNNNNNNNNNNNNNNNNNNNNNNNNNNNNNNNNNNNNNNNNNNNNNNNNNNNNNNNNNNNNNNNNNNNNNNNNNNNNNNNNNNNNNNNNNNNNNNNNNNNNNNNNNNNNNNNNNNNNNNNNNNNNNNNNNNNNNNNNNNNNNNNNNNNNNNNNNNNNNNNNNNNNNNNNNNNNNNNNNNNNNNNNNNNNNNNNNNNNNNNNNNNNNNNNNNNNNNNNNNNNNNNNNNNNNNNNNNNNNNNNNNNNNNNNNNNNNNNNNNNNNNNNNNNNNNNNNNNNNNNNNNNNNNNNNNNNNNNNNNNNNNNNNNNNNNNNNNNNNNNNNNNNNNNNNNNNNNNNNNNTGCTGTGGTGATCAGACGGTAATGGGAAGGATTGCTGGTTTAGCATCCGGCCTTGACACCGGTGAAACACCGATCGCTAAGGAGATTCACCACTTCATTCACTTGATCACCGGCGTAGCTGTTTTCCTTGGAATTACCTTCTTCATTATCGCTTTCATTCTTGGTTACCACTGGCTGGACGCTGTTATATTCTTGATTGGTATCATCGTCGCCAACGTACCGGAAGGTTTGCTCGCTACCGTGACCGTCTGCTTGACTTTAACTGCGAAACGTATGGCGTCGAAGAACTGTCTGGTTAAGAATCTGGAGGCTGTCGAAACATTGGGCTCAACTTCCACTATCTGCTCGGACAAGACCGGTACTTTGACGCAGAACCGAATGACAGTCGCTCACATGTGGTTCGACAATCAGATCATCGAGGCGGATACCACGGAGGATCAATCTGGATTGCAATACGATCGTACCAGCCCCGGATTTAAGGCACTCGCTAAAATCGCTACCCTCTGCAACCGGGCTGAATTCAAACCAGGACAGGACGAGGAACCGATTCTGAAGAGAGAAGTAAACGGTGACGCTTCCGAGGCTGCTCTGTTGAAGTGTATGGAACTTGCTCTGGGAGATGTGATGGGCATTAGGAAACGTAACAAGAAAGTCTGCGAGATTCCGTTCAACTCTACGAACAAATATCAGGTTTCCATTCACGAATCCGACAATCCTGACGATCCCAGACACTTGCTCGTTATGAAGGGTGCACCCGAGAGGATTCTTGACCGTTGCTCTACTATTTTCATCGGCGGCAAAGAAAAGGTACTCGACGAGGAAATGAAGGAAGCGTTCAACAATGCTTATCTGGAGCTCGGTGGTCTCGGCGAACGCGTACTTGGTTTCTGCGACTTCATACTGCCGTCCGACAAATTCCCGATCGGCTTCAAGTTCAACTGCGACGACCCGAACTTCCCGGTTGACGGACTCCGTTTTGTGGGCCTGATGTCTATGATCGATCCGCCCA
Dasypoda_suripes              NNNNNNNNNNNNNNNNNNNNNNNNNNNNNNNNNNNNNNNNNNNNNNNNNNNNNNNNNNNNNNNNNNNNNNNNNNNNNNNNNNNNNNNNNNNNNNNNNNNNNNNNNNNNNNNNNNNNNNNNNNNNNNNNNNNNNNNNNNNNNNNNNNNNNNNNNNNNNNNNNNNNNNNNNNNNNNNNNNNNNNNNNNNNNNNNNNNNNNNNNNNNNNNNNNNNNNNNNNNNNNNNNNNNNNNNNNNNNNNNNNNNNNNNNNNNNNNNNNNNNNNNNNNNNNNNNNNNNNNNNNNNNNNNNNNNNNNNNNNNNNNNNNNNNNNNNNNNNNNNNNNNNNNNNNNNNNNNNNNNNNNNNNNNNNNNNNNNNNNNNNNNNNNNNNNNNNNNNNNNNNNNNNNNNNNNNNNNNNNNNNNNNNNNNNNNNNNNNNNNNNNNNNNNNNNNNNNNNNNNNNNNNNNNNNNNNNNNTGCTGTGGTGATCAGACGGTAATGGGAAGGATTGCTGGTTTAGCATCCGGCCTTGACACCGGTGAAACACCGATCGCTAAGGAGATTCACCATTTCATTCACTTGATCACCGGCGTAGCTGTTTTCCTTGGAATTACCTTCTTCATTATCGCTTTCATTCTTGGCTACCACTGGCTGGACGCTGTTATATTCTTGATTGGTATCATCGTCGCCAACGTACCGGAAGGTTTGCTCGCTACCGTGACCGTCTGCTTGACTTTAACTGCTAAACGTATGGCGTCGAAGAACTGTCTGGTTAAGAATCTGGAGGCTGTCGAAACATTGGGCTCAACTTCCACTATCTGCTCGGACAAGACCGGTACCTTGACGCAGAACCGAATGACAGTCGCCCACATGTGGTTCGACAATCAGATCATCGAGGCGGATACCACGGAGGATCAATCTGGATTGCAATACGATCGTACCAGCCCCGGATTTAAGGCACTCGCTAAAATCGCTACCCTCTGCAACCGGGCTGAATTCAAACCAGGACAGGACGAGGAACCGATTCTGAAGAGAGAAGTAAACGGTGACGCTTCCGAGGCTGCTCTGTTGAAGTGTATGGAACTTGCTCTGGGAGATGTGATGGGCATTAGGAAACGTAACAAGAAAGTCTGCGAGATTCCGTTCAACTCTACCAACAAATATCAGGTTTCCATTCACGAATCCGACAATCCTGACGATCCCAGACACTTGCTCGTTATGAAGGGCGCACCCGAGAGGATTCTTGACCGTTGCTCTACTATTTTCATCGGCGGCAAAGAAAAGGTACTCGACGAGGAAATGAAGGAAGCGTTCAACAATGCTTATCTGGAGCTCGGCGGTCTCGGCGAACGTGTACTTGGTTTCTGCGACTTCATACTGCCGTCCGAGAAATTCCCGATCGGCTTCAAGTTCAACTGCGACGACCCGAACTTCCCGGTTGACGGACTCCGTTTTGTGGGCCTGATGTCTATGATCGATCCGCCCA
Dasypoda_visnaga              GCGATCCTCTGCTTCATCGCGTACTCGATCCAAGCCTCTACCAGCGAGGATCCCAACGACGACAATCTGTTCCTGGGTATCGTATTGGCGGCTGTCGTGATAGTGACAGGCATATTCTCGTACTACCAGGAAAGCAAATCCAGCAAGATTATGGAATCGTTCAAGAACATGGTGCCCCAATTCGCGACAGTGATCAGAGAAGGCGAGAAGCTTACTTTGAGGGCGGAGGAATTGGTGCTTGGCGACGTTGTAGAAGTGAAATTCGGTGACCGTATTCCGGCTGACATTAGGATCATTGAATCGCGAGGCTTTAAAGTGGACAACAGCTCGCTGACGGGAGAATCTGAACCTCAGTCTAGGTCTCCAGAATTCACGAACGAGAATCCGTTAGAAACGAAAAACCTTGCGTTTTTCTCCACCAATGCCGTTGAAGGCACTGCAAAAGGAGTGGTGATCTGCTGTGGTGATCAGACGGTAATGGGAAGGATTGCAGGTTTAGCATCCGGCCTTGACACCGGTGAAACACCGATCGCTAAGGAGATACACCATTTCATCCACTTGATTACCGGCGTAGCTGTTTTCCTTGGAATAACCTTCTTCATTATCGCTTTCATTCTCGGTTACCATTGGCTGGACGCCGTTATATTCTTGATCGGTATCATCGTCGCTAACGTACCGGAAGGTCTGCTCGCTACAGTGACCGTCTGCTTGACTTTAACTGCGAAACGTATGGCATCGAAGAATTGTCTGGTTAAGAATCTGGAGGCTGTCGAAACATTGGGCTCAACTTCCACTCTCTGCTCGGACAAGACTGGTACCTTGACGCAGAACCGTATGACAGTCGCCCACATGTGGTTCGACAATCAGATCATCGAGGCGGATACCACGGAAGATCAATCTGGATTGCAATACGATCGTACCAGCCCTGGATTTAAGGCACTCGCTAAAATCGCTACCCTCTGCAACCGGGCTGAATTCAAACCAGGACAGGACGAGGAACCGATTCTGAAGAGAGAAGTAAACGGTGACGCTTCCGAGGCAGCTCTGTTGAAGTGTATGGAACTTGCTCTGGGAGATGTGATGGGCATTAGGAAACGTAACAAGAAAGTCTGCGAGATCCCGTTCAACTCTACGAACAAATATCAGGTTTCCATTCACGAATCCGACAATCCTGACGATCCCAGACACTTGCTCGTTATGAAGGGTGCACCCGAGAGGATTCTTGATCGTTGCTCTACTATTTTCATCGGCGGCAAGGAAAAGGTACTCGACGAGGAAATGAAGGAAGCGTTCAACAATGCTTATCTCGAGCTCGGTGGTCTCGGTGAACGTGTACTTGGTTTCTGCGACTTCATACTGCCGTCCGACAAATTCCCGATCGGCTTCAAGTTCAACTGCGACGACCCGAACTTCCCGGTTGACGGACTCCGTTTTGTGGGCCTGATGTCTATGATCGATCCGCCCA
Eremaphanta_iranica           ?????????????????????????????????????????????????????????????????????????????????????????????????????????????????????????????????????????????????????????????????????????????????????????????????????????????????????????????????????????????????????????????????????????????????????????????????????????????????????????????????????????????????????????????????????????????????????????????????????????????????????????????????????????????????????????????????????????????????????????????????????????????????????????????????????????????????????????????????????????????????????????????????????????????????????????????????????????????????????????????????????????????????????????????????????????????????????????????????????????????????????????????????????????????????????????????????????????????????????????????????????????????????????????????????????????????????????????????????????????????????????????????????????????????????????????????????????????????????????????????????????????????????????????????????????????????????????????????????????????????????????????????????????????????????????????????????????????????????????????????????????????????????????????????????????????????????????????????????????????????????????????????????????????????????????????????????????????????????????????????????????????????????????????????????????????????????????????????????????????????????????????????????????????????????????????????????????????????????????????????????????????????????????????
Hesperapis_cockerelli         NNNNNNNNNNNNNNNNNNNNNNNNNNNNNNNNNNNNNNNNNNNNNNNNNNNNNNNNNNNNNNNNNNNNNNNNNNNNNNNNNNNNNNNNNNNNNNNNNNNNNNNNNNNNNNNNNNNNNNNNNNNNNNNNNNNNNNNNNNNNNNNNNNNNNNNNNNNNNNNNNNNNNNNNNNNNNNNNNNNNNNNNNNNNNNNNNNNNNNNNNNNNNNNNNNNNNNNNNNNNNNNNNNNNNNNNNNNNNNNNNNNNNNNNNNNNNNNNNNNNNNNNNNNNNNNNNNNNNNNNNNNNNNNNNNNNNNNNNNNNNNNNNNNNNNNNNNNNNNNNNNNNNNNNNNNNNNNNNNNNNNNNNNNNNNNNNNNNNNNNNNNNNNNNNNNNNNNNNNNNNNNNNNNNNNNNNNNNNNNNNNNNNNNNNNNNNNNNNNNNNNNNNNNNNNNNNNNNNNNNNNNNNNNNNNNNNNNNTGCTGTGGTGATCAGACGGTAATGGGAAGGATCGCTGGTCTAGCGTCCGGCCTTGACACTGGTGAAACGCCGATCGCTAAGGAGATACACCACTTCATTCACTTGATTACCGGCGTGGCCGTATTCCTCGGTATTACGTTCTTTATCATCGCTTTCATTCTCGGTTACCATTGGCTAGACGCGGTTATCTTCCTGATCGGTATTATCGTGGCTAACGTACCGGAAGGTTTGCTTGCTACTGTGACCGTGTGCCTGACGTTAACTGCCAAACGTATGGCGTCGAAGAATTGTCTGGTTAAGAATCTGGAGGCCGTCGAGACGCTGGGTTCGACGTCGACTATCTGCTCGGACAAGACTGGCACATTGACGCAGAACCGAATGACCGTCGCTCACATGTGGTTCGACAATCAGATCATCGAAGCTGACACTACGGAAGATCAGTCTGGGCTGCAGTACGACCGCACTAGCCCTGGGTTCAAGGCTCTCGCTAAGATCGCTACCCTCTGCAACCGGGCGGAGTTCAAAGCTGGACAGGAGAATCTGCCAATCTTGAAGAGGGAAGTAAACGGTGACGCCTCCGAGGCTGCCCTGTTGAAGTGCATGGAGCTTGCTCTGGGTGACGTGATGGGCATTAGAAAACGCAACAAGAAAGTCTGCGAGATCCCGTTCAATTCTACCAACAAGTATCAGGTTTCCATTCACGAGTCCGACAATCCTGACGATCCCAGGCACTTGCTCGTGATGAAGGGCGCACCGGAGAGGATTTTGGATCGCTGCTCGACCATTTTCATTGGCGGCAAAGAGAAGGTGCTCGACGAGGAGATGAAAGAGGCGTTCAACAATGCTTACCTCGAGCTCGGTGGTCTTGGTGAACGTGTACTCGGTTTCTGCGACTTCATCCTGCCGTCCGATAAATTCCCGATCGGCTTCAAGTTCAACTGCGACGACCCGAACTTCCCGGTCGATGGACTCCGCTTTGTGGGCCTGATGTCTATGATTGACCCGCCCA
Hesperapis_larreae            GCAATCCTCTGCTTCATCGCGTACTCGATCCAGGCGTCGACCAGCGAGGACCCCAACGACGACAATCTGTTCCTTGGTATCGTATTGGCGGCTGTCGTCATAGTGACAGGCATATTCTCGTACTACCAGGAGAGCAAATCGAGCAAGATCATGGAATCGTTCAAGAACATGGTGCCCCAATTCGCGACCGTGATCAGGGAAGGCGAGAAGCTCACGCTGAGAGCGGAGAACTTGGTGCTTGGCGACGTGGTCGAGGTGAAATTCGGTGATCGTATACCGGCGGATGTCAGGATCATCGAGTCGCGGGGCTTCAAAGTCGACAACAGCTCGCTGACGGGAGAGTCCGAGCCCCAGTCGAGGTCTCCTGAGTTCACGAACGAAAATCCGTTAGAAACGAAAAATCTCGCGTTCTTCTCTACGAATGCCGTTGAGGGCACTGCTAAAGGAGTGGTGATCTGCTGTGGTGATCAGACGGTAATGGGAAGGATCGCTGGTCTAGCGTCCGGCCTTGACACCGGTGAAACGCCGATCGCTAAGGAGATACACCACTTCATTCACTTGATTACCGGCGTGGCTGTATTCCTTGGTGTTACGTTCTTTATTATCGCCTTCATTCTCGGTTACCATTGGCTGGATGCGGTTATCTTCCTGATCGGTATTATCGTGGCTAACGTACCGGAAGGTTTGCTCGCTACCGTGACCGTGTGTTTGACGTTAACCGCCAAACGTATGGCGTCGAAGAATTGTCTGGTTAAGAATCTGGAGGCCGTCGAGACGCTGGGTTCGACGTCGACTATCTGCTCGGACAAGACTGGCACATTGACGCAGAACCGAATGACCGTCGCTCACATGTGGTTCGACAATCAGATCATCGAAGCTGACACTACGGAAGATCAGTCTGGCCTGCAGTACGACCGCACTAGCCCTGGGTTCAAGGCTCTCGCTAAGATCGCAACCCTCTGCAACCGGGCCGAATTCAAAGGTGGACAGGAGCATCTGCCGATCTTGAGGAGGGAAGTAAACGGTGACGCCTCCGAAGCTGCCCTGTTGAAGTGTATGGAGCTTGCTCTGGGTGACGTGATGGGCATCAGAAAGCGCAACAAGAAAGTCTGCGAGATCCCATTCAATTCTACCAACAAGTATCAGGTCTCCATTCACGAGTCCGACAATCCTGACGATCCCAGGCATCTGCTCGTGATGAAGGGCGCACCGGAGAGGATTCTGGATCGCTGCTCGACCATTTTCATTGGCGGCAAAGAGAAGGTGCTCGACGAGGAGATGAAAGAGGCGTTCAACAATGCTTATCTCGAGCTCGGTGGTCTTGGTGAACGTGTACTCGGTTTCTGCGACTACATACTGCCGTCCGATAAATTCCCGATCGGCTTCAAGTTCAACTGCGACGACCCGAACTTCCCGGTCGATGGACTCCGCTTTGTGGGCCTGATGTCTATGATTGACCCGCCCA
Hesperapis_regularis          GCGATCCTCTGCTTCATCGCGTACTCGATCCAGGCGTCGACCAGCGAGGACCCCAACGACGACAATCTGTTCCTTGGTATCGTATTGGCGGCTGTGGTCATAGTGACAGGCATATTCTCGTACTACCAAGAAAGCAAATCAAGCAAGATTATGGAATCGTTCAAGAACATGGTGCCCCAATTCGCGACCGTGATCAGGGAGGGCGAGAAGCTCACGCTGAGAGCGGAGGACTTGGTGCTTGGCGACGTGGTCGAGGTGAAATTCGGTGATCGTATACCGGCGGATGTCAGGATCATCGAGTCGCGGGGCTTCAAAGTCGACAACAGCTCGCTGACGGGAGAGTCCGAGCCCCAGTCGAGGTCTCCAGAGTTCACAAACGAGAATCCGTTAGAAACGAAAAATCTCGCGTTCTTCTCTACGAATGCCGTTGAGGGCACTGCTAAGGGAGTGGTGATCTGCTGTGGCGATCAGACGGTAATGGGAAGGATCGCTGGCCTAGCATCCGGCCTTGACACCGGTGAAACGCCGATCGCTAAGGAGATACACCACTTCATTCACTTGATTACCGGCGTGGCTGTATTCCTCGGTGTTACGTTCTTTATCATCGCCTTCATTCTGGGTTACNNNNNNNNNNNNNNNNNNNNNNNNNNNNNNNNNNNNNNNNNNNNNNNNNNNNNNNNNNNNNNNNNNNNNNNNNNNNNNNNNNNNNNNNNNNNNNNNNNNNNNNNNNNNNNNNNNNNNNNNNNNNNNNNNNNNNNNNNNNNNNNNNNNNNNNNNNNNNNNNNNNNNNNNNNNNNNNNNNNNNNNNNNNNNNNNNNNNNNNNNNNNNNNNNNNNNNNNNNNNNNNNNNNNNNNNNNNNNNNNNNNNNNNNNNNNNNNNNNNNNNNNNNNNNNNNNNNNNNNNNNNNNNNNNNNNNNNNNNNNNNNNNNNNNNNNNNNNNNNNNNNNNNNNNNNNNNNNNNNNNNNNNNNNNNNNNNNNNNNNNNNNNNNNNNNNNNNNNNNNNNNNNNNNNNNNNNNNNNNNNNNNNNNNNNNNNNNNNNNNNNNNNNNNNNNNNNNNNNNNNNNNNNNNNNNNNNNNNNNNNNNNNNNNNNNNNNNNNNNNNNNNNNNNNNNNNNNNNNNNNNNNNNNNNNNNNNNNNNNNNNNNNNNNNNNNNNNNNNNNNNNNNNNNNNNNNNNNNNNNNNNNNNNNNNNNNNNNNNNNNNNNNNNNNNNNNNNNNNNNNNNNNNNNNNNNNNNNNNNNNNNNNNNNNNNNNNNNNNNNNNNNNNNNNNNNNNNNNNNNNNNNNNNNNNNNNNNNNNNNNNNNNNNNNNNNNNNNNNNNNNNNNNNNNNNNNNNNNNNNNNNNNNNNNNNNNNNNNNNNNNNNNNNNNNNNNNNNNNNNNNNNNNNNNNNNNNNNNNNNNNNNNNNNNNNNNNNNNNNNNNNNNNNNNNNNNNNNNNNNNNNNNNNNNNNNNNNNNNNNN
Hesperapis_rhodocerata        GCGATCCTCTGCTTCATCGCGTACTCGATCCAGGCGTCGACCAGCGAGGACCCCAACGACGACAATCTGTTCCTTGGTATCGTATTGGCGGCTGTCGTCATAGTGACAGGCATATTCTCGTACTACCAGGAAAGCAAATCGAGCAAGATCATGGAATCGTTCAAGAACATGGTGCCCCAATTCGCGACCGTGATCAGGGAGGGCGAGAAGCTGACGCTGAGGGCGGAGGACTTGGTGCTTGGCGACGTGGTCGAGGTGAAATTCGGCGATCGTATACCGGCGGATATCAGGATCATCGAGTCGCGGGGCTTCAAAGTCGACAACAGCTCGCTGACGGGAGAGTCCGAGCCCCAGTCGAGGTCTCCAGAGTTCACGAACGAGAATCCGTTAGAAACGAAAAATCTCGCGTTCTTCTCTACGAATGCCGTTGAGGGCACTGCTAAAGGAGTGGTGATCTGCTGTGGTGATCAGACGGTAATGGGAAGGATCGCTGGTCTAGCGTCCGGCCTTGACACCGGTGAAACGCCGATCGCTAAGGAGATACACCACTTCATTCACTTGATTACCGGCGTGGCCGTATTCCTCGGTGTTACGTTCTTTATCATCGCCTTCATTCTCGGTTACCATTGGCTAGACGCGGTTATCTTTTTGATCGGTATTATCGTGGCTAACGTACCGGAAGGTTTGCTCGCTACCGTGACCGTGTGCTTGACGTTAACCGCCAAACGTATGGCGTCGAAGAATTGCCTGGTTAAGAATCTGGAGGCCGTCGAGACGCTGGGTTCGACGTCGACTATCTGCTCGGACAAGACTGGCACATTGACGCAGAACCGAATGACCGTCGCTCACATGTGGTTCGACAATCAGATCATCGAAGCTGACACTACGGAAGATCAGTCTGGGCTGCAGTACGACCGCACCAGCCCTGGGTTCAAGGCTCTCGCTAAGATCGCTACCCTCTGCAACCGGGCGGAGTTCAAAGCCGGACAGGATAATCTGCCAATCTTGAAGAGGGAAGTAAACGGTGACGCCTCCGAGGCTGCCCTGTTGAAGTGCATGGAGCTTGCTCTGGGTGACGTGATGGGCATTAGAAAACGCAACAAGAAAGTCTGCGAGATCCCGTTCAATTCTACCAACAAGTATCAGGTTTCAATTCACGAGTCCGACAACCCTGACGATCCCAGGCACTTGCTCGTGATGAAGGGCGCACCGGAGAGGATTCTGGACCGCTGCTCGACCATTTTCATTGGCGGCAAAGAGAAGGTGCTCGACGAGGAGATGAAAGAGGCGTTCAACAATGCTTACCTCGAGCTCGGTGGYCTTGGTGAACGTGTACTTGGTTTCTGCGACTACATACTGCCGTCCGATAAATTCCCGATCGGCTTCAAGTTCAACTGCGACGACCCGAACTTCCCGGTCGATGGACTCCGCTTTGTGGGCCTGATGTCTATGATTGACCCGCCCA
Hesperapis_trochanterata      NNNNNNNNNNNNNNNNNNNNNNNNNNNNNNNNNNNNNNNNNNNNNNNNNNNNNNNNNNNNNNNNNNNNNNNNNNNNNNNNNNNNNNNNNNNNNNNNNNNNNNNNNNNNNNNNNNNNNNNNNNNNNNNNNNNNNNNNNNNNNNNNNNNNNNNNNNNNNNNNNNNNNNNNNNNNNNNNNNNNNNNNNNNNNNNNNNNNNNNNNNNNNNNNNNNNNNNNNNNNNNNNNNNNNNNNNNNNNNNNNNNNNNNNNNNNNNNNNNNNNNNNNNNNNNNNNNNNNNNNNNNNNNNNNNNNNNNNNNNNNNNNNNNNNNNNNNNNNNNNNNNNNNNNNNNNNNNNNNNNNNNNNNNNNNNNNNNNNNNNNNNNNNNNNNNNNNNNNNNNNNNNNNNNNNNNNNNNNNNNNNNNNNNNNNNNNNNNNNNNNNNNNNNNNNNNNNNNNNNNNNNNNNNNNNNNNNNNTGCTGTGGCGATCAGACGGTAATGGGAAGGATCGCTGGTCTAGCGTCCGGCCTTGACACCGGTGAAACGCCGATCGCTAAGGAGATACACCATTTCATTCACTTGATTACAGGCGTGGCCGTATTCCTCGGCGTTACGTTCTTTATTATCGCTTTCATTCTCGGTTACCATTGGCTAGACGCGGTTATCTTTTTGATCGGTATTATCGTGGCTAACGTGCCGGAAGGTTTGCTCGCTACCGTGACCGTGTGCTTGACGTTAACCGCCAAACGTATGGCGTCGAAGAATTGTCTGGTTAAGAATCTGGAGGCCGTCGAGACGCTCGGCTCGACGTCGACTATCTGCTCGGACAAGACTGGCACATTGACGCAGAACCGAATGACCGTCGCTCACATGTGGTTCGACAATCAGATCATCGAAGCTGATACYACGGAAGATCAGTCTGGGCTACAGTACGACCGCACCAGCCCTGGGTTCAAGGCTCTCGCTAAGATCGCTACCCTCTGCAACCGGGCCGAGTTCAAAGCTGGACAGGACAATCTGCCGATCTTGAGGAGGGAAGTAAACGGTGACGCCTCCGAGGCCGCTCTGTTGAAGTGCATGGAGCTTGCTCTGGGYGACGTGATGGGCATTAGAAAGCGCAACAAGAAAGTCTGCGAGATCCCGTTCAATTCTACCAACAAGTATCAGGTGTCCATTCACGAGTCCGACAATCCTGACGATCCCAGGCATTTGCTCGTGATGAAGGGCGCACCGGAGAGGATTCTGGATCGCTGCTCGACCATTTTCATTGGCGGCAAAGAGAAGGTGCTCGACGAGGAGATGAAGGAGGCGTTCAACAATGCTTACCTCGAGCTCGGTGGTCTTGGTGAACGTGTACTCGGTTTCTGCGACTACATACTGCCGTCCGACAAATTCCCGATCGGCTTCAAGTTCAACTGCGACGACCCGAACTTCCCGGTCGATGGACTCCGCTTTGTAGGCCTGATGTCTATGATTGACCCGCCCA
Macropis_europaea             NNNNNNNNNNNNNNNNNNNNNNNNNNNNNNNNNNNNNNNNNNNNNNNNNNNNNNNNNNNNNNNNNNNNNNNNNNNNNNNNNNNNNNNNNNNNNNNNNNNNNNNNNNNNNNNNNNNNNNNNNNNNNNNNNNNNNNNNNNNNNNNNNNNNNNNNNNNNNNNNNNNNNNNNNNNNNNNNNNNNNNNNNNNNNNNNNNNNNNNNNNNNNNNNNNNNNNNNNNNNNNNNNNNNNNNNNNNNNNNNNNNNNNNNNNNNNNNNNNNNNNNNNNNNNNNNNNNNNNNNNNNNNNNNNNNNNNNNNNNNNNNNNNNNNNNNNNNNNNNNNNNNNNNNNNNNNNNNNNNNNNNNNNNNNNNNNNNNNNNNNNNNNNNNNNNNNNNNNNNNNNNNNNNNNNNNNNNNNNNNNNNNNNNNNNNNNNNNNNNNNNNNNNNNNNNNNNNNNNNNNNNNNNNNNNNNNNNNNNNNNNNNNNNNNNNNNNNNNNNNNNNNNNNNNNNNNNNNNNNNNNNNNNNNNNNNNNNNNNNNNNNNNNNNNNNNNNNNNNNNNNNNNNNNNNNNNNNNNNNNNNNNNNNNNNNNNNNNNNNNNNNNNNNNNNNNNNNNNNNNNNNNNNNNNNNNNNNNNNNNNNNNNNNNNNNNNNNNNNNNNNNNNNNNNNNNNNNNNNNNNNNNNNNNNNNNNNNNNNNNNNNNNNNNNNNNNNNNGTAACCGTGTGCTTGACACTCACCGCGAAACGTATGGCGTCCAAGAATTGCCTGGTCAAAAATCTGGAGGCCGTCGAGACATTGGGCTCAACGTCGACCATCTGCTCGGACAAAACCGGAACCCTGACGCAGAACCGTATGACCGTCGCTCACATGTGGTTCGACAATCAGATCATCGAGGCGGACACCACGGAGGATCAGTCTGGACTTCAATACGACCGCACCAGCCCCGGATTCAAGGCACTGGCCAAGATCGCGACCCTCTGCAATCGTGCCGAGTTCAAGCCGGGCCAGGAGAGCATACCGATTCTGAAGAGAGAGGTGAACGGCGACGCTTCGGAGGCTGCTCTGCTGAAGTGCATGGAACTGGCGCTCGGTGACGTGATGGGCATCAGGAAACGCAACAAGAAAGTCTGTGAGATTCCGTTCAACTCCACGAACAAGTACCAGGTCTCCATCCACGAGTCCGACAATCCTGACGATCCCAGACACTTGTTGGTGATGAAGGGCGCGCCCGAAAGGATTCTCGACCGTTGCTCGACCATCTTCATCGGCGGTAAGGAGAAGGTGCTCGACGAGGAAATGAAGGAGGCCTTCAACAACGCCTACCTCGAGCTCGGCGGCCTTGGTGAACGTGTACTCGGCTTCTGCGACTTCACACTGCCGTCCGACAANNNNNNNNNNNNNNNNNNNNNNNNNNNNNNNNNNNNNNNNNNNNNNNNNNNNNNNNNNNNNNNNNNNNNNNNNNNNNNNNNNNNNNNNNNNNNNN
Macropis_fulvipes             NNNNNNNNNNNNNNNNNNNNNNNNNNNNNNNNNNNNNNNNNNNNNNNNNNNNNNNNNNNNNNNNNNNNNNNNNNNNNNNNNNNNNNNNNNNNNNNNNNNNNNNNNNNNNNNNNNNNNNNNNNNNNNNNNNNNNNNNNNNNNNNNNNNNNNNNNNNNNNNNNNNNNNNNNNNNNNNNNNNNNNNNNNNNNNNNNNNNNNNNNNNNNNNNNNNNNNNNNNNNNNNNNNNNNNNNNNNNNNNNNNNNNNNNNNNNNNNNNNNNNNNNNNNNNNNNNNNNNNNNNNNNNNNNNNNNNNNNNNNNNNNNNNNNNNNNNNNNNNNNNNNNNNNNNNNNNNNNNNNNNNNNNNNNNNNNNNNNNNNNNNNNNNNNNNNNNNNNNNNNNNNNNNNNNNNNNNNNNNNNNNNNNNNNNNNNNNNNNNNNNNNNNNNNNNNNNNNNNNNNNNNNNNNNNNNNNNNNTGCTGCGGCGATCAAACGGTCATGGGAAGGATTGCTGGTTTAGCGTCCGGTCTTGACACCGGTGAGACGCCGATCGCTAAGGAAATCCACCATTTCATCCACCTGATCACCGGCGTGGCCGTATTTCTCGGTGTTACGTTCTTCGTCATCGCCTTCATTCTCGGCTACCATTGGCTCGACGCGGTTATCTTCTTGATCGGTATCATCGTGGCCAACGTACCGGAAGGTTTGCTCGCGACCGTAACCGTGTGCTTGACACTGACCGCGAAACGCATGGCGTCCAAGAATTGCCTGGTCAAAAATCTGGAGGCCGTCGAGACATTGGGCTCAACGTCGACCATCTGCTCGGACAAGACCGGAACCCTGACGCAGAACCGTATGACCGTCGCTCACATGTGGTTCGACAATCAGATCATCGAGGCGGACACCACGGAGGATCAGTCTGGACTTCAGTACGACCGCACCAGCCCCGGATTCAAGGCACTGGCCAAGATCGCGACCCTCTGCAACCGTGCCGAGTTCAAGCCGGGCCAGGAGAGCATACCGATTCTGAAGAGAGAGGTGAACGGCGACGCTTCGGAGGCTGCTCTGCTGAAGTGCATGGAACTGGCGCTCGGTGACGTGATGGGCATCAGGAAACGCAACAAGAAAGTCTGCGAGATTCCGTTCAACTCCACGAACAAGTACCAGGTCTCCATCCACGAGTCCGACAATCCTGACGATCCCAGACATTTGTTGGTAATGAAGGGCGCGCCCGAAAGGATTCTCGACCGTTGCTCGACCATCTTCATCGGCGGTAAGGAGAAGGTGCTCGACGAGGAAATGAAGGAGGCGTTCAACAACGCCTACCTCGAGCTCGGCGGCCTTGGTGAACGTGTACTCGGCTTCTGCGACTTCACACTGCCGTCCGACAAATTCCCGATCGGCTTCAAGTTCAACTGCGACGACCCCAACTTCCCCGTCGACGGACTCCGTTTCGTGGGCCTGATGTCTATGATCGATCCGCCCA
Macropis_nuda                 NNNNNNNNNNNNNNNNNNNNNNNNNNNNNNNNNNNNNNNNNNNNNNNNNNNNNNNNNNNNNNNNNNNNNNNNNNNNNNNNNNNNNNNNNNNNNNNNNNNNNNNNNNNNNNNNNNNNNNNNNNNNNNNNNNNNNNNNNNNNNNNNNNNNNNNNNNNNNNNNNNNNNNNNNNNNNNNNNNNNNNNNNNNNNNNNNNNNNNNNNNNNNNNNNNNNNNNNNNNNNNNNNNNNNNNNNNNNNNNNNNNNNNNNNNNNNNNNNNNNNNNNNNNNNNNNNNNNNNNNNNNNNNNNNNNNNNNNNNNNNNNNNNNNNNNNNNNNNNNNNNNNNNNNNNNNNNNNNNNNNNNNNNNNNNNNNNNNNNNNNNNNNNNNNNNNNNNNNNNNNNNNNNNNNNNNNNNNNNNNNNNNNNNNNNNNNNNNNNNNNNNNNNNNNNNNNNNNNNNNNNNNNNNNNNNNNNNNTGCTGTGGCGATCAAACGGTCATGGGAAGGATTGCTGGTTTAGCGTCCGGCCTTGACACCGGTGAGACGCCGATCGCTAAGGAGATCCACCATTTCATCCACCTGATCACCGGCGTGGCCGTATTCCTCGGTGTTACGTTCTTCGTCATCGCCTTCATTCTCGGCTACCATTGGCTCGACGCGGTTATCTTCTTGATCGGTATCATCGTGGCCAACGTGCCGGAAGGTTTGCTCGCGACCGTAACCGTGTGCTTGACACTGACCGCGAAACGCATGGCGTCCAAGAATTGCCTGGTTAAAAATCTGGAGGCCGTCGAGACATTGGGCTCAACGTCGACCATCTGCTCGGACAAGACCGGAACCCTGACGCAAAACCGTATGACCGTCGCTCACATGTGGTTCGACAATCAGATCATCGAGGCGGACACCACGGAGGATCAGTCTGGACTTCAGTACGACCGCACCAGCCCCGGATTCAAGGCACTGGCCAAGATCGCGACCCTCTGCAACCGTGCCGAGTTCAAGCCGGGCCAGGAGAGCATACCGATTCTGAAGAGAGAGGTGAACGGCGACGCTTCGGAGGCTGCTCTGCTGAAGTGCATGGAACTGGCGCTCGGTGACGTGATGGGCATCAGGAAACGCAACAAGAAAGTCTGCGAGATTCCGTTCAACTCCACGAACAAGTACCAGGTCTCCATCCACGAGTCCGACAATCCTGACGATCCCAGACACTTGTTGGTGATGAAGGGCGCGCCCGAAAGGATTCTCGACCGTTGCTCGACCATTTTCATCGGCGGTAAGGAGAAGGTGCTCGACGAGGAAATGAAGGAGGCGTTCAACAACGCCTACCTCGAGCTCGGCGGCCTTGGTGAACGTGTACTCGGCTTCTGCGACTTCATACTGCCGTCCGACAAATTCCCGATCGGCTTCAAGTTCAACTGCGACGACCCCAACTTCCCGGTCGACGGACTCCGTTTCGTGGGCCTGATGTCTATGATCGATCCGCCCA
Meganomia_binghami            GCGATCCTCTGCTTCATCGCGTACTCGATCCAAGCATCGACCAGCGAGGATCCGAACGACGACAATCTGTACCTGGGTATCGTGTTGGCGGCGGTCGTCATAGTCACAGGCATATTCTCGTACTACCAGGAAAGCAAGTCGAGCAAGATTATGGAATCGTTCAAAAACATGGTGCCCCAGTTCGCGACCGTGATCAGGGAAGGCGAGAAGCACACCATGAAGGCGGAAGACTTGGTGCTTGGCGACGTTGTCGAGGTGAAATTCGGTGATCGTATCCCGGCCGACATCAGGATCATCGAGTCGCGAGGCTTCAAAGTAGACAACAGCTCCCTGACCGGAGAGTCCGAACCCCAGTCGAGGTCTCCAGAATTCACGAACGAGAATCCGTTAGAAACGAAAAATCTTGCGTTCTTCTCTACCAATGCCGTTGAAGGCACCGCGAAGGGTGTGGTGATCTGCTGTGGCGATCAGACGGTAATGGGAAGGATCGCTGGTTTAGCATCCGGCCTTGACACCGGTGAGACGCCGATCGCTAAGGAGATCCACCACTTTATTCATTTAATTACCGGAGTAGCCGTTTTCCTCGGTGTTACGTTCTTCATTATCGCTTTCATTCTCGGTTACCATTGGCTCGACGCGGTTATCTTCTTGATCGGTATTATCGTGGCTAACGTACCGGAAGGTTTGCTCGCTACCGTGACCGTGTGCTTAACACTGACCGCGAAACGTATGGCGTCGAAGAATTGCCTGGTTAAAAATCTGGAGGCCGTCGAAACTCTGGGGTCCACATCGACCATCTGCTCGGACAAGACCGGCACGTTGACCCAAAACAGGATGACAGTCGCGCACATGTGGTTCGACAATCAGATCATTGAGGCGGACACTACAGAGGATCAGTCTGGACTTCAGTACGACCGCACCAGCCCCGGATTCAAGGCCCTGGCTAAGATCGCGACCCTGTGCAACCGTGCCGAATTCAAACCGGGACAGGAAAACCTGCCAATCTTGAAGAGGGAGGTGAACGGTGACGCTTCCGAGGCTGCTCTGTTGAAGTGCATGGAACTGGCTCTCGGCGACGTGATGGGCATCAGGAAACGCAATAAGAAAGTCTGCGAGATTCCGTTCAACTCGACCAACAAGTACCAGGTTTCCATTCACGAGTCCGACAATCCCGACGACCCCAGGCACTTGCTCGTGATGAAGGGCGCTCCCGAAAGGATTCTCGACCGTTGCTCGACCATCTTTATCGGCGGCAAGGAGAAGATGCTCGATGAGGAAATGAAGGAGGCATTCAACAACGCGTACGTCGAACTCGGTGGTCTTGGTGAACGTGTACTCGGTTTCTGCGACTACACACTGCCGTCCGACAAATTCCCGATCGGCTTCAAGTTCAACTGCGACGACCCGAACTTCCCGGTCGACGGACTCCGCTTTGTGGGCCTGATGTCTATGATCGATCCGCCCA
Melitta_aegyptiaca            NNNNNNNNNNNNNNNNNNNNNNNNNNNNNNNNNNNNNNNNNNNNNNNNNNNNNNNNNNNNNNNNNNNNNNNNNNNNNNNNNNNNNNNNNNNNNNNNNNNNNNNNNNNNNNNNNNNNNNNNNNNNNNNNNNNNNNNNNNNNNNNNNNNNNNNNNNNNNNNNNNNNNNNNNNNNNNNNNNNNNNNNNNNNNNNNNNNNNNNNNNNNNNNNNNNNNNNNNNNNNNNNNNNNNNNNNNNNNNNNNNNNNNNNNNNNNNNNNNNNNNNNNNNNNNNNNNNNNNNNNNNNNNNNNNNNNNNNNNNNNNNNNNNNNNNNNNNNNNNNNNNNNNNNNNNNNNNNNNNNNNNNNNNNNNNNNNNNNNNNNNNNNNNNNNNNNNNNNNNNNNNNNNNNNNNNNNNNNNNNNNNNNNNNNNNNNNNNNNNNNNNNNNNNNNNNNNNNNNNNNNNNNNNNNNNNNNNNNNNNNNNNNNNNNNNNNNNNNNNNNNNNNNNNNNNNNNNNNNNNNNNNNNNNNNNNNNNNNNNNNNNNNNNNNNNNNNNNNNNNNNNNNNNNNNNNNNNNNNNNNNNNNNNNNNNNNNNNNNNNNNNNNNNNNNNNNNNNNNNNNNNNNNNNNNNNNNNNNNNNNNNNNNNNNNNNNNNNNNNNNNNNNNNNNNNNNNNNNNNNNNNNNNNNNNNNNNNNNNNNNNNNNNNNNNNNNNNNGTAACCGTCTGCTTGACGCTCACCGCCAAACGTATGGCATCGAAGAACTGTCTGGTTAAGAATCTCGAGGCTGTCGAGACCCTAGGATCGACCTCGACCATCTGCTCGGACAAGACTGGAACCCTCACGCAGAACCGTATGACCGTCGCTCACATGTGGTTCGACAATCAGATCATCGAGGCGGACACCACGGAGGATCAATCCGGACTTCAGTACGACCGCACCAGCCCTGGATTCAAGGCCCTGGCCAAGATCGCCGCCCTGTGCAACCGAGCCGAGTTCAAGCCCGGCCAGGAGGACAAACCGATCCTGAAGAGGCAGGTGAACGGCGACGCTTCGGAGGCTGCTCTCTTCAAGTGCATGGAACTGGCTCTCGGCGACGTGATGGGCCTCAGGAAACGTAACAAGAAAGTCTGCGAGGTTCCGTTCAACTCGACGAACAAGTACCAGGTCTCTATCCACGAGTCCGACAATCCCGATGACCCCAGGCACCTGCTCGTGATGAAGGGCGCGCCCGAGAGGATCCTCGACCGTTGCTCGACCATCTTCATCGGCGGAAAGGAGAAGGTGCTCGACGAGGAAATGAAGGAGGCGTTCAACAATGCTTATCTCGAGCTCGGTGGACTTGGTGAACGTGTACTCGGCTTCTGCGACTACACACTGCCGTCCGACAANNNNNNNNNNNNNNNNNNNNNNNNNNNNNNNNNNNNNNNNNNNNNNNNNNNNNNNNNNNNNNNNNNNNNNNNNNNNNNNNNNNNNNNNNNNNNNN
Melitta_arrogans              GCGATCCTGTGCTTCATCGCGTACTCGATCCAAGCGTCGACCAGCGAGGATCCGAACGACGACAATCTGTACCTGGGCATCGTGTTGGCGGCGGTCGTCATAGTGACAGGCATATTCTCGTACTATCAGGAAAGCAAGTCCAGCAAGATCATGGAATCGTTCAAGAGCATGGTGCCCCAGTACGCGACGGTGATCAGAGAAGGCGAGAAGCTGACGTTGCGGGCGGAAGAGCTGGTGCTCGGCGACGTGGTCGAGGTGAAGTTCGGCGACCGTATCCCGGCCGACGTCAGGATCATCGAGTCCCGAGGATTCAAGGTGGACAACAGCTCGCTGACGGGAGAGTCCGAGCCGCAGTCGAGGTCTCCGGAATTCACGAACGACAACCCGTTAGAAACGAAAAATCTCGCGTTCTTCTCCACCAATGCAGTCGAAGGTACAGCGAAGGGAGTTGTGATCTGCTGCGGTGATCAGACCGTGATGGGAAGGATCGCCGGTCTCGCGTCCGGTTTGGACACCGGAAAGACGCCGATCGCCAAGGAGATTCATCACTTCATCCACTTGATCACCGGTGTGGCCGTTTTCCTCGGTGTCACGTTCTTCATCATAGCTTTCATCCTCGGCTACCACTGGCTCGACGCGGTTATCTTCCTGATCGGTATCATCGTAGCGAACGTGCCGGAAGGTTTGCTGGCCACCGTGACCGTCTGCTTGACGCTCACCGCGAAACGTATGGCATCGAAGAACTGTCTGGTTAAGAATCTCGAGGCTGTCGAGACCCTGGGATCGACCTCGACCATCTGCTCCGACAAGACTGGAACCCTCACGCAGAACCGTATGACCGTCGCTCACATGTGGTTCGACAATCAGATCATCGAGGCGGACACCACGGAGGATCAGTCCGGACTTCAGTACGACCGCACCAGCCCTGGATTCAAGGCCCTGGCCAAGATCGCCGCCCTGTGCAACCGAGCCGAGTTCAAGCCTGGCCAGGAGGACAAACCGATCCTGAAGAGGCAGGTGAACGGCGACGCCTCGGAGGCAGCTCTCTTCAAGTGCATGGAACTGGCTCTCGGCGACGTGATGGGCATCAGGAAGCGTAACAAGAAGGTCTGCGAGGTTCCGTTCAACTCGACGAACAAGTACCAGGTCTCTATCCACGAGTCCGACAATCCCGACGACCCCAGGCACCTGCTCGTGATGAAGGGCGCGCCCGAGAGGATCCTCGACCGTTGCTCGACCATCTTCATCGGCGGAAAGGAGAAGGTGCTCGACGAGGAGATGAAGGAGGCGTTCAACAATGCTTATCTCGAGCTCGGTGGACTYGGCGAACGTGTGCTCGGCTTCTGCGACTACACACTGCCGTCCGACAAATTCCCGATCGGATTCAAGTTCAACAGCGACGACCCGAACTTCCCGTGCGAAGGACTCCGCTTCGTGGGCCTGATGTCCATGATCGATCCGCCNN
Melitta_avontuurensis         NNNNNNNNNNNNNNNNNNNNNNNNNNNNNNNNNNNNNNNNNNNNNNNNNNNNNNNNNNNNNNNNNNNNNNNNNNNNNNNNNNNNNNNNNNNNNNNNNNNNNNNNNNNNNNNNNNNNNNNNNNNNNNNNNNNNNNNNNNNNNNNNNNNNNNNNNNNNNNNNNNNNNNNNNNNNNNNNNNNNNNNNNNNNNNNNNNNNNNNNNNNNNNNNNNNNNNNNNNNNNNNNNNNNNNNNNNNNNNNNNNNNNNNNNNNNNNNNNNNNNNNNNNNNNNNNNNNNNNNNNNNNNNNNNNNNNNNNNNNNNNNNNNNNNNNNNNNNNNNNNNNNNNNNNNNNNNNNNNNNNNNNNNNNNNNNNNNNNNNNNNNNNNNNNNNNNNNNNNNNNNNNNNNNNNNNNNNNNNNNNNNNNNNNNNNNNNNNNNNNNNNNNNNNNNNNNNNNNNNNNNNNNNNNNNNNNNNNNNNNNNNNNNNNNNNNNNNNNNNNNNNNNNNNNNNNNNNNNNNNNNNNNNNNNNNNNNNNNNNNNNNNNNNNNNNNNNNNNNNNNNNNNNNNNNNNNNNNNNNNNNNNNNNNNNNNNNNNNNNNNNNNNNNNNNNNNNNNNNNNNNNNNNNNNNNNNNNNNNNNNNNNNNNNNNNNNNNNNNNNNNNNNNNNNNNNNNNNNNNNNNNNNNNNNNNNNNNNNNNNNNNNNNNNNNNNNNNNGTAACCGTGTGCTTGACGTTGACTGCCAAACGTATGGCATCGAAGAACTGTCTGGTTAAGAATCTCGAGGCTGTCGAGACATTAGGATCGACCTCGACCATCTGCTCGGACAAGACTGGAACCCTGACGCAGAACCGTATGACCGTCGCTCACATGTGGTTCGACAATCAGATCATCGAGGCGGACACCACGGAGGATCAATCCGGACTTCAATACGACCGCACCAGCCCTGGATTCAAGGCCCTCGCTAAGATCGCAGCCCTGTGCAACCGAGCCGAGTTCAAACCAGGCCAGGAAGACAAACCGATCCTGAAGAGGAAGGTGAACGGCGACGCTTCGGAGGCTGCTCTGTTCAAGTGCATGGAACTGGCTCTCGGCGACGTGATGGGCATCAGGAAACGCAACAAGAAAGTCTGCGAGATTCCGTTCAACTCGACGAACAAGTATCAGGTCTCGATTCACGAGTCCGACAATCCTGATGACCCCAGGCACTTGCTCGTGATGAAGGGCGCGCCCGAGAGGATCCTCGACCGTTGCTCGACCATCTTCATCGGCGGAAAGGAGAAGGTGCTCGACGAGGAAATGAAGGAAGCGTTCAACAATGCTTATCTCGAGCTCGGCGGCCTTGGTGAACGTGTACTCGGTTTCTGCGACTACATACTGCCGTCCGACAANNNNNNNNNNNNNNNNNNNNNNNNNNNNNNNNNNNNNNNNNNNNNNNNNNNNNNNNNNNNNNNNNNNNNNNNNNNNNNNNNNNNNNNNNNNNNNN
Melitta_bicollaris            NNNNNNNNNNNNNNNNNNNNNNNNNNNNNNNNNNNNNNNNNNNNNNNNNNNNNNNNNNNNNNNNNNNNNNNNNNNNNNNNNNNNNNNNNNNNNNNNNNNNNNNNNNNNNNNNNNNNNNNNNNNNNNNNNNNNNNNNNNNNNNNNNNNNNNNNNNNNNNNNNNNNNNNNNNNNNNNNNNNNNNNNNNNNNNNNNNNNNNNNNNNNNNNNNNNNNNNNNNNNNNNNNNNNNNNNNNNNNNNNNNNNNNNNNNNNNNNNNNNNNNNNNNNNNNNNNNNNNNNNNNNNNNNNNNNNNNNNNNNNNNNNNNNNNNNNNNNNNNNNNNNNNNNNNNNNNNNNNNNNNNNNNNNNNNNNNNNNNNNNNNNNNNNNNNNNNNNNNNNNNNNNNNNNNNNNNNNNNNNNNNNNNNNNNNNNNNNNNNNNNNNNNNNNNNNNNNNNNNNNNNNNNNNNNNNNNNNNNNNNNNNNNNNNNNNNNNNNNNNNNNNNNNNNNNNNNNNNNNNNNNNNNNNNNNNNNNNNNNNNNNNNNNNNNNNNNNNNNNNNNNNNNNNNNNNNNNNNNNNNNNNNNNNNNNNNNNNNNNNNNNNNNNNNNNNNNNNNNNNNNNNNNNNNNNNNNNNNNNNNNNNNNNNNNNNNNNNNNNNNNNNNNNNNNNNNNNNNNNNNNNNNNNNNNNNNNNNNNNNNNNNNNNNNNNNNNNNNGTAACCGTCTGCTTGACGCTCACCGCCAAACGTATGGCATCGAAGAACTGTCTGGTTAAGAATCTCGAGGCTGTCGAGACCCTGGGATCGACCTCGACCATCTGCTCGGACAAGACTGGAACCCTCACGCAGAACCGTATGACCGTCGCTCACATGTGGTTCGACAATCAGATCATCGAGGCGGACACCACGGAGGATCAATCCGGACTTCAGTACGACCGCACCAGCCCTGGATTCAAGGCCCTGGCCAAGATCGCCGCCCTGTGCAACCGAGCCGAGTTCAAGCCAGGCCAGGAGGACAAACCGATCCTGAAGAGGCAGGTGAACGGCGACGCTTCGGAGGCTGCTCTCTTCAAGTGCATGGAACTGGCTCTCGGCGACGTGATGGGCATCAGGAAACGTAACAAGAAAGTCTGCGAGGTTCCGTTCAACTCGACGAACAAGTACCAGGTCTCTATCCACGAGTCCGACAATCCCGATGACCCCAGGCACCTGCTCGTGATGAAGGGCGCGCCCGAGAGGATCCTCGACCGTTGCTCGACCATCTTCATCGGCGGAAAAGAGAAGGTGCTCGACGAGGAAATGAAGGAGGCGTTCAACAATGCTTATCTCGAGCTCGGTGGACTTGGTGAACGTGTACTCGGCTTCTGCGACTACACACTGCCGTCCGACAANNNNNNNNNNNNNNNNNNNNNNNNNNNNNNNNNNNNNNNNNNNNNNNNNNNNNNNNNNNNNNNNNNNNNNNNNNNNNNNNNNNNNNNNNNNNNNN
Melitta_budashkini            NNNNNNNNNNNNNNNNNNNNNNNNNNNNNNNNNNNNNNNNNNNNNNNNNNNNNNNNNNNNNNNNNNNNNNNNNNNNNNNNNNNNNNNNNNNNNNNNNNNNNNNNNNNNNNNNNNNNNNNNNNNNNNNNNNNNNNNNNNNNNNNNNNNNNNNNNNNNNNNNNNNNNNNNNNNNNNNNNNNNNNNNNNNNNNNNNNNNNNNNNNNNNNNNNNNNNNNNNNNNNNNNNNNNNNNNNNNNNNNNNNNNNNNNNNNNNNNNNNNNNNNNNNNNNNNNNNNNNNNNNNNNNNNNNNNNNNNNNNNNNNNNNNNNNNNNNNNNNNNNNNNNNNNNNNNNNNNNNNNNNNNNNNNNNNNNNNNNNNNNNNNNNNNNNNNNNNNNNNNNNNNNNNNNNNNNNNNNNNNNNNNNNNNNNNNNNNNNNNNNNNNNNNNNNNNNNNNNNNNNNNNNNNNNNNNNNNNNNNNNNNNNNNNNNNNNNNNNNNNNNNNNNNNNNNNNNNNNNNNNNNNNNNNNNNNNNNNNNNNNNNNNNNNNNNNNNNNNNNNNNNNNNNNNNNNNNNNNNNNNNNNNNNNNNNNNNNNNNNNNNNNNNNNNNNNNNNNNNNNNNNNNNNNNNNNNNNNNNNNNNNNNNNNNNNNNNNNNNNNNNNNNNNNNNNNNNNNNNNNNNNNNNNNNNNNNNNNNNNNNNNNNNNNNNNNNNNNNGTAACCGTCTGCTTGACGCTGACCGCCAAACGCATGGCATCGAAGAACTGTCTGGTTAAGAATCTCGAGGCTGTCGAGACCCTGGGATCGACATCGACCATCTGCTCGGACAAGACTGGAACCCTCACGCAGAACCGTATGACCGTCGCTCACATGTGGTTCGACAATCAGATCATCGAGGCGGACACCACGGAGGATCAATCCGGACTTCAGTACGACCGCACCAGCCCCGGATTCAAGGCCCTGGCCAAGATCGCCGCCCTGTGCAACCGAGCCGAGTTCAAGCCCGGCCAGGAGGACAAACCGATCCTGAAGAGGCAGGTGAACGGYGACGCTTCGGAGGCCGCTCTCTTCAAGTGCATGGAACTGGCCCTCGGCGACGTGATGGGCATCMGGAAACGTAACAAGAAAGTCTGCGAGGTTCCGTTCAACTCGACGAACAAGTACCAGGTCTCTATCCACGAGTCCGACAATCCCGACGACCCCAGGCACCTGCTCGTGATGAAGGGCGCGCCCGAGAGGATCCTCGACCGTTGCTCGACCATCTTCATCGGCGGAAAGGAGAAGGTGCTCGACGAGGAGATGAAGGAGGCGTTCAACAATGCTTATCTCGAGCTCGGTGGACTTGGTGAACGTGTACTCGGTTTCTGCGACTACACGCTGCCGTCCGACAANNNNNNNNNNNNNNNNNNNNNNNNNNNNNNNNNNNNNNNNNNNNNNNNNNNNNNNNNNNNNNNNNNNNNNNNNNNNNNNNNNNNNNNNNNNNNNN
Melitta_budensis              NNNNNNNNNNNNNNNNNNNNNNNNNNNNNNNNNNNNNNNNNNNNNNNNNNNNNNNNNNNNNNNNNNNNNNNNNNNNNNNNNNNNNNNNNNNNNNNNNNNNNNNNNNNNNNNNNNNNNNNNNNNNNNNNNNNNNNNNNNNNNNNNNNNNNNNNNNNNNNNNNNNNNNNNNNNNNNNNNNNNNNNNNNNNNNNNNNNNNNNNNNNNNNNNNNNNNNNNNNNNNNNNNNNNNNNNNNNNNNNNNNNNNNNNNNNNNNNNNNNNNNNNNNNNNNNNNNNNNNNNNNNNNNNNNNNNNNNNNNNNNNNNNNNNNNNNNNNNNNNNNNNNNNNNNNNNNNNNNNNNNNNNNNNNNNNNNNNNNNNNNNNNNNNNNNNNNNNNNNNNNNNNNNNNNNNNNNNNNNNNNNNNNNNNNNNNNNNNNNNNNNNNNNNNNNNNNNNNNNNNNNNNNNNNNNNNNNNNNNNNNNNNNNNNNNNNNNNNNNNNNNNNNNNNNNNNNNNNNNNNNNNNNNNNNNNNNNNNNNNNNNNNNNNNNNNNNNNNNNNNNNNNNNNNNNNNNNNNNNNNNNNNNNNNNNNNNNNNNNNNNNNNNNNNNNNNNNNNNNNNNNNNNNNNNNNNNNNNNNNNNNNNNNNNNNNNNNNNNNNNNNNNNNNNNNNNNNNNNNNNNNNNNNNNNNNNNNNNNNNNNNNNNNNNNNNNNNNNGTAACCGTCTGCTTGACGCTCACCGCCAAACGTATGGCATCGAAGAACTGTCTGGTTAAGAATCTCGAGGCTGTCGAGACCCTGGGATCGACCTCGACCATCTGCTCGGACAAGACTGGAACCCTCACGCAGAACCGTATGACCGTCGCTCACATGTGGTTCGACAATCAGATCATCGAGGCGGACACCACGGAGGATCAATCCGGACTTCAGTACGACCGCACCAGCCCTGGATTCAAGGCCCTGGCCAAGATCGCCGCCCTGTGCAACCGAGCCGAGTTCAAGCCCGGCCAGGAGGACAAACCGATCCTGAAGAGGCAGGTGAACGGCGACGCTTCGGAGGCTGCTCTCTTCAAGTGCATGGAACTGGCTCTCGGCGACGTGATGGGCATCAGGAAACGTAACAAGAAAGTCTGCGAGGTTCCGTTCAACTCGACGAACAAGTACCAGGTCTCTATCCACGAGTCCGACAATCCCGATGACCCCAGGCACCTGCTCGTGATGAAGGGCGCGCCCGAGAGGATCCTCGACCGTTGCTCGACCATCTTCATCGGCGGAAAGGAGAAGGTGCTCGACGAGGAAATGAAGGAGGCGTTCAACAATGCTTACCTCGAGCTCGGTGGACTTGGTGAACGTGTACTCGGCTTCTGCGACTACACACTGCCGTCCGACAANNNNNNNNNNNNNNNNNNNNNNNNNNNNNNNNNNNNNNNNNNNNNNNNNNNNNNNNNNNNNNNNNNNNNNNNNNNNNNNNNNNNNNNNNNNNNNN
Melitta_dimidiata             NNNNNNNNNNNNNNNNNNNNNNNNNNNNNNNNNNNNNNNNNNNNNNNNNNNNNNNNNNNNNNNNNNNNNNNNNNNNNNNNNNNNNNNNNNNNNNNNNNNNNNNNNNNNNNNNNNNNNNNNNNNNNNNNNNNNNNNNNNNNNNNNNNNNNNNNNNNNNNNNNNNNNNNNNNNNNNNNNNNNNNNNNNNNNNNNNNNNNNNNNNNNNNNNNNNNNNNNNNNNNNNNNNNNNNNNNNNNNNNNNNNNNNNNNNNNNNNNNNNNNNNNNNNNNNNNNNNNNNNNNNNNNNNNNNNNNNNNNNNNNNNNNNNNNNNNNNNNNNNNNNNNNNNNNNNNNNNNNNNNNNNNNNNNNNNNNNNNNNNNNNNNNNNNNNNNNNNNNNNNNNNNNNNNNNNNNNNNNNNNNNNNNNNNNNNNNNNNNNNNNNNNNNNNNNNNNNNNNNNNNNNNNNNNNNNNNNTCTGCTGCGGTGATCAGACCGTGATGGGAAGGATCGCCGGTCTCGCATCAGGTTTGGACACCGGAAAGACGCCGATCGCCAAGGAGATTCATCACTTCATCCATTTGATCACCGGCGTAGCCGTTTTCCTCGGTGTCACGTTCTTCATCATAGCTTTCATCCTTGGCTACCATTGGCTCGACGCGGTTATCTTCCTGATCGGTATCATCGTAGCGAACGTGCCGGAAGGTTTGCTGGCCACCGTAACCGTCTGCTTGACGCTCACCGCCAAACGTATGGCATCGAAGAACTGTCTGGTTAAGAATCTCGAGGCTGTCGAGACCCTGGGATCGACCTCGACCATCTGCTCGGACAAGACTGGAACCCTCACGCAGAACCGTATGACCGTCGCTCACATGTGGTTCGACAATCAGATCATCGAGGCGGACACCACGGAGGATCAATCCGGACTTCAGTACGACCGCACCAGCCCTGGATTCAAGGCCCTGGCCAAGATCGCCGCCCTGTGCAACCGAGCCGAGTTCAAGCCAGGCCAGGAGGACAAACCGATCCTGAAGAGGCAGGTGAACGGCGACGCTTCGGAGGCTGCTCTCTTCAAGTGCATGGAACTGGCTCTCGGCGACGTGATGGGCATCAGGAAACGTAACAAGAAAGTCTGCGAGGTTCCGTTCAACTCGACGAACAAGTACCAGGTCTCTATCCACGAGTCCGACAATCCCGATGACCCCAGGCACCTGCTCGTGATGAAGGGCGCGCCCGAGAGGATCCTCGACCGTTGCTCGACCATCTTCATCGGCGGAAAAGAGAAGGTGCTCGACGAGGAAATGAAGGAGGCGTTCAACAATGCTTATCTCGAGCTCGGTGGACTTGGTGAACGTGTACTCGGCTTCTGCGACTACACACTGCCGTCCGACAAATTCCCGATCGGATTCAAGTTCAACAGCGACGACCCGAACTTCCCGTGCGAAGGACTCCGCTTCGTGGGCCTGATGTCTATGATTGATCCGCCCA
Melitta_eickworti             GCGATCCTCTGCTTCATCGCGTACTCGATCCAAGCGTCGACCAGCGAGGATCCGAACGACGACAATCTGTACCTGGGCATCGTGTTGGCGGCGGTCGTGATAGTGACAGGCATATTCTCGTACTATCAGGAAAGCAAGTCCAGCAAGATCATGGAATCGTTCAAGAACATGGTGCCCCAGTACGCGACCGTGATCAGAGAAGGCGAGAAGCTGACGTTGCGAGCGGAAGAGCTGGTGCTTGGTGACGTGGTCGAGGTGAAGTTCGGCGACCGTATACCGGCCGACATCAGGATCATCGAGTCCCGAGGATTCAAGGTGGACAACAGCTCCCTGACGGGAGAGTCCGAGCCGCAGTCGAGGTCTCCGGAATTCACGAACGACAACCCGTTAGAAACGAAAAATCTCGCGTTCTTCTCCACCAATGCCGTCGAAGGTACATCGAAGGGAGTGGTGATCTGCTGCGGTGATCAGACCGTGATGGGAAGGATCGCCGGTCTCGCATCAGGCTTGGACACCGGAAAGACGCCGATCGCCAAGGAGATTCATCACTTCATCCATTTGATCACCGGCGTAGCCGTTTTCCTCGGCGTCACGTTCTTCATCATAGCTTTCATCCTTGGCTACCATTGGCTCGACGCGGTTATCTTCCTGATCGGTATCATCGTGGCGAACGTGCCGGAAGGTTTGCTGGCCACCGTAACCGTCTGCCTGACCCTCACCGCCAAACGTATGGCATCGAAGAACTGTCTGGTTAAGAATCTCGAGGCTGTCGAGACCCTGGGCTCGACCTCGACCATCTGCTCGGACAAGACTGGAACCCTCACGCAGAACCGTATGACCGTCGCTCACATGTGGTTCGACAATCAGATCATCGAGGCGGACACCACGGAGGATCAATCCGGACTTCAGTACGACCGCACCAGCCCTGGATTCAAGGCCCTGGCCAAGATCGCCACCCTGTGCAACCGAGCCGAGTTCAAGCCGGGCCAGGAGGACAAACCGATCCTGAAGAGGCAGGTGAACGGCGACGCTTCGGAGGCTGCTCTCTTCAAGTGCATGGAACTGGCTCTCGGCGACGTGATGGGCATCAGGAAACGTAACAAGAAAGTCTGCGAGGTTCCGTTCAACTCGACGAACAAGTACCAGGTCTCTATCCACGAGTCCGACAATCCCGATGACCCGAGGCACCTGCTCGTGATGAAGGGCGCGCCCGAGAGGATCCTCGACCGTTGCTCGACCATCTTTATCGGCGGAAAAGAGAAGGTGCTCGACGAGGAAATGAAGGAGGCGTTCAACAATGCTTATCTCGAGCTCGGTGGACTCGGCGAACGTGTACTCGGCTTCTGCGACTACATACTGCCGTCCGACAAATTCCCGATCGGATTCAAGTTCAACAGCGACGACCCGAACTTCCCGTGCGAAGGACTACGCTTCGTGGGCCTGATGTCTATGATCGATCCGCCCA
Melitta_ezoana                NNNNNNNNNNNNNNNNNNNNNNNNNNNNNNNNNNNNNNNNNNNNNNNNNNNNNNNNNNNNNNNNNNNNNNNNNNNNNNNNNNNNNNNNNNNNNNNNNNNNNNNNNNNNNNNNNNNNNNNNNNNNNNNNNNNNNNNNNNNNNNNNNNNNNNNNNNNNNNNNNNNNNNNNNNNNNNNNNNNNNNNNNNNNNNNNNNNNNNNNNNNNNNNNNNNNNNNNNNNNNNNNNNNNNNNNNNNNNNNNNNNNNNNNNNNNNNNNNNNNNNNNNNNNNNNNNNNNNNNNNNNNNNNNNNNNNNNNNNNNNNNNNNNNNNNNNNNNNNNNNNNNNNNNNNNNNNNNNNNNNNNNNNNNNNNNNNNNNNNNNNNNNNNNNNNNNNNNNNNNNNNNNNNNNNNNNNNNNNNNNNNNNNNNNNNNNNNNNNNNNNNNNNNNNNNNNNNNNNNNNNNNNNNNNNNNNNNNTGCTGCGGCGATCAGACCGTGATGGGAAGGATCGCCGGTCTCGCATCGGGTTTGGACACCGGAAAGACGCCGATCGCCAAGGAGATTCATCACTTCATCCATCTGATCACCGGTGTAGCCGTTTTCCTCGGTGTCACGTTCTTCGTCATAGCTTTCATCCTTGGCTACCATTGGCTCGACGCGGTTATCTTCCTGATCGGTATCATCGTGGCGAACGTGCCGGAAGGTTTGCTGGCCACCGTAACCGTCTGCTTGACGCTGACCGCCAAACGCATGGCATCGAAGAACTGTCTGGTTAAGAATCTCGAGGCTGTCGAGACCCTGGGATCGACATCGACCATCTGCTCGGACAAGACTGGAACCCTCACGCAGAACCGTATGACCGTCGCTCACATGTGGTTCGACAATCAGATCATCGAGGCGGACACCACGGAGGATCAATCCGGACTTCAGTACGACCGCACCAGCCCCGGATTCAAGGCCCTGGCCAAGATCGCCGCCCTGTGCAACCGAGCCGAGTTCAAGCCCGGCCAGGAGGACAAACCGATCCTGAAGAGGCAGGTGAACGGCGACGCTTCGGAGGCCGCTCTCTTCAAGTGCATGGAACTGGCCCTCGGCGACGTGATGGGCATCAGGAAACGTAACAAGAAAGTCTGCGAGGTTCCGTTCAACTCGACGAACAAGTACCAGGTCTCGATCCACGAGTCCGACAATCCCGACGACCCCAGGCACCTGCTCGTGATGAAGGGCGCGCCCGAGAGGATCCTCGACCGTTGCTCGACCATCTTCATCGGCGGAAAGGAGAAGGTGCTCGACGAGGAGATGAAGGAGGCGTTCAACAATGCTTATCTCGAGCTCGGTGGACTTGGTGAACGTGTACTCGGTTTCTGCGACTACACACTGCCGTCCGACAAATTCCCGATCGGATTCAAGTTCAACAGCGACGACCCGAACTTCCCGTGCGAGGGACTCCGCTTCGTGGGCCTGATGTCTATGATTGATCCGCCCA
Melitta_haemorrhoidalis       NNNNNNNNNNNNNNNNNNNNNNNNNNNNNNNNNNNNNNNNNNNNNNNNNNNNNNNNNNNNNNNNNNNNNNNNNNNNNNNNNNNNNNNNNNNNNNNNNNNNNNNNNNNNNNNNNNNNNNNNNNNNNNNNNNNNNNNNNNNNNNNNNNNNNNNNNNNNNNNNNNNNNNNNNNNNNNNNNNNNNNNNNNNNNNNNNNNNNNNNNNNNNNNNNNNNNNNNNNNNNNNNNNNNNNNNNNNNNNNNNNNNNNNNNNNNNNNNNNNNNNNNNNNNNNNNNNNNNNNNNNNNNNNNNNNNNNNNNNNNNNNNNNNNNNNNNNNNNNNNNNNNNNNNNNNNNNNNNNNNNNNNNNNNNNNNNNNNNNNNNNNNNNNNNNNNNNNNNNNNNNNNNNNNNNNNNNNNNNNNNNNNNNNNNNNNNNNNNNNNNNNNNNNNNNNNNNNNNNNNNNNNNNNNNNNNNNNNTGCTGCGGTGATCAGACCGTGATGGGAAGGATCGCCGGTCTCGCATCAGGTTTGGACACCGGAAAGACGCCGATCGCCAAGGAGATTCATCACTTCATCCACTTGATCACCGGTGTAGCCGTTTTCCTCGGTGTCACGTTCTTCATCATAGCTTTCATCCTTGGCTACCATTGGCTCGACGCGGTTATCTTCCTGATCGGTATCATCGTAGCGAACGTGCCGGAAGGTTTGCTGGCCACCGTAACCGTCTGCTTGACGCTCACCGCCAAACGTATGGCATCGAAGAACTGTCTGGTTAAGAATCTCGAGGCTGTCGAGACCCTGGGATCGACCTCGACCATCTGCTCGGACAAGACTGGAACCCTCACGCAGAACCGTATGACCGTCGCTCACATGTGGTTCGACAATCAGATCATCGAGGCGGACACCACGGAGGATCAATCCGGACTTCAGTACGACCGCACCAGCCCTGGATTCAAGGCCCTGGCCAAGATCGCCGCCCTGTGCAACCGAGCCGAGTTCAAGCCCGGCCAGGAGGACAAACCGATCCTGAAGAGGCAGGTGAACGGCGACGCTTCGGAGGCTGCTCTCTTCAAGTGCATGGAACTGGCTCTCGGCGACGTGATGGGCATCAGGAAACGTAACAAGAAAGTCTGCGAGGTTCCGTTCAACTCGACGAACAAGTACCAGGTCTCTATCCACGAGTCCGACAATCCCGATGACCCCAGGCACCTGCTCGTGATGAAGGGCGCGCCCGAGAGGATCCTCGACCGTTGCTCGACCATCTTCATCGGCGGAAAGGAGAAGGTGCTCGACGAGGAAATGAAGGAGGCGTTCAACAATGCTTACCTCGAGCTCGGTGGACTTGGTGAACGTGTACTCGGCTTCTGCGACTACACACTGCCGTCCGACAAATTCCCGATCGGATTCAAATTCAACAGCGACGACCCGAACTTCCCGTGCGAAGGACTCCGCTTCGTGGGCCTGATGTCTATGATTGATCCGCCCA
Melitta_hispanica             NNNNNNNNNNNNNNNNNNNNNNNNNNNNNNNNNNNNNNNNNNNNNNNNNNNNNNNNNNNNNNNNNNNNNNNNNNNNNNNNNNNNNNNNNNNNNNNNNNNNNNNNNNNNNNNNNNNNNNNNNNNNNNNNNNNNNNNNNNNNNNNNNNNNNNNNNNNNNNNNNNNNNNNNNNNNNNNNNNNNNNNNNNNNNNNNNNNNNNNNNNNNNNNNNNNNNNNNNNNNNNNNNNNNNNNNNNNNNNNNNNNNNNNNNNNNNNNNNNNNNNNNNNNNNNNNNNNNNNNNNNNNNNNNNNNNNNNNNNNNNNNNNNNNNNNNNNNNNNNNNNNNNNNNNNNNNNNNNNNNNNNNNNNNNNNNNNNNNNNNNNNNNNNNNNNNNNNNNNNNNNNNNNNNNNNNNNNNNNNNNNNNNNNNNNNNNNNNNNNNNNNNNNNNNNNNNNNNNNNNNNNNNNNNNNNNNNNNNNNNNNNNNNNNNNNNNNNNNNNNNNNNNNNNNNNNNNNNNNNNNNNNNNNNNNNNNNNNNNNNNNNNNNNNNNNNNNNNNNNNNNNNNNNNNNNNNNNNNNNNNNNNNNNNNNNNNNNNNNNNNNNNNNNNNNNNNNNNNNNNNNNNNNNNNNNNNNNNNNNNNNNNNNNNNNNNNNNNNNNNNNNNNNNNNNNNNNNNNNNNNNNNNNNNNNNNNNNNNNNNNNNNNNNNNNNNNNNNGTAACCGTCTGCTTGACGCTGACCGCGAAACGTATGGCATCGAAGAACTGTCTGGTTAAGAATCTCGAGGCTGTCGAGACCCTGGGATCGACCTCGACCATCTGCTCGGACAAGACTGGAACCCTCACTCAGAACCGTATGACCGTCGCTCACATGTGGTTCGACAATCAGATCATCGAGGCGGACACCACGGAGGATCAATCCGGACTTCAGTACGACCGCACCAGCCCTGGATTCAAGGCCCTGGCCAAAATCGCCGCCCTGTGCAACCGAGCCGAGTTTAAACCGGGCCAGGAGGACAAACCGATCCTGAAGAGGCAGGTGAACGGCGACGCTTCGGAGGCTGCTCTCTTCAAGTGCATGGAACTGGCTCTCGGCGACGTGATGGGCATCAGGAAACGTAACAAGAAAGTCTGCGAGGTTCCGTTCAACTCGACGAACAAGTACCAGGTCTCTATCCACGAGTCCGACAATCCCGATGACCCCAGGCACCTGCTCGTGATGAAGGGCGCGCCCGAGAGGATCCTCGACCGTTGCTCGACCATCTTCATCGGCGGAAAAGAGAAGGTGCTCGACGAGGAAATGAAGGAGGCGTTCAACAATGCTTATCTCGAGCTCGGTGGACTTGGTGAACGTGTACTCGGCTTCTGCGACTACACACTGCCGTCCGACAANNNNNNNNNNNNNNNNNNNNNNNNNNNNNNNNNNNNNNNNNNNNNNNNNNNNNNNNNNNNNNNNNNNNNNNNNNNNNNNNNNNNNNNNNNNNNNN
Melitta_japonica              NNNNNNNNNNNNNNNNNNNNNNNNNNNNNNNNNNNNNNNNNNNNNNNNNNNNNNNNNNNNNNNNNNNNNNNNNNNNNNNNNNNNNNNNNNNNNNNNNNNNNNNNNNNNNNNNNNNNNNNNNNNNNNNNNNNNNNNNNNNNNNNNNNNNNNNNNNNNNNNNNNNNNNNNNNNNNNNNNNNNNNNNNNNNNNNNNNNNNNNNNNNNNNNNNNNNNNNNNNNNNNNNNNNNNNNNNNNNNNNNNNNNNNNNNNNNNNNNNNNNNNNNNNNNNNNNNNNNNNNNNNNNNNNNNNNNNNNNNNNNNNNNNNNNNNNNNNNNNNNNNNNNNNNNNNNNNNNNNNNNNNNNNNNNNNNNNNNNNNNNNNNNNNNNNNNNNNNNNNNNNNNNNNNNNNNNNNNNNNNNNNNNNNNNNNNNNNNNNNNNNNNNNNNNNNNNNNNNNNNNNNNNNNNNNNNNNNNNNNNNNNNNNNNNNNNNNNNNNNNNNNNNNNNNNNNNNNNNNNNNNNNNNNNNNNNNNNNNNNNNNNNNNNNNNNNNNNNNNNNNNNNNNNNNNNNNNNNNNNNNNNNNNNNNNNNNNNNNNNNNNNNNNNNNNNNNNNNNNNNNNNNNNNNNNNNNNNNNNNNNNNNNNNNNNNNNNNNNNNNNNNNNNNNNNNNNNNNNNNNNNNNNNNNNNNNNNNNNNNNNNNNNNNNNNNNNNNNNGTAACCGTCTGCTTGACGCTGACCGCCAAACGTATGGCATCGAAGAACTGTCTGGTTAAGAATCTCGAGGCTGTCGAGACCCTGGGATCGACCTCGACCATCTGCTCGGACAAGACTGGAACCCTAACGCAGAACCGTATGACCGTCGCTCACATGTGGTTCGACAATCAGATCATCGAGGCGGACACCACGGAGGATCAATCCGGACTTCAGTACGACCGCACCAGCCCTGGATTCAAGGCCCTGGCCAAGATCGCCGCCCTGTGCAACCGAGCCGAGTTCAAGCCGGGCCAGGAGGACAAACCGATCCTGAAGAGGCAGGTGAACGGCGACGCTTCGGAGGCTGCTCTCTTCAAGTGCATGGAACTGGCTCTCGGCGACGTGATGGGCATCAGGAAACGTAACAAGAAAGTCTGCGAGGTTCCGTTCAATTCGACGAACAAGTACCAGGTCTCTATCCACGAGTCCGACAATCCCGATGACCCCAGGCACCTGCTCGTGATGAAGGGCGCGCCCGAGAGGATTCTCGACCGTTGCTCGACCATCTTCATCGGCGGAAAAGAGAAGGTGCTCGACGAGGAAATGAAGGAGGCGTTCAACAATGCTTATCTCGAGCTCGGTGGACTTGGTGAACGTGTACTCGGCTTCTGCGACTACACACTGCCGTCCGACAANNNNNNNNNNNNNNNNNNNNNNNNNNNNNNNNNNNNNNNNNNNNNNNNNNNNNNNNNNNNNNNNNNNNNNNNNNNNNNNNNNNNNNNNNNNNNNN
Melitta_leporina              NNNNNNNNNNNNNNNNNNNNNNNNNNNNNNNNNNNNNNNNNNNNNNNNNNNNNNNNNNNNNNNNNNNNNNNNNNNNNNNNNNNNNNNNNNNNNNNNNNNNNNNNNNNNNNNNNNNNNNNNNNNNNNNNNNNNNNNNNNNNNNNNNNNNNNNNNNNNNNNNNNNNNNNNNNNNNNNNNNNNNNNNNNNNNNNNNNNNNNNNNNNNNNNNNNNNNNNNNNNNNNNNNNNNNNNNNNNNNNNNNNNNNNNNNNNNNNNNNNNNNNNNNNNNNNNNNNNNNNNNNNNNNNNNNNNNNNNNNNNNNNNNNNNNNNNNNNNNNNNNNNNNNNNNNNNNNNNNNNNNNNNNNNNNNNNNNNNNNNNNNNNNNNNNNNNNNNNNNNNNNNNNNNNNNNNNNNNNNNNNNNNNNNNNNNNNNNNNNNNNNNNNNNNNNNNNNNNNNNNNNNNNNNNNNNNNNNNNNNNNNNNNNNNNNNNNNNNNNNNNNNNNNNNNNNNNNNNNNNNNNNNNNNNNNNNNNNNNNNNNNNNNNNNNNNNNNNNNNNNNNNNNNNNNNNNNNNNNNNNNNNNNNNNNNNNNNNNNNNNNNNNNNNNNNNNNNNNNNNNNNNNNNNNNNNNNNNNNNNNNNNNNNNNNNNNNNNNNNNNNNNNNNNNNNNNNNNNNNNNNNNNNNNNNNNNNNNNNNNNNNNNNNNNNNNNNNNNNGTAACCGTCTGCTTGACGCTCACCGCAAAACGTATGGCATCGAAGAACTGTCTGGTTAAGAATCTCGAGGCTGTCGAGACCCTGGGATCGACCTCGACCATCTGCTCGGACAAGACTGGAACCCTCACGCAAAATCGTATGACCGTCGCTCACATGTGGTTCGACAATCAGATCATCGAGGCGGACACCACGGAGGATCAATCCGGACTTCAGTACGACCGCACCAGCCCTGGATTCAAGGCCCTGGCCAAGATCGCCGCCCTGTGCAACCGAGCCGAGTTCAAGCCCGGCCAGGAGGACAAACCTATTCTGAAGAGGCAGGTGAACGGCGACGCTTCGGAGGCTGCTCTCTTCAAGTGCATGGAACTGGCTCTCGGCGACGTGATGGGCATCAGGAAACGTAACAAGAAAGTCTGCGAGGTTCCGTTCAACTCCACGAACAAGTACCAGGTCTCTATCCACGAGTCCGACAATCCCGATGACCCCAGGCACCTGCTCGTGATGAAGGGCGCGCCCGAGAGGATCCTCGACCGTTGCTCGACCATCTTCATCGGCGGAAAGGAGAAGGTGCTCGACGAGGAAATGAAGGAGGCGTTCAACAATGCTTATCTCGAGCTCGGTGGACTTGGTGAACGTGTACTCGGCTTCTGCGACTACACACTGCCGTCCGACAANNNNNNNNNNNNNNNNNNNNNNNNNNNNNNNNNNNNNNNNNNNNNNNNNNNNNNNNNNNNNNNNNNNNNNNNNNNNNNNNNNNNNNNNNNNNNNN
Melitta_maura                 NNNNNNNNNNNNNNNNNNNNNNNNNNNNNNNNNNNNNNNNNNNNNNNNNNNNNNNNNNNNNNNNNNNNNNNNNNNNNNNNNNNNNNNNNNNNNNNNNNNNNNNNNNNNNNNNNNNNNNNNNNNNNNNNNNNNNNNNNNNNNNNNNNNNNNNNNNNNNNNNNNNNNNNNNNNNNNNNNNNNNNNNNNNNNNNNNNNNNNNNNNNNNNNNNNNNNNNNNNNNNNNNNNNNNNNNNNNNNNNNNNNNNNNNNNNNNNNNNNNNNNNNNNNNNNNNNNNNNNNNNNNNNNNNNNNNNNNNNNNNNNNNNNNNNNNNNNNNNNNNNNNNNNNNNNNNNNNNNNNNNNNNNNNNNNNNNNNNNNNNNNNNNNNNNNNNNNNNNNNNNNNNNNNNNNNNNNNNNNNNNNNNNNNNNNNNNNNNNNNNNNNNNNNNNNNNNNNNNNNNNNNNNNNNNNNNNNNNNNNNNNNNNNNNNNNNNNNNNNNNNNNNNNNNNNNNNNNNNNNNNNNNNNNNNNNNNNNNNNNNNNNNNNNNNNNNNNNNNNNNNNNNNNNNNNNNNNNNNNNNNNNNNNNNNNNNNNNNNNNNNNNNNNNNNNNNNNNNNNNNNNNNNNNNNNNNNNNNNNNNNNNNNNNNNNNNNNNNNNNNNNNNNNNNNNNNNNNNNNNNNNNNNNNNNNNNNNNNNNNNNNNNNNNNNNNNNNNNGTAACCGTCTGCTTGACGCTCACCGCCAAACGTATGGCATCGAAGAACTGTCTGGTTAAGAATCTCGAGGCTGTCGAGACCCTAGGATCGACCTCGACCATCTGCTCGGACAAGACTGGAACCCTCACGCAGAACCGTATGACCGTCGCTCACATGTGGTTCGACAATCAGATCATCGAGGCGGACACCACGGAGGATCAATCCGGACTTCAGTACGACCGCACCAGCCCTGGATTCAAGGCCCTGGCCAAGATCGCCGCCCTGTGCAACCGAGCCGAGTTCAAGCCCGGCCAGGAGGACAAACCGATCCTGAAGAGGCAGGTGAACGGCGACGCTTCGGAGGCTGCTCTCTTCAAGTGCATGGAACTGGCTCTCGGCGACGTGATGGGCCTCAGGAAACGTAACAAGAAAGTCTGCGAGGTTCCGTTCAACTCGACGAACAAGTACCAGGTCTCTATCCACGAGTCCGACAATCCCGATGACCCCAGGCACCTGCTCGTGATGAAGGGCGCGCCCGAGAGGATCCTCGACCGTTGCTCGACCATCTTCATCGGCGGAAAGGAGAAGGTGCTCGACGAGGAAATGAAGGAGGCGTTCAACAATGCTTATCTCGAGCTCGGTGGACTTGGTGAACGTGTACTCGGCTTCTGCGACTACACACTGCCGTCCGACAANNNNNNNNNNNNNNNNNNNNNNNNNNNNNNNNNNNNNNNNNNNNNNNNNNNNNNNNNNNNNNNNNNNNNNNNNNNNNNNNNNNNNNNNNNNNNNN
Melitta_melanura              NNNNNNNNNNNNNNNNNNNNNNNNNNNNNNNNNNNNNNNNNNNNNNNNNNNNNNNNNNNNNNNNNNNNNNNNNNNNNNNNNNNNNNNNNNNNNNNNNNNNNNNNNNNNNNNNNNNNNNNNNNNNNNNNNNNNNNNNNNNNNNNNNNNNNNNNNNNNNNNNNNNNNNNNNNNNNNNNNNNNNNNNNNNNNNNNNNNNNNNNNNNNNNNNNNNNNNNNNNNNNNNNNNNNNNNNNNNNNNNNNNNNNNNNNNNNNNNNNNNNNNNNNNNNNNNNNNNNNNNNNNNNNNNNNNNNNNNNNNNNNNNNNNNNNNNNNNNNNNNNNNNNNNNNNNNNNNNNNNNNNNNNNNNNNNNNNNNNNNNNNNNNNNNNNNNNNNNNNNNNNNNNNNNNNNNNNNNNNNNNNNNNNNNNNNNNNNNNNNNNNNNNNNNNNNNNNNNNNNNNNNNNNNNNNNNNNNNNNNNNNNNNNNNNNNNNNNNNNNNNNNNNNNNNNNNNNNNNNNNNNNNNNNNNNNNNNNNNNNNNNNNNNNNNNNNNNNNNNNNNNNNNNNNNNNNNNNNNNNNNNNNNNNNNNNNNNNNNNNNNNNNNNNNNNNNNNNNNNNNNNNNNNNNNNNNNNNNNNNNNNNNNNNNNNNNNNNNNNNNNNNNNNNNNNNNNNNNNNNNNNNNNNNNNNNNNNNNNNNNNNNNNNNNNNNNNNNNNGTAACCGTCTGCTTGACGCTCACCGCCAAACGTATGGCATCGAAGAACTGTCTGGTTAAGAATCTCGAGGCTGTCGAGACCCTGGGATCGACCTCGACCATCTGCTCGGACAAGACTGGAACCCTCACGCAGAACCGTATGACCGTCGCTCACATGTGGTTCGACAATCAGATCATCGAGGCGGACACCACGGAGGATCAATCCGGACTTCAGTACGACCGCACCAGCCCTGGATTCAAGGCYCTGGCCAAGATCGCCGCCCTGTGCAACCGAGCCGAGTTCAAGCCCGGCCAGGAGGACAAACCGATCCTGAAGAGRCAGGTGAACGGCGACGCTTCGGAGGCTGCTCTCTTCAAGTGCATGGAACTGGCTCTCGGCGACGTGATGGGCATCAGGAARCGTAACAAGAAAGTCTGCGAGGTTCCGTTCAACTCGACGAACAAGTACCAGGTCTCTATCCACGAGTCCGACAATCCCGATGACCCCAGGCACCTGCTCGTGATGAAGGGCGCGCCCGAGAGGATCCTCGACCGTTGCTCGACCATCTTCATCGGCGGAAAGGAGAAGGTGCTCGACGAGGAAATGAAGGAGGCGTTCAACAATGCTTACCTCGAGCTCGGTGGACTTGGCGAACGTGTACTCGGCTTCTGCGACTACACACTGCCGTCCGACAANNNNNNNNNNNNNNNNNNNNNNNNNNNNNNNNNNNNNNNNNNNNNNNNNNNNNNNNNNNNNNNNNNNNNNNNNNNNNNNNNNNNNNNNNNNNNNN
Melitta_melittoides           NNNNNNNNNNNNNNNNNNNNNNNNNNNNNNNNNNNNNNNNNNNNNNNNNNNNNNNNNNNNNNNNNNNNNNNNNNNNNNNNNNNNNNNNNNNNNNNNNNNNNNNNNNNNNNNNNNNNNNNNNNNNNNNNNNNNNNNNNNNNNNNNNNNNNNNNNNNNNNNNNNNNNNNNNNNNNNNNNNNNNNNNNNNNNNNNNNNNNNNNNNNNNNNNNNNNNNNNNNNNNNNNNNNNNNNNNNNNNNNNNNNNNNNNNNNNNNNNNNNNNNNNNNNNNNNNNNNNNNNNNNNNNNNNNNNNNNNNNNNNNNNNNNNNNNNNNNNNNNNNNNNNNNNNNNNNNNNNNNNNNNNNNNNNNNNNNNNNNNNNNNNNNNNNNNNNNNNNNNNNNNNNNNNNNNNNNNNNNNNNNNNNNNNNNNNNNNNNNNNNNNNNNNNNNNNNNNNNNNNNNNNNNNNNNNNNNNNNNNNNNNNNNNNNNNNNNNNNNNNNNNNNNNNNNNNNNNNNNNNNNNNNNNNNNNNNNNNNNNNNNNNNNNNNNNNNNNNNNNNNNNNNNNNNNNNNNNNNNNNNNNNNNNNNNNNNNNNNNNNNNNNNNNNNNNNNNNNNNNNNNNNNNNNNNNNNNNNNNNNNNNNNNNNNNNNNNNNNNNNNNNNNNNNNNNNNNNNNNNNNNNNNNNNNNNNNNNNNNNNNNNNNNNNNNNNNNNNNGTAACCGTCTGCTTGACGCTCACCGCCAAACGTATGGCATCGAAGAACTGTCTGGTTAAGAATCTCGAGGCTGTCGAGACCCTGGGCTCGACCTCGACCATCTGCTCGGACAAGACCGGAACCCTCACGCAGAACCGTATGACCGTCGCTCACATGTGGTTCGACAATCAGATCATCGAGGCGGACACCACGGAGGATCAATCCGGACTTCAGTACGACCGCACCAGCCCTGGATTCAAGGCCCTTGCCAAGATCGCCACCCTGTGCAACCGAGCCGAGTTCAAGCCCGGCCAGGAGGACAAACCGATCCTGAAGAGGCAGGTGAACGGCGACGCTTCGGAGGCTGCTCTCTTCAAGTGCATGGAACTGGCTCTCGGCGACGTGATGGGCATCAGGAAACGTAACAAGAAAGTCTGCGAGGTTCCGTTCAACTCGACGAACAAGTACCAGGTCTCTATCCACGAGTCCGACAATCCCGATGACCCGAGGCACCTGCTCGTGATGAAGGGCGCCCCCGAGAGGATCCTCGACCGTTGCTCGACCATCTTTATCGGCGGAAAAGAGAAGGTGCTCGACGAGGAAATGAAGGAGGCGTTCAACAATGCTTATCTCGAGCTCGGTGGACTTGGCGAACGTGTACTCGGCTTCTGCGACTACATACTGCCGTCCGACAANNNNNNNNNNNNNNNNNNNNNNNNNNNNNNNNNNNNNNNNNNNNNNNNNNNNNNNNNNNNNNNNNNNNNNNNNNNNNNNNNNNNNNNNNNNNNNN
Melitta_nigricans             NNNNNNNNNNNNNNNNNNNNNNNNNNNNNNNNNNNNNNNNNNNNNNNNNNNNNNNNNNNNNNNNNNNNNNNNNNNNNNNNNNNNNNNNNNNNNNNNNNNNNNNNNNNNNNNNNNNNNNNNNNNNNNNNNNNNNNNNNNNNNNNNNNNNNNNNNNNNNNNNNNNNNNNNNNNNNNNNNNNNNNNNNNNNNNNNNNNNNNNNNNNNNNNNNNNNNNNNNNNNNNNNNNNNNNNNNNNNNNNNNNNNNNNNNNNNNNNNNNNNNNNNNNNNNNNNNNNNNNNNNNNNNNNNNNNNNNNNNNNNNNNNNNNNNNNNNNNNNNNNNNNNNNNNNNNNNNNNNNNNNNNNNNNNNNNNNNNNNNNNNNNNNNNNNNNNNNNNNNNNNNNNNNNNNNNNNNNNNNNNNNNNNNNNNNNNNNNNNNNNNNNNNNNNNNNNNNNNNNNNNNNNNNNNNNNNNNNNNNNNNNNNNNNNNNNNNNNNNNNNNNNNNNNNNNNNNNNNNNNNNNNNNNNNNNNNNNNNNNNNNNNNNNNNNNNNNNNNNNNNNNNNNNNNNNNNNNNNNNNNNNNNNNNNNNNNNNNNNNNNNNNNNNNNNNNNNNNNNNNNNNNNNNNNNNNNNNNNNNNNNNNNNNNNNNNNNNNNNNNNNNNNNNNNNNNNNNNNNNNNNNNNNNNNNNNNNNNNNNNNNNNNNNNNNNNNNNNNGTAACCGTCTGCTTGACGCTCACCGCAAAACGTATGGCATCGAAGAACTGTCTGGTTAAGAATCTCGAGGCTGTCGAGACCCTGGGATCGACCTCGACCATCTGCTCGGACAAGACTGGAACCCTCACGCAGAACCGTATGACCGTCGCTCACATGTGGTTCGACAATCAGATCATCGAGGCGGACACCACGGAGGATCAATCCGGACTTCAGTACGACCGCACCAGCCCTGGATTCAAGGCCCTGGCCAAGATCGCCACCCTGTGCAACCGAGCCGAGTTCAAGCCCGGCCAGGAGGACAAACCTATTCTGAAGAGGCAGGTGAACGGCGACGCTTCGGAGGCTGCTCTCTTCAAGTGCATGGAACTGGCTCTCGGCGACGTGATGGGCATCAGGAAACGTAACAAGAAAGTCTGCGAGGTTCCGTTCAACTCTACGAACAAGTACCAGGTCTCTATCCACGAGTCCGACAATCCCGATGACCCCAGGCACCTGCTCGTGATGAAGGGCGCGCCCGAGAGGATCCTCGACCGTTGCTCGACCATCTTCATCGGCGGAAAGGAGAAGGTGCTCGACGAGGAAATGAAGGAGGCGTTCAACAATGCTTATCTCGAGCTCGGTGGACTTGGTGAACGTGTACTCGGCTTCTGCGACTACACACTGCCGTCCGACAANNNNNNNNNNNNNNNNNNNNNNNNNNNNNNNNNNNNNNNNNNNNNNNNNNNNNNNNNNNNNNNNNNNNNNNNNNNNNNNNNNNNNNNNNNNNNNN
Melitta_richtersveldensis     NNNNNNNNNNNNNNNNNNNNNNNNNNNNNNNNNNNNNNNNNNNNNNNNNNNNNNNNNNNNNNNNNNNNNNNNNNNNNNNNNNNNNNNNNNNNNNNNNNNNNNNNNNNNNNNNNNNNNNNNNNNNNNNNNNNNNNNNNNNNNNNNNNNNNNNNNNNNNNNNNNNNNNNNNNNNNNNNNNNNNNNNNNNNNNNNNNNNNNNNNNNNNNNNNNNNNNNNNNNNNNNNNNNNNNNNNNNNNNNNNNNNNNNNNNNNNNNNNNNNNNNNNNNNNNNNNNNNNNNNNNNNNNNNNNNNNNNNNNNNNNNNNNNNNNNNNNNNNNNNNNNNNNNNNNNNNNNNNNNNNNNNNNNNNNNNNNNNNNNNNNNNNNNNNNNNNNNNNNNNNNNNNNNNNNNNNNNNNNNNNNNNNNNNNNNNNNNNNNNNNNNNNNNNNNNNNNNNNNNNNNNNNNNNNNNNNNNNNNNNNNNNNNNNNNNNNNNNNNNNNNNNNNNNNNNNNNNNNNNNNNNNNNNNNNNNNNNNNNNNNNNNNNNNNNNNNNNNNNNNNNNNNNNNNNNNNNNNNNNNNNNNNNNNNNNNNNNNNNNNNNNNNNNNNNNNNNNNNNNNNNNNNNNNNNNNNNNNNNNNNNNNNNNNNNNNNNNNNNNNNNNNNNNNNNNNNNNNNNNNNNNNNNNNNNNNNNNNNNNNNNNNNNNNNNNNNNNNGTAACCGTGTGCTTGACGCTGACTGCCAAACGTATGGCATCGAAGAACTGTCTGGTTAAGAATCTCGAGGCTGTCGAGACCCTAGGATCAACCTCGACCATCTGCTCGGACAAGACTGGAACCCTGACGCAGAACCGTATGACCGTCGCCCACATGTGGTTCGACAATCAGATCATCGAGGCGGACACCACGGAGGATCAGTCCGGACTCCAGTACGACCGCACCAGCCCCGGATTCAAGGCCCTCGCTAAGATCGCAGCCCTGTGCAACCGAGCCGAGTTCAAACCGGACCAGGAGAACATACCGATCCTGAAGAGGCAGGTGAACGGCGACGCTTCGGAGGCTGCCCTGTTCAAGTGCATGGAACTGGCTCTCGGCGACGTGTTGGGCATCAGGAAACGCAACAAGAAAGTCTGCGAGGTTCCGTTCAACTCGACGAACAAGTATCAGGTCTCTGTCCACGAGTCCGACAATCCTGACGACCCCAGGCACTTGCTCGTGATGAAGGGCGCGCCCGAGAGGATCCTCGACCGTTGCTCGACCATCTTCATCGGCGGCAAAGAGAAGGTGCTCGACGAGGAAATGAAGGAGGCGTTCAACAATGCTTATCTCGAGCTCGGTGGCCTTGGTGAACGTGTACTCGGTTTCTGCGACTTCACACTGCCGTCCGACAANNNNNNNNNNNNNNNNNNNNNNNNNNNNNNNNNNNNNNNNNNNNNNNNNNNNNNNNNNNNNNNNNNNNNNNNNNNNNNNNNNNNNNNNNNNNNNN
Melitta_schmiedeknechti       NNNNNNNNNNNNNNNNNNNNNNNNNNNNNNNNNNNNNNNNNNNNNNNNNNNNNNNNNNNNNNNNNNNNNNNNNNNNNNNNNNNNNNNNNNNNNNNNNNNNNNNNNNNNNNNNNNNNNNNNNNNNNNNNNNNNNNNNNNNNNNNNNNNNNNNNNNNNNNNNNNNNNNNNNNNNNNNNNNNNNNNNNNNNNNNNNNNNNNNNNNNNNNNNNNNNNNNNNNNNNNNNNNNNNNNNNNNNNNNNNNNNNNNNNNNNNNNNNNNNNNNNNNNNNNNNNNNNNNNNNNNNNNNNNNNNNNNNNNNNNNNNNNNNNNNNNNNNNNNNNNNNNNNNNNNNNNNNNNNNNNNNNNNNNNNNNNNNNNNNNNNNNNNNNNNNNNNNNNNNNNNNNNNNNNNNNNNNNNNNNNNNNNNNNNNNNNNNNNNNNNNNNNNNNNNNNNNNNNNNNNNNNNNNNNNNNNNNNNNNNNNNNNNNNNNNNNNNNNNNNNNNNNNNNNNNNNNNNNNNNNNNNNNNNNNNNNNNNNNNNNNNNNNNNNNNNNNNNNNNNNNNNNNNNNNNNNNNNNNNNNNNNNNNNNNNNNNNNNNNNNNNNNNNNNNNNNNNNNNNNNNNNNNNNNNNNNNNNNNNNNNNNNNNNNNNNNNNNNNNNNNNNNNNNNNNNNNNNNNNNNNNNNNNNNNNNNNNNNNNNNNNNNNNNNNNNNNNGTAACCGTCTGCTTGACGCTCACCGCCAAACGTATGGCATCGAAGAACTGTCTGGTTAAGAATCTCGAGGCTGTCGAGACCCTGGGATCGACCTCGACCATCTGCTCGGACAAGACTGGAACCCTCACGCAGAACCGTATGACCGTCGCTCACATGTGGTTCGACAATCAGATCATCGAGGCGGACACCACGGAGGATCAATCCGGACTTCAGTACGACCGCACCAGCCCTGGATTCAAGGCCCTGGCCAAGATCGCCGCCCTATGCAACCGAGCCGAGTTCAAGCCCGGCCAGGAGGACAAACCGATCCTGAAGAGGCAGGTGAACGGCGACGCTTCGGAGGCTGCTCTCTTCAAGTGCATGGAACTGGCTCTCGGCGACGTGATGGGCATCAGGAAACGTAACAAGAAAGTCTGCGAGGTTCCGTTCAACTCGACGAACAAGTACCAGGTCTCTATCCACGAGTCCGACAATCCCGATGACCCCAGGCACCTGCTCGTGATGAAGGGCGCGCCCGAGAGGATCCTCGACCGTTGCTCGACCATCTTCATCGGCGGAAAGGAGAAGGTGCTCGACGAGGAAATGAAGGAGGCGTTCAACAATGCTTATCTCGAGCTCGGTGGACTTGGTGAACGTGTACTCGGCTTCTGCGACTACACACTGCCGTCCGACAANNNNNNNNNNNNNNNNNNNNNNNNNNNNNNNNNNNNNNNNNNNNNNNNNNNNNNNNNNNNNNNNNNNNNNNNNNNNNNNNNNNNNNNNNNNNNNN
Melitta_schultzei             NNNNNNNNNNNNNNNNNNNNNNNNNNNNNNNNNNNNNNNNNNNNNNNNNNNNNNNNNNNNNNNNNNNNNNNNNNNNNNNNNNNNNNNNNNNNNNNNNNNNNNNNNNNNNNNNNNNNNNNNNNNNNNNNNNNNNNNNNNNNNNNNNNNNNNNNNNNNNNNNNNNNNNNNNNNNNNNNNNNNNNNNNNNNNNNNNNNNNNNNNNNNNNNNNNNNNNNNNNNNNNNNNNNNNNNNNNNNNNNNNNNNNNNNNNNNNNNNNNNNNNNNNNNNNNNNNNNNNNNNNNNNNNNNNNNNNNNNNNNNNNNNNNNNNNNNNNNNNNNNNNNNNNNNNNNNNNNNNNNNNNNNNNNNNNNNNNNNNNNNNNNNNNNNNNNNNNNNNNNNNNNNNNNNNNNNNNNNNNNNNNNNNNNNNNNNNNNNNNNNNNNNNNNNNNNNNNNNNNNNNNNNNNNNNNNNNNNNNNNNNNNNNNNNNNNNNNNNNNNNNNNNNNNNNNNNNNNNNNNNNNNNNNNNNNNNNNNNNNNNNNNNNNNNNNNNNNNNNNNNNNNNNNNNNNNNNNNNNNNNNNNNNNNNNNNNNNNNNNNNNNNNNNNNNNNNNNNNNNNNNNNNNNNNNNNNNNNNNNNNNNNNNNNNNNNNNNNNNNNNNNNNNNNNNNNNNNNNNNNNNNNNNNNNNNNNNNNNNNNNNNNNNNNNNNNNNNNNGTAACCGTGTGCTTGACGTTGACCGCCAAACGTATGGCATCGAAGAATTGTCTGGTTAAGAATCTCGAGGCTGTCGAGACATTAGGATCGACCTCGACCATCTGCTCGGACAAGACTGGAACCCTGACGCAGAACCGTATGACCGTCGCTCACATGTGGTTCGACAATCAGATCATCGAGGCGGACACCACGGAGGATCAATCCGGACTTCAATACGACCGCACCAGCCCTGGATTCAAGGCCCTCGCTAAGATCGCAGCCCTGTGCAACCGTGCCGAGTTCAAACCAGGCCAGGAAGACAAACCGATCCTGAAGAGGAAGGTGAACGGCGACGCTTCGGAGGCTGCTCTGTTCAAGTGCATGGAACTGGCTCTCGGCGACGTGATGGGCATCAGGAAACGCAACAAGAAAGTCTGCGAGATTCCGTTCAACTCGACGAACAAGTATCAGGTCTCGATTCACGAGTCCGACAATCCCGATGACCCCAGGCACTTGCTCGTGATGAAGGGCGCGCCCGAGAGGATCCTCGACCGTTGCTCGACCATCTTCATCGGCGGAAAGGAGAAGGTGCTCGACGAGGAAATGAAGGAAGCGTTCAATAATGCTTATCTCGAGCTCGGTGGCCTTGGTGAACGTGTACTCGGTTTCTGCGACTACATACTGCCGTCCGACAANNNNNNNNNNNNNNNNNNNNNNNNNNNNNNNNNNNNNNNNNNNNNNNNNNNNNNNNNNNNNNNNNNNNNNNNNNNNNNNNNNNNNNNNNNNNNNN
Melitta_sibirica              NNNNNNNNNNNNNNNNNNNNNNNNNNNNNNNNNNNNNNNNNNNNNNNNNNNNNNNNNNNNNNNNNNNNNNNNNNNNNNNNNNNNNNNNNNNNNNNNNNNNNNNNNNNNNNNNNNNNNNNNNNNNNNNNNNNNNNNNNNNNNNNNNNNNNNNNNNNNNNNNNNNNNNNNNNNNNNNNNNNNNNNNNNNNNNNNNNNNNNNNNNNNNNNNNNNNNNNNNNNNNNNNNNNNNNNNNNNNNNNNNNNNNNNNNNNNNNNNNNNNNNNNNNNNNNNNNNNNNNNNNNNNNNNNNNNNNNNNNNNNNNNNNNNNNNNNNNNNNNNNNNNNNNNNNNNNNNNNNNNNNNNNNNNNNNNNNNNNNNNNNNNNNNNNNNNNNNNNNNNNNNNNNNNNNNNNNNNNNNNNNNNNNNNNNNNNNNNNNNNNNNNNNNNNNNNNNNNNNNNNNNNNNNNNNNNNNNNNNNNNNNNNNNNNNNNNNNNNNNNNNNNNNNNNNNNNNNNNNNNNNNNNNNNNNNNNNNNNNNNNNNNNNNNNNNNNNNNNNNNNNNNNNNNNNNNNNNNNNNNNNNNNNNNNNNNNNNNNNNNNNNNNNNNNNNNNNNNNNNNNNNNNNNNNNNNNNNNNNNNNNNNNNNNNNNNNNNNNNNNNNNNNNNNNNNNNNNNNNNNNNNNNNNNNNNNNNNNNNNNNNNNNNNNNNNNNNNNNGTAACCGTCTGCTTGACGCTGACCGCCAAACGCATGGCATCGAAGAACTGTCTGGTTAAGAATCTCGAGGCTGTCGAGACCCTGGGATCGACATCGACCATCTGCTCGGACAAGACTGGAACCCTCACGCAGAACCGTATGACCGTCGCTCACATGTGGTTCGACAATCAGATCATCGAGGCGGACACCACGGAGGATCAATCCGGACTTCAGTACGACCGCACCAGCCCCGGATTCAAGGCCCTGGCCAAGATCGCCGCCCTGTGCAACCGAGCCGAGTTCAAGCCCGGCCAGGAGGACAAACCGATCCTGAAGAGGCAGGTGAACGGCGACGCTTCGGAGGCCGCTCTCTTCAAGTGCATGGAACTGGCCYTCGGCGACGTGATGGGCATCAGGAAACGTAACAAGAAGGTCTGCGAGGTTCCGTTCAACTCGACGAACAAGTATCAGGTCTCTATCCACGAGTCCGACAATCCCGACGACCCCAGGCACCTGCTCGTGATGAAGGGCGCGCCCGAGAGGATCCTCGACCGTTGCTCGACCATCTTCATCGGCGGAAAGGAGAAGGTGCTCGACGAGGAGATGAAGGAGGCGTTCAACAAYGCTTATCTCGAGCTCGGTGGACTTGGTGAACGTGTACTCGGTTTCTGCGACTACACACTGCCGTCCGACAANNNNNNNNNNNNNNNNNNNNNNNNNNNNNNNNNNNNNNNNNNNNNNNNNNNNNNNNNNNNNNNNNNNNNNNNNNNNNNNNNNNNNNNNNNNNNNN
Melitta_tomentosa             NNNNNNNNNNNNNNNNNNNNNNNNNNNNNNNNNNNNNNNNNNNNNNNNNNNNNNNNNNNNNNNNNNNNNNNNNNNNNNNNNNNNNNNNNNNNNNNNNNNNNNNNNNNNNNNNNNNNNNNNNNNNNNNNNNNNNNNNNNNNNNNNNNNNNNNNNNNNNNNNNNNNNNNNNNNNNNNNNNNNNNNNNNNNNNNNNNNNNNNNNNNNNNNNNNNNNNNNNNNNNNNNNNNNNNNNNNNNNNNNNNNNNNNNNNNNNNNNNNNNNNNNNNNNNNNNNNNNNNNNNNNNNNNNNNNNNNNNNNNNNNNNNNNNNNNNNNNNNNNNNNNNNNNNNNNNNNNNNNNNNNNNNNNNNNNNNNNNNNNNNNNNNNNNNNNNNNNNNNNNNNNNNNNNNNNNNNNNNNNNNNNNNNNNNNNNNNNNNNNNNNNNNNNNNNNNNNNNNNNNNNNNNNNNNNNNNNNNNNNNNNNNNNNNNNNNNNNNNNNNNNNNNNNNNNNNNNNNNNNNNNNNNNNNNNNNNNNNNNNNNNNNNNNNNNNNNNNNNNNNNNNNNNNNNNNNNNNNNNNNNNNNNNNNNNNNNNNNNNNNNNNNNNNNNNNNNNNNNNNNNNNNNNNNNNNNNNNNNNNNNNNNNNNNNNNNNNNNNNNNNNNNNNNNNNNNNNNNNNNNNNNNNNNNNNNNNNNNNNNNNNNNNNNNNNNNNNNNGTAACCGTCTGCTTGACGCTCACCGCCAAACGTATGGCATCGAAGAACTGTCTGGTTAAGAATCTCGAGGCTGTCGAGACCCTGGGATCGACCTCGACCATCTGCTCGGACAAGACTGGAACCCTCACGCAGAACCGTATGACCGTCGCTCACATGTGGTTCGACAATCAGATCATCGAGGCGGACACCACGGAGGATCAATCCGGACTTCAGTACGACCGCACCAGCCCTGGATTCAAGGCCCTGGCCAAGATCGCCGCCCTGTGCAACCGAGCCGAGTTCAAGCCCGGCCAGGAGGACAAACCGATCCTGAAGAGGCAGGTGAACGGCGACGCTTCGGAGGCTGCTCTCTTCAAGTGCATGGAACTGGCTCTCGGCGACGTGATGGGCATCAGGAAACGTAACAAGAAAGTCTGCGAGGTTCCGTTCAACTCGACGAACAAGTACCAGGTCTCTATCCACGAGTCCGACAATCCCGATGACCCCAGGCACCTGCTCGTGATGAAGGGCGCGCCCGAGAGGATCCTCGACCGTTGCTCGACCATCTTCATCGGCGGAAAGGAGAAGGTGCTCGACGAGGAAATGAAGGAGGCGTTCAACAATGCTTACCTCGAGCTCGGTGGACTTGGCGAACGTGTACTCGGCTTCTGCGACTACACACTGCCGTCCGACAANNNNNNNNNNNNNNNNNNNNNNNNNNNNNNNNNNNNNNNNNNNNNNNNNNNNNNNNNNNNNNNNNNNNNNNNNNNNNNNNNNNNNNNNNNNNNNN
Melitta_tricincta             NNNNNNNNNNNNNNNNNNNNNNNNNNNNNNNNNNNNNNNNNNNNNNNNNNNNNNNNNNNNNNNNNNNNNNNNNNNNNNNNNNNNNNNNNNNNNNNNNNNNNNNNNNNNNNNNNNNNNNNNNNNNNNNNNNNNNNNNNNNNNNNNNNNNNNNNNNNNNNNNNNNNNNNNNNNNNNNNNNNNNNNNNNNNNNNNNNNNNNNNNNNNNNNNNNNNNNNNNNNNNNNNNNNNNNNNNNNNNNNNNNNNNNNNNNNNNNNNNNNNNNNNNNNNNNNNNNNNNNNNNNNNNNNNNNNNNNNNNNNNNNNNNNNNNNNNNNNNNNNNNNNNNNNNNNNNNNNNNNNNNNNNNNNNNNNNNNNNNNNNNNNNNNNNNNNNNNNNNNNNNNNNNNNNNNNNNNNNNNNNNNNNNNNNNNNNNNNNNNNNNNNNNNNNNNNNNNNNNNNNNNNNNNNNNNNNNNNNNNNNNNNNNNNNNNNNNNNNNNNNNNNNNNNNNNNNNNNNNNNNNNNNNNNNNNNNNNNNNNNNNNNNNNNNNNNNNNNNNNNNNNNNNNNNNNNNNNNNNNNNNNNNNNNNNNNNNNNNNNNNNNNNNNNNNNNNNNNNNNNNNNNNNNNNNNNNNNNNNNNNNNNNNNNNNNNNNNNNNNNNNNNNNNNNNNNNNNNNNNNNNNNNNNNNNNNNNNNNNNNNNNNNNNNNNNNNNNNNGTAACCGTCTGCTTGACGCTCACCGCAAAACGTATGGCATCGAAGAACTGTCTGGTTAAGAATCTCGAGGCTGTCGAGACCCTGGGATCGACCTCGACCATCTGCTCGGACAAGACTGGAACCCTCACGCAGAACCGTATGACCGTCGCTCACATGTGGTTCGACAATCAGATCATCGAGGCGGACACCACGGAGGATCAATCCGGACTTCAGTACGACCGCACCAGCCCTGGATTCAAGGCCCTGGCCAAGATCGCCGCCCTGTGCAACCGAGCCGAGTTCAAGCCCGGCCAGGAGGACAAACCTATTCTGAAGAGGCAGGTGAACGGCGACGCTTCGGAGGCTGCTCTCTTCAAGTGCATGGAACTGGCTCTCGGCGACGTGATGGGCATCAGGAAACGTAACAAGAAAGTCTGCGAGGTTCCGTTCAACTCTACGAACAAGTACCAGGTCTCTATCCACGAGTCCGACAATCCCGATGACCCCAGGCACCTGCTCGTGATGAAGGGCGCGCCCGAGAGGATCCTCGACCGTTGCTCGACCATCTTCATCGGCGGAAAGGAGAAGGTGCTCGACGAGGAAATGAAGGAGGCGTTCAACAATGCTTATCTCGAGCTCGGTGGACTTGGTGAACGTGTACTCGGCTTCTGCGACTACACACTGCCGTCCGACAANNNNNNNNNNNNNNNNNNNNNNNNNNNNNNNNNNNNNNNNNNNNNNNNNNNNNNNNNNNNNNNNNNNNNNNNNNNNNNNNNNNNNNNNNNNNNNN
Melitta_udmurtica             NNNNNNNNNNNNNNNNNNNNNNNNNNNNNNNNNNNNNNNNNNNNNNNNNNNNNNNNNNNNNNNNNNNNNNNNNNNNNNNNNNNNNNNNNNNNNNNNNNNNNNNNNNNNNNNNNNNNNNNNNNNNNNNNNNNNNNNNNNNNNNNNNNNNNNNNNNNNNNNNNNNNNNNNNNNNNNNNNNNNNNNNNNNNNNNNNNNNNNNNNNNNNNNNNNNNNNNNNNNNNNNNNNNNNNNNNNNNNNNNNNNNNNNNNNNNNNNNNNNNNNNNNNNNNNNNNNNNNNNNNNNNNNNNNNNNNNNNNNNNNNNNNNNNNNNNNNNNNNNNNNNNNNNNNNNNNNNNNNNNNNNNNNNNNNNNNNNNNNNNNNNNNNNNNNNNNNNNNNNNNNNNNNNNNNNNNNNNNNNNNNNNNNNNNNNNNNNNNNNNNNNNNNNNNNNNNNNNNNNNNNNNNNNNNNNNNNNNNNNNNNNNNNNNNNNNNNNNNNNNNNNNNNNNNNNNNNNNNNNNNNNNNNNNNNNNNNNNNNNNNNNNNNNNNNNNNNNNNNNNNNNNNNNNNNNNNNNNNNNNNNNNNNNNNNNNNNNNNNNNNNNNNNNNNNNNNNNNNNNNNNNNNNNNNNNNNNNNNNNNNNNNNNNNNNNNNNNNNNNNNNNNNNNNNNNNNNNNNNNNNNNNNNNNNNNNNNNNNNNNNNNNNNNNNNNNNNNNGTAACCGTCTGCTTGACGCTGACCGCCAAACGTATGGCATCGAAGAACTGTCTGGTTAAGAATCTCGAGGCTGTCGAGACCCTGGGATCGACCTCGACCATCTGCTCGGACAAGACTGGAACCCTCACGCAGAACCGTATGACCGTCGCTCACATGTGGTTCGACAATCAGATCATCGAGGCGGACACCACGGAGGATCAATCCGGACTTCAGTACGACCGCACCAGCCCTGGATTCAAGGCCCTGGCCAAGATCGCCGCCCTGTGCAACCGAGCCGAGTTCAAGCCGGGCCAGGAGGACAAACCGATCCTGAAGAGGCAGGTGAACGGCGACGCTTCGGAGGCTGCTCTCTTCAAGTGCATGGAACTGGCTCTCGGCGACGTGATGGGCATCAGGAAACGTAACAAGAAAGTCTGCGAGGTTCCGTTCAATTCGACGAACAAGTACCAGGTCTCTATCCACGAGTCCGACAATCCCGATGACCCCAGGCACCTGCTCGTGATGAAGGGCGCGCCCGAGAGGATCCTCGACCGTTGCTCGACCATCTTCATCGGCGGAAAAGAGAAGGTGCTCGACGAGGAAATGAAGGAGGCGTTCAACAATGCTTATCTCGAGCTCGGTGGACTTGGTGAACGTGTACTCGGCTTCTGCGACTACACACTACCGTCCGACAANNNNNNNNNNNNNNNNNNNNNNNNNNNNNNNNNNNNNNNNNNNNNNNNNNNNNNNNNNNNNNNNNNNNNNNNNNNNNNNNNNNNNNNNNNNNNNN
Promelitta_alboclypeata       NNNNNNNNNNNNNNNNNNNNNNNNNNNNNNNNNNNNNNNNNNNNNNNNNNNNNNNNNNNNNNNNNNNNNNNNNNNNNNNNNNNNNNNNNNNNNNNNNNNNNNNNNNNNNNNNNNNNNNNNNNNNNNNNNNNNNNNNNNNNNNNNNNNNNNNNNNNNNNNNNNNNNNNNNNNNNNNNNNNNNNNNNNNNNNNNNNNNNNNNNNNNNNNNNNNNNNNNNNNNNNNNNNNNNNNNNNNNNNNNNNNNNNNNNNNNNNNNNNNNNNNNNNNNNNNNNNNNNNNNNNNNNNNNNNNNNNNNNNNNNNNNNNNNNNNNNNNNNNNNNNNNNNNNNNNNNNNNNNNNNNNNNNNNNNNNNNNNNNNNNNNNNNNNNNNNNNNNNNNNNNNNNNNNNNNNNNNNNNNNNNNNNNNNNNNNNNNNNNNNNNNNNNNNNNNNNNNNNNNNNNNNNNNNNNNNNNTCTGCTGCGGCGATCAGACGGTGATGGGAAGAATCGCCGGTCTGGCGTCCGGCCTCGACACCGGTGAGACGCCGATCGCCAAGGAGATCCACCACTTCATCCATCTGATCACCGGCGTGGCCGTGTTCCTCGGCATTACGTTCTTCCTGATCGCCTTCATCCTCGGCTACCATTGGCTCGACGCTGTCATCTTCCTGATCGGTATCATCGTGGCGAACGTGCCGGAAGGCTTGCTCGCGACCGTCACCGTGTGCCTGACGCTCACCGCGAAACGCATGGCGTCGAAGAACTGCCTGGTGAAGAATCTGGAGGCGGTCGAGACCCTCGGCTCCACGTCGACCATCTGCTCGGACAAGACCGGCACCCTGACGCAGAACCGTATGACCGTCGCCCACATGTGGTTCGACAATCAGATCATCGAGGCGGACACCACGGAGGACCAGTCCGGACTTCAGTACGACCGCACCAGCCCCGGCTTCAAGGCTCTGGCGAAGATCGCGACCCTGTGCAACAGAGCCGAGTTCAAGCCCGGCCAGGAGAGCAAACCGATCCTGAAGAGGGAGGTGAACGGCGACGCTTCGGAGGCTGCCCTGCTGAAGTGCATGGAGCTGGCGCTCGGCGACGTGATGGGCATCAGGAAACGCAACAAGAAGGTCTGCGAGATCCCGTTCAACTCCACGAACAAGTATCAGGTCTCTATCCACGAGTCGGACAATCCCGACGACCCCAGGCACCTGTTGGTGATGAAGGGCGCGCCCGAGAGGATCCTCGACCGTTGCTCGACCATCTTCATCGGCGGCAAGGAGAAGGTGCTCGACGAGGAGATGAAGGAGGCGTTCAACAACGCCTACCTCGAGCTCGGTGGCCTTGGCGAGCGTGTGCTCGGCTTCTGCGACTTCACACTGCCGTCCGACAAGTTCCCGATCGGCTTCAAGTTCAACTGCGACGACCCGAACTTCCCCGTCGACGGACTCCGTTTCGTCGGTCTGATGTCCATGATCGATCCGCCCA
Rediviva_albifasciata         NNNNNNNNNNNNNNNNNNNNNNNNNNNNNNNNNNNNNNNNNNNNNNNNNNNNNNNNNNNNNNNNNNNNNNNNNNNNNNNNNNNNNNNNNNNNNNNNNNNNNNNNNNNNNNNNNNNNNNNNNNNNNNNNNNNNNNNNNNNNNNNNNNNNNNNNNNNNNNNNNNNNNNNNNNNNNNNNNNNNNNNNNNNNNNNNNNNNNNNNNNNNNNNNNNNNNNNNNNNNNNNNNNNNNNNNNNNNNNNNNNNNNNNNNNNNNNNNNNNNNNNNNNNNNNNNNNNNNNNNNNNNNNNNNNNNNNNNNNNNNNNNNNNNNNNNNNNNNNNNNNNNNNNNNNNNNNNNNNNNNNNNNNNNNNNNNNNNNNNNNNNNNNNNNNNNNNNNNNNNNNNNNNNNNNNNNNNNNNNNNNNNNNNNNNNNNNNNNNNNNNNNNNNNNNNNNNNNNNNNNNNNNNNNNNNNNNNNNNNNNNNNNNNNCAGACCGTAATGGGAAGGATCGCTGGACTCGCATCCGGCCTCAACACCGGAGAGACTCCAATCGCTAAAGAAATCCATCACTTCATCCATTTGATCACCGGTGTAGCCGTTTTCCTCGGTGTCACTTTCTTCGTCATCGCTTTCATCCTCGGTTACCATTGGCTGGACGCTGTTATCTTCCTGATCGGTATCATCGTAGCTAACGTCCCGGAAGGTCTGCTCGCTACCGTAACCGTGTGCTTGACGTTGACTGCCAAACGTATGGCGTCGAAGAATTGCCTGGTTAAGAATCTGGAAGCCGTCGAGACCCTGGGTTCAACCTCCACCATCTGCTCGGACAAGACTGGAACCCTGACGCAGAACCGTATGACCGTCGCTCACATGTGGTTCGACAATCAGATCATCGAGGCGGATACCACGGAAGATCAGTCCGGACTTCAGTACGACCGCACCAGCCCCGGATTCAAGGCCCTCGCGAAGATCGCGACCCTCTGCAACCGGGCCGAGTTCAAGCCGGGCCAGGACGACCAACCGATCCTCAAGAAGGAGGTGAACGGCGACGCTTCGGAGGCTGCTCTGTTGAAGTGCATGGAACTGGCTCTCGGCGACGTGATGGGCATCAGGAAACGCAACAAGAAAGTCTGCGAGGTTCCGTTCAACTCCACGAACAAGTATCAGGTCTCCGTTCACGAGTCCGACAATTCTGACGACCCCAGGCACTTGCTCGTGATGAAGGGCGCCCCCGAGAGGATCCTCGACCGTTGCTCCACCATCTTCATCGGCGGTAAGGAGAAGGTGCTCGACGAGGAAATGAAGGAAGCGTTCAACAACGCGTACCTCGAACTCGGTGGCCTTGGCGAACGTGTGCTCGGTTTCTGCGACTTCATACTGCCGTCCGACAAATTCCCGATCGGCTTCAAGTTCAACTCCGACGACCCGAACTTCCCGTGCGAGGGTCTCCGCTTCGTGGGCCTGATGTCTATGATCGATNNNNNNN
Rediviva_alonsoae             NNNNNNNNNNNNNNNNNNNNNNNNNNNNNNNNNNNNNNNNNNNNNNNNNNNNNNNNNNNNNNNNNNNNNNNNNNNNNNNNNNNNNNNNNNNNNNNNNNNNNNNNNNNNNNNNNNNNNNNNNNNNNNNNNNNNNNNNNNNNNNNNNNNNNNNNNNNNNNNNNNNNNNNNNNNNNNNNNNNNNNNNNNNNNNNNNNNNNNNNNNNNNNNNNNNNNNNNNNNNNNNNNNNNNNNNNNNNNNNNNNNNNNNNNNNNNNNNNNNNNNNNNNNNNNNNNNNNNNNNNNNNNNNNNNNNNNNNNNNNNNNNNNNNNNNNNNNNNNNNNNNNNNNNNNNNNNNNNNNNNNNNNNNNNNNNNNNNNNNNNNNNNNNNNNNNNNNNNNNNNNNNNNNNNNNNNNNNNNNNNNNNNNNNNNNNNNNNNNNNNNNNNNNNNNNNNNNNNNNNNNNNNNNNNNNNNNNNNNNNNNNNNNNNNNGACCGTCATGGGAAGGATCGCTGGACTCGCATCCGGTCTCGACACCGGAGAGACTCCCATCGCTAAAGAAATCCATCATTTCATCCATTTGATCACCGGTGTAGCCGTTTTCCTCGGTGTTACTTTCTTCGTCATCGCTTTCATCCTCGGCTACCATTGGCTCGACGCTGTTATCTTCCTGATCGGTATCATCGTAGCTAACGTCCCGGAAGGTCTGCTCGCTACCGTAACCGTGTGCTTGACGTTGACTGCCAAACGTATGGCATCGAAGAATTGCCTGGTTAAGAATCTGGAAGCCGTCGAGACCCTGGGATCAACCTCCACCATCTGCTCGGACAAGACTGGAACTCTGACGCAGAACCGTATGACAGTCGCTCACATGTGGTTCGACAATCAGATCATCGAGGCGGACACCACGGAGGATCAGTCCGGACTTCAGTACGACCGCACAAGTCCTGGATTCAAGGCCCTCGCGAAGATCGCGACCCTCTGCAACCGTGCCGAGTTCAAGCCGGGCCAGGACGACCAACCGATCCTCAAGAAGGAGGTGAACGGCGACGCTTCGGAGGCTGCTCTGTTGAAGTGCATGGAACTGGCTCTCGGCGACGTGATGGGTATCAGGAAACGCAACAAGAAGGTCTGCGAGGTTCCGTTCAACTCCACGAACAAGTATCAGGTCTCCATTCACGAGTCCGACAATCCTGACGACCCCAGGCACTTGCTCGTGATGAAGGGCGCCCCCGAGAGGATCCTCGACCGTTGCTCCACCATCTTCATCGGCGGTAAGGAGAAGGTGCTCGACGAGGAAATGAAGGAAGCGTTCAACAACGCGTACCTCGAACTCGGTGGCCTTGGCGAACGTGTACTCGGTTTCTGCGACTTCACACTGCCGTCCGACAAATTCCCGATCGGCTTCAAGTTCAACTCCGACGACCCGAACTTCCCCTGCGAGGGACTCCGCTTCGTGGGCCTGATGTCTATGATCGATNNNNNNN
Rediviva_aurata               NNNNNNNNNNNNNNNNNNNNNNNNNNNNNNNNNNNNNNNNNNNNNNNNNNNNNNNNNNNNNNNNNNNNNNNNNNNNNNNNNNNNNNNNNNNNNNNNNNNNNNNNNNNNNNNNNNNNNNNNNNNNNNNNNNNNNNNNNNNNNNNNNNNNNNNNNNNNNNNNNNNNNNNNNNNNNNNNNNNNNNNNNNNNNNNNNNNNNNNNNNNNNNNNNNNNNNNNNNNNNNNNNNNNNNNNNNNNNNNNNNNNNNNNNNNNNNNNNNNNNNNNNNNNNNNNNNNNNNNNNNNNNNNNNNNNNNNNNNNNNNNNNNNNNNNNNNNNNNNNNNNNNNNNNNNNNNNNNNNNNNNNNNNNNNNNNNNNNNNNNNNNNNNNNNNNNNNNNNNNNNNNNNNNNNNNNNNNNNNNNNNNNNNNNNNNNNNNNNNNNNNNNNNNNNNNNNNNNNNNNNNNNNNNNNNNNNNNNNNNNNNNNNNNNNNNNNNNNNNNNNNNNNNNNNNNNNNNNNNNNNNNNNNNNNNNNNNNNNNNNNNNNNNNNNNNNNNNNNNNNNNNNNNNNNNNNNNNNNNNNNNNNNNNNNNNNNNNNNNNNNNNNNNNNNNNNNNNNNNNNNNNNNNNNNNNNNNNNNNNNNNNNNNNNNNNNNNNNNNNNNNNNTTCCTGATCGGTATCATCGTAGCTAACGTCCCGGAAGGTCTGCTCGCTACCGTAACCGTGTGCTTGACGTTGACTGCCAAACGTATGGCATCGAAGAATTGCCTGGTTAAGAATCTGGAAGCCGTCGAGACCCTGGGATCNACCTCCACCATCTGCTCGGACAAGACTGGAACTCTCACGCAGAACCGTATGACAGTCGCTCACATGTGGTTCGACAATCAGATCATCGAGGCGGACACCACGGAGGATCAGTCCGGACTTCAGTACGACCGCACCAGTCCTGGATTCAAGGCCCTCGCGAAGATCGCGACCCTCTGCAACCGTGCCGAGTTCAAGCCNGGCCAGGACGACCGACCGATCCTCAAGAAGGAGGTGAACGGCGACGCTTCGGAGGCTGCTCTGTTGAAGTGCATGGAACTGGCTCTCGGCGACGTGATGGGTATCAGGAAACGCAACAAGAAGGTCTGCGAGGTTCCGTTCAACTCCACGAACAAGTATCAGGTCTCCATTNNCGAGTCCGACAATCCTGACGACCCCAGGCACTTGCTCGTGATGAAGGGCGCCCCCGAGAGGATCCTNGACCGTTGTTCAACCATCTTCATCGGCGGTAAGGAGAAGGTGCTCGACGAGGNNNNNNNNNNNNNNNNNNNNNNNNNNNNNNNNNNNNNNNNNNNNNNNNNNNNNNNNNNNNNNNNNNNNNNNNNNNNNNNNNNNNNNNNNNNNNNNNNNNNNNNNNNNNNNNNNNNNNNNNNNNNNNNNNNNNNNNNNNNNNNNNNNNNNNNNNNNNNNNNNNNNNNNNNNNNNNNNNNNNNNNNNNNNN
Rediviva_brunnea              NNNNNNNNNNNNNNNNNNNNNNNNNNNNNNNNNNNNNNNNNNNNNNNNNNNNNNNNNNNNNNNNNNNNNNNNNNNNNNNNNNNNNNNNNNNNNNNNNNNNNNNNNNNNNNNNNNNNNNNNNNNNNNNNNNNNNNNNNNNNNNNNNNNNNNNNNNNNNNNNNNNNNNNNNNNNNNNNNNNNNNNNNNNNNNNNNNNNNNNNNNNNNNNNNNNNNNNNNNNNNNNNNNNNNNNNNNNNNNNNNNNNNNNNNNNNNNNNNNNNNNNNNNNNNNNNNNNNNNNNNNNNNNNNNNNNNNNNNNNNNNNNNNNNNNNNNNNNNNNNNNNNNNNNNNNNNNNNNNNNNNNNNNNNNNNNNNNNNNNNNNNNNNNNNNNNNNNNNNNNNNNNNNNNNNNNNNNNNNNNNNNNNNNNNNNNNNNNNNNNNNNNNNNNNNNNNNNNNNNNNNNNNNNNNNNNNNNNNNNNNNNNNNNNNNNNNNNNNNNNNNNNNNNNNNNNNNNNNNNNNNNNNNNNNNNACACCGGAGAGACTCCCATCGCTAAAGAAATCCATCATTTCATCCATTTGATCACCGGTGTAGCCGTTTTCCTCGGTGTTACTTTCTTCGTCATCGCTTTCATCCTCGGCTACCATTGGCTCGACGCTGTTATCTTCCTGATCGGTATCATCGTAGCTAACGTCCCGGAAGGTCTGCTCGCTACCGTAACCGTGTGCTTGACGTTGACCGCCAAACGTATGGCATCGAAGAATTGCCTGGTTAAGAATCTGGAAGCCGTCGAGACCCTGGGATCAACCTCCACCATCTGCTCGGACAAGACTGGAACCCTCACGCAGAACCGTATGACAGTCGCTCACATGTGGTTCGACAATCAGATCATCGAGGCGGACACCACGGAGGATCAATCCGGACTTCAGTACGACCGCACCAGCCCTGGATTCAAGGCCCTCGCGAAGATCGCGACCCTCTGCAACCGTGCCGAGTTCAAGCCGGGCCAGGACCACCAACCGATCCTCAAGAAGGAGGTGAACGGCGACGCTTCGGAGGCTGCTCTGTTGAAGTGCATGGAACTGGCTCTCGGCGACGTGATGGGTATCAGGAAACGCAACAAGAAGGTCTGCGAGGTTCCGTTCAACTCCACGAACAAGTATCAGGTCTCCATTCACGAGTCCGACAATCCTGANGACCCCAGGCACTTGCTCGTGATGAAGGGCGCGCCAGAGAGGATCCTCGACCGTTGCTCCACCATCTTCATCGGCGGTAAGGAGAAGGTGCTCGACGAGGAAATGAAGGAAGCGTTCAACAACGCGTACCTCGAACTCGGTGGCCTTGGCGAACGTGTACTCGGTTTCTGCGACTTCACACTGCCGTCCGACAAATTCCCGATCGGCTTCAAGTTCAACTCCGACGACCCGAANNNNNNNNNNNNNNNNNNNNNNNNNNNNNNNNNNNNNNNNNNNNNNNNNNNNNNNN
Rediviva_colorata             ?????????????????????????????????????????????????????????????????????????????????????????????????????????????????????????????????????????????????????????????????????????????????????????????????????????????????????????????????????????????????????????????????????????????????????????????????????????????????????????????????????????????????????????????????????????????????????????????????????????????????????????????????????????????????????????????????????????????????????????????????????????????????????????????????????????????????????????????????????????????????????????????????????????????????????????????????????????????????????????????????????????????????????????????????????????????????????????????????????????????????????????????????????????????????????????????????????????????????????????????????????????????????????????????????????????????????????????????????????????????????????????????????????????????????????????????????????????????????????????????????????????????????????????????????????????????????????????????????????????????????????????????????????????????????????????????????????????????????????????????????????????????????????????????????????????????????????????????????????????????????????????????????????????????????????????????????????????????????????????????????????????????????????????????????????????????????????????????????????????????????????????????????????????????????????????????????????????????????????????????????????????????????????????
Rediviva_emdeorum             NNNNNNNNNNNNNNNNNNNNNNNNNNNNNNNNNNNNNNNNNNNNNNNNNNNNNNNNNNNNNNNNNNNNNNNNNNNNNNNNNNNNNNNNNNNNNNNNNNNNNNNNNNNNNNNNNNNNNNNNNNNNNNNNNNNNNNNNNNNNNNNNNNNNNNNNNNNNNNNNNNNNNNNNNNNNNNNNNNNNNNNNNNNNNNNNNNNNNNNNNNNNNNNNNNNNNNNNNNNNNNNNNNNNNNNNNNNNNNNNNNNNNNNNNNNNNNNNNNNNNNNNNNNNNNNNNNNNNNNNNNNNNNNNNNNNNNNNNNNNNNNNNNNNNNNNNNNNNNNNNNNNNNNNNNNNNNNNNNNNNNNNNNNNNNNNNNNNNNNNNNNNNNNNNNNNNNNNNNNNNNNNNNNNNNNNNNNNNNNNNNNNNNNNNNNNNNNNNNNNNNNNNNNNNNNNNNNNNNNNNNNNNNNNNNNNNNNNNNNNNNNNNNNNCAGACCGTCATGGGAAGGATCGCTGGACTCGCATCCGGCCTCGACACCGGAGAGACTCCCATCGCTAAAGAAATCCATCATTTCATCCATTTGATCACCGGTGTAGCCGTTTTCCTCGGTGTTACTTTCTTCGTCATCGCTTTCATCCTCGGCTACCATTGGCTCGACGCTGTTATCTTCCTGATCGGTATCATCGTAGCTAACGTCCCGGAAGGTCTGCTCGCTACCGTAACCGTGTGCTTGACGTTGACTGCCAAACGTATGGCATCGAAGAATTGCCTGGTTAAGAATCTGGAAGCCGTCGAGACCCTGGGATCGACCTCCACCATCTGCTCGGACAAGACTGGAACTCTCACGCAGAACCGTATGACAGTCGCTCACATGTGGTTCGACAATCAGATCATCGAGGCGGACACCACGGAGGATCAGTCCGGACTTCAGTACGACCGCACCAGTCCYGGATTCAAGGCCCTCGCGAAGATCGCGACCCTCTGCAACCGTGCCGAGTTCAAGCCAGGCCAGGACGACCGACCGATCCTCAAGAAGGAGGTGAACGGCGACGCTTCGGAGGCTGCTCTGTTGAAGTGCATGGAACTGGCTCTCGGCGACGTGATGGGTATCAGGAAACGCAACAAGAAGGTCTGCGAGGTTCCGTTCAACTCCACGAACAAGTATCAGGTCTCCATTCACGAGTCCGACAATCCTGACGACCCCAGGCACTTGCTCGTGATGAAGGGCGCCCCCGAGAGGATCCTCGACCGTTGTTCAACCATCTTCATCGGCGGTAAGGAGAAGGTGCTCGACGAGGAAATGAAGGAAGCGTTCAACAACGCGTACCTCGAACTCGGTGGCCTTGGCGAACGTGTACTCGGTTTCTGCGACTTCACACTGCCGTCCGACAAATTCCCGATCGGCTTCAAGTTCAACTCCGACGACCCGAACTTCCCCTGCGAGGGACTCCGCTTCGTGGGCCTGATGTCTATGATCGATNNNNNNN
Rediviva_gigas                NNNNNNNNNNNNNNNNNNNNNNNNNNNNNNNNNNNNNNNNNNNNNNNNNNNNNNNNNNNNNNNNNNNNNNNNNNNNNNNNNNNNNNNNNNNNNNNNNNNNNNNNNNNNNNNNNNNNNNNNNNNNNNNNNNNNNNNNNNNNNNNNNNNNNNNNNNNNNNNNNNNNNNNNNNNNNNNNNNNNNNNNNNNNNNNNNNNNNNNNNNNNNNNNNNNNNNNNNNNNNNNNNNNNNNNNNNNNNNNNNNNNNNNNNNNNNNNNNNNNNNNNNNNNNNNNNNNNNNNNNNNNNNNNNNNNNNNNNNNNNNNNNNNNNNNNNNNNNNNNNNNNNNNNNNNNNNNNNNNNNNNNNNNNNNNNNNNNNNNNNNNNNNNNNNNNNNNNNNNNNNNNNNNNNNNNNNNNNNNNNNNNNNNNNNNNNNNNNNNNNNNNNNNNNNNNNNNNNNNNNNNNNNNNNNNNNNNNNNNNNNNNNNNNCAGACCGTCATGGGAAGGATCGCTGGACTCGCGTCCGGCCTCGACACCGGAGAGACTCCCATCGCTAAAGAAATCCATCACTTCATCCATTTGATCACCGGTGTAGCCGTTTTCCTCGGTGTCACTTTCTTCGTCATCGCTTTCATCCTCGGTTACCATTGGCTCGACGCTGTTATCTTCCTGATCGGTATCATCGTAGCTAACGTCCCGGAAGGTCTGCTCGCTACCGTAACCGTGTGCCTGACGTTGACTGCCAAACGTATGGCATCGAAGAATTGCCTGGTGAAGAATCTGGAAGCCGTCGAGACCCTGGGATCGACCTCCACCATCTGCTCGGACAAGACTGGAACCCTCACGCAGAACCGTATGACCGTGGCTCACATGTGGTTCGACAATCAGATCATCGAGGCGGACACCACGGAGGATCAGTCCGGACTTCAGTACGACCGCACCAGCCCCGGATTCAAAGCCCTCGCGAAGATCGCCACCCTCTGCAACCGTGCCGAGTTCAAGCCCGGCCAGGACGACAAACCGATCCTCAAGAAGGAGGTGAACGGCGACGCTTCGGAGGCCGCTCTGTTGAAGTGCATGGAACTGGCTCTCGGCGACGTGATGGGCATCAGGAAACGCAACAAGAAAGTCTGCGAGGTTCCGTTCAACTCGACGAACAAGTATCAGGTCTCCATTCACGAGTCCGACAATCCTGACGATCCCAGGCACTTGCTCGTGATGAAGGGCGCCCCCGAGAGGATCCTCGACCGTTGCTCCACCATCTTCATCGGCGGTAAGGAGAAGGTGCTCGACGAGGAAATGAAGGAAGCGTTCAACAACGCGTACCTCGAACTCGGTGGCCTTGGCGAACGTGTACTCGGTTTCTGCGACTTCACACTGCCGTCCGACAAATTCCCGATCGGCTTCAAGTTCAACTCCGACGACCCGAACTTCCCGTGCGAGGGACTCCGCTTCGTGGGCCTGATGTCTATGATCGATNNNNNNN
Rediviva_intermedia           NNNNNNNNNNNNNNNNNNNNNNNNNNNNNNNNNNNNNNNNNNNNNNNNNNNNNNNNNNNNNNNNNNNNNNNNNNNNNNNNNNNNNNNNNNNNNNNNNNNNNNNNNNNNNNNNNNNNNNNNNNNNNNNNNNNNNNNNNNNNNNNNNNNNNNNNNNNNNNNNNNNNNNNNNNNNNNNNNNNNNNNNNNNNNNNNNNNNNNNNNNNNNNNNNNNNNNNNNNNNNNNNNNNNNNNNNNNNNNNNNNNNNNNNNNNNNNNNNNNNNNNNNNNNNNNNNNNNNNNNNNNNNNNNNNNNNNNNNNNNNNNNNNNNNNNNNNNNNNNNNNNNNNNNNNNNNNNNNNNNNNNNNNNNNNNNNNNNNNNNNNNNNNNNNNNNNNNNNNNNNNNNNNNNNNNNNNNNNNNNNNNNNNNNNNNNNNNNNNNNNNNNNNNNNNNNNNNNNNNNNNNNNNNNNNNNNNNNNNNNNNNNNNNNNNNNNGTTAATGGGAAGGATCGCTGGACTTGCATCCGGCCTCGACACCGGAGAGACTCCAATCGCTAAAGAAATCCATCACTTCATCCATTTGATCACCGGTGTAGCCGTTTTCCTCGGTGTTACTTTCTTCGTCATCGCTTTCATCCTCGGTTACCATTGGCTCGACGCTGTAATCTTCCTGATCGGTATCATCGTAGCTAACGTCCCGGAAGGTCTGCTCGCTACCGTAACCGTGTGCTTGACTTTGACTGCCAAACGTATGGCGTCGAAGAATTGCCTGGTTAAGAATCTGGAAGCYGTCGAGACCTTGGGATCAACCTCCACTATCTGCTCGGACAAGACTGGAACCCTGACGCAGAACCGTATGACCGTCGCTCACATGTGGTTCGACAATCAGATCATCGAGGCGGACACCACRGAGGATCAGTCCGGACTTCAGTACGACCGTACCAGCCCCGGATTCAAGGCCCTCGCGAAGATCGCGACCCTCTGCAACCGTGCCGAATTCAAGCCGGGCCAGGACGACGAACCGATCCTGAAGAGGGAGGTGAACGGCGACGCTTCGGAGGCTGCTCTGTTGAAGTGCATGGAACTGGCTCTCGGCGACGTGATGGGCATCAGGAAACGCAACAAGAAAGTCTGCGAGGTTCCGTTCAACTCGACGAACAAGTATCAGGTCTCGATTCACGAGTCCGACAATCCTGAGGACCCCAGGCACTTGCTCGTGATGAAGGGTGCCCCCGAGAGGATCCTCGACCGTTGTTCCACCATCTTCATCGGCGGTAAGGAGAAGGTGCTCGACGAGGAAATGAAGGAAGCGTTCAACAACGCGTACCTCGAACTCGGTGGCCTTGGCGAACGTGTACTCGGTTTCTGCGACTTCACACTGCCGTCCGACAAATTCCCGATCGGCTTCAAGTTCAACTCCGACGACCCGAACTTCCCGTGCGAGGGGCTCCGCTTCGTGGGCCTGATGTCNNNNNNNNNNNNNNNNN
Rediviva_intermixta           NNNNNNNNNNNNNNNNNNNNNNNNNNNNNNNNNNNNNNNNNNNNNNNNNNNNNNNNNNNNNNNNNNNNNNNNNNNNNNNNNNNNNNNNNNNNNNNNNNNNNNNNNNNNNNNNNNNNNNNNNNNNNNNNNNNNNNNNNNNNNNNNNNNNNNNNNNNNNNNNNNNNNNNNNNNNNNNNNNNNNNNNNNNNNNNNNNNNNNNNNNNNNNNNNNNNNNNNNNNNNNNNNNNNNNNNNNNNNNNNNNNNNNNNNNNNNNNNNNNNNNNNNNNNNNNNNNNNNNNNNNNNNNNNNNNNNNNNNNNNNNNNNNNNNNNNNNNNNNNNNNNNNNNNNNNNNNNNNNNNNNNNNNNNNNNNNNNNNNNNNNNNNNNNNNNNNNNNNNNNNNNNNNNNNNNNNNNNNNNNNNNNNNNNNNNNNNNNNNNNNNNNNNNNNNNNNNNNNNNNNNNNNNNNNNNNNNNNNNNNNNNNNNNNCAGACCGTCATGGGAAGGATCGCTGGACTCGCGTCCGGCCTCGACACCGGAGAGACTCCGATCGCTAAAGAAATCCATCACTTCATCCATTTGATCACCGGCGTAGCCGTTTTCCTCGGTGTTACTTTCTTCGTGATCGCTTTCATCCTCGGTTACCATTGGCTSGACGCTGTTATYTTCCTGATCGGTATCATCGTAGCCAACGTGCCGGAAGGTCTGCTCGCTACCGTAACCGTGTGCTTGACGTTGACTGCCAAGCGTATGGCATCGAAGAATTGCCTGGTTAAGAATCTGGAAGCCGTCGAGACCCTGGGATCAACCTCCACCATCTGCTCGGACAAGACTGGAACCCTGACGCAGAACCGTATGACCGTGGCTCACATGTGGTTCGACAATCAGATCATCGAGGCGGACACCACGGAGGATCAGTCCGGACTTCAGTACGACCGAACCAGCCCCGGATTCAAGGCCCTCGCGAAGATCGCCACCCTCTGCAACCGTGCCGAGTTCAAGCCGGGCCAGGAAGAAGATCCGATCCTCAGGAGGGAAGTGAACGGAGACGCTTCGGAGGCTGCTCTGTTGAAGTGCATGGAGCTGGCCCTCGGCGACGTGATGGGCATCAGGAAACGCAACAAGAAAGTCTGCGAGGTTCCGTTCAACTCTACGAACAAGTATCAGGTCTCGATTCACGAGTCCGACAATCCCGAGGACCCCAGGCACTTGCTCGTGATGAAGGGCGCCCCCGAGAGGATCCTCGACCGTTGCTCCACCATCTTCATCGGCGGTAAGGAGAAGGTGCTCGACGAGGAAATGAAGGAAGCGTTCAACAACGCGTACCTCGAACTCGGTGGCCTTGGCGAACGTGTGCTCGGTTTCTGCGACTTCATACTGCCGTCCGACAAATTCCCGATCGGATTCAAGTTCAACTCCGACGACCCGAACTTCCAGTGCGACGGACTCCGCTTCGTGGGCCTGATGTCTATGATCGATNNNNNNN
Rediviva_longimanus           NNNNNNNNNNNNNNNNNNNNNNNNNNNNNNNNNNNNNNNNNNNNNNNNNNNNNNNNNNNNNNNNNNNNNNNNNNNNNNNNNNNNNNNNNNNNNNNNNNNNNNNNNNNNNNNNNNNNNNNNNNNNNNNNNNNNNNNNNNNNNNNNNNNNNNNNNNNNNNNNNNNNNNNNNNNNNNNNNNNNNNNNNNNNNNNNNNNNNNNNNNNNNNNNNNNNNNNNNNNNNNNNNNNNNNNNNNNNNNNNNNNNNNNNNNNNNNNNNNNNNNNNNNNNNNNNNNNNNNNNNNNNNNNNNNNNNNNNNNNNNNNNNNNNNNNNNNNNNNNNNNNNNNNNNNNNNNNNNNNNNNNNNNNNNNNNNNNNNNNNNNNNNNNNNNNNNNNNNNNNNNNNNNNNNNNNNNNNNNNNNNNNNNNNNNNNNNNNNNNNNNNNNNNNNNNNNNNNNNNNNNNNNNNNNNNNNNNNNNNNNNNNNNNNCAGACCGTCATGGGAAGGATCGCTGGACTCGCATCCGGCCTCGACACCGGAGAGACTCCCATCGCTAAAGAAATCCATCATTTCATCCATTTGATCANCGGTGTAGNCGTTTTCCTCGGTGTTACTTTCTTCGTCATCGCTTTCATTCTCGGCTACCATTGGCTCGACGCTGTTATCTTCCTGATCGGTATCATCGTAGCTAACGTCCCGGAAGGTCTGCTCGCTACCGTAACCGTGTGTTTGACGTTGACTGCCAAACGTATGGCATCGAAGAATTGCCTGGTTAAGAATCTGGAAGCCGTCGAGACCCTGGGATCAACCTCYACCATCTGCTCGGACAAGACTGGAACCCTCACGCAGAATCGTATGACAGTCGCTCACATGTGGTTCGACAATCAGATCATCGAGGCGGACACCACGGAGGATCAGTCCGGACTTCAGTACGACCGCACCAGCCCCGGATTCAAGGCCCTCGCGAAGATCGCGACCCTCTGCAACCGCGCCGAGTTCAAACCGGGCCAGGACAACCTACCGATCCTCAGGAAGGAGGTGAACGGCGACGCTTCGGAGGCTGCTCTGTTGAAGTGCATGGAACTGGCTCTCGGCGACGTGATGGGTATCAGGAAACGCAACAAGAAGGTCTGCGAGGTTCCGTTCAACTCCACGAACAAGTATCAGGTCTCCATTCACGAGTCCGACAATCCTGACGACCCCAGGCACTTGCTCGTGATGAAGGGCGCCCCCGAGAGGATCCTCGACCGTTGCTCCACCATCTTCATCGGCGGTAAGGAGAAGGTGCTCGACGAGGAAATGAAGGAAGCGTTCAACAACGCGTACCTCGAACTCGGTGGCCTTGGCGAACGTGTACTCGGTTTCTGCGACTTCACACTGCCGTCCGACAAATTCCCGATCGGCTTCAAGTTCAACTCCGACGACCCGAACTTCCCCTGCGAGGGACTCCGCTTCGTGGGCCTGATGTCTATGATCGATNNNNNNN
Rediviva_macgregori           GCGATCCTCTGCTTCATCGCGTACTCGATCCAAGCGACGACCAGCGAGGATCCGAACGACGACAATCTGTACCTGGGTATCGTGTTGGCGGCTGTCGTCATAGTGACAGGCATATTCTCGTACTACCAGGAGAGCAAGTCCAGCAAGATCATGGAATCGTTCAAGAGCATGGTGCCTCAGTACGCGACCGCGATCAGAGAAGGCGAGAAGCTAACATTGATGGCGGAAGAGTTGGTGCTCGGGGACGTTGTCGAGGTGAAGTTCGGTGACCGTATCCCGGCCGACGTCAGGATCATCGAGTCCCGAGGATTCAAGGTGGACAACAGCTCTCTGACCGGAGAGTCCGAGCCCCAGTCGAGGTCTCCGGAGTTCACGAACGAGAACCCGTTGGAAACGAAAAATCTCGCGTTCTTCTCGACCAACGCCGTCGAGGGCACGGCGAAGGGCGTGGTGATCTGCTGCGGCGATCAGACCGTCATGGGAAGGATCGCTGGACTCGCATCCGGCCTCGACACCGGAGAGACTCCCATTGCTAAAGAAATCCATCATTTCATCCATTTGATCACCGGCGTAGCCGTTTTCCTCGGTGTTACTTTCTTCGTCATCGCTTTCWTCCTCGGTTACNNNNNNNNNNNNNNNNNNNNNNNNNNNNNNNNNNNNNNNNNNNNNNNNNNNNNNNNNNNNNNNNNNNNNNNNNNNNNNNNNNNNNNNNNNNNNNNNNNNNNNNNNNNNNNNNNNNNNNNNNNNNNNNNNNNNNNNNNNNNNNNNNNNNNNNNNNNNNNNNNNNNNNNNNNNNNNNNNNNNNNNNNNNNNNNNNNNNNNNNNNNNNNNNNNNNNNNNNNNNNNNNNNNNNNNNNNNNNNNNNNNNNNNNNNNNNNNNNNNNNNNNNNNNNNNNNNNNNNNNNNNNNNNNNNNNNNNNNNNNNNNNNNNNNNNNNNNNNNNNNNNNNNNNNNNNNNNNNNNNNNNNNNNNNNNNNNNNNNNNNNNNNNNNNNNNNNNNNNNNNNNNNNNNNNNNNNNNNNNNNNNNNNNNNNNNNNNNNNNNNNNNNNNNNNNNNNNNNNNNNNNNNNNNNNNNNNNNNNNNNNNNNNNNNNNNNNNNNNNNNNNNNNNNNNNNNNNNNNNNNNNNNNNNNNNNNNNNNNNNNNNNNNNNNNNNNNNNNNNNNNNNNNNNNNNNNNNNNNNNNNNNNNNNNNNNNNNNNNNNNNNNNNNNNNNNNNNNNNNNNNNNNNNNNNNNNNNNNNNNNNNNNNNNNNNNNNNNNNNNNNNNNNNNNNNNNNNNNNNNNNNNNNNNNNNNNNNNNNNNNNNNNNNNNNNNNNNNNNNNNNNNNNNNNNNNNNNNNNNNNNNNNNNNNNNNNNNNNNNNNNNNNNNNNNNNNNNNNNNNNNNNNNNNNNNNNNNNNNNNNNNNNNNNNNNNNNNNNNNNNNNNNNNNNNNNNNNNNNNNNNNNNNNNNNNNNNNNNNNNN
Rediviva_micheneri            NNNNNNNNNNNNNNNNNNNNNNNNNNNNNNNNNNNNNNNNNNNNNNNNNNNNNNNNNNNNNNNNNNNNNNNNNNNNNNNNNNNNNNNNNNNNNNNNNNNNNNNNNNNNNNNNNNNNNNNNNNNNNNNNNNNNNNNNNNNNNNNNNNNNNNNNNNNNNNNNNNNNNNNNNNNNNNNNNNNNNNNNNNNNNNNNNNNNNNNNNNNNNNNNNNNNNNNNNNNNNNNNNNNNNNNNNNNNNNNNNNNNNNNNNNNNNNNNNNNNNNNNNNNNNNNNNNNNNNNNNNNNNNNNNNNNNNNNNNNNNNNNNNNNNNNNNNNNNNNNNNNNNNNNNNNNNNNNNNNNNNNNNNNNNNNNNNNNNNNNNNNNNNNNNNNNNNNNNNNNNNNNNNNNNNNNNNNNNNNNNNNNNNNNNNNNNNNNNNNNNNNNNNNNNNNNNNNNNNNNNNNNNNNNNNNNNNNNNNNNNNNNNNNNNNNNNNNNNNNNNNNNNNNNNNNNNNNNNNNNNNNNNNNCTCGACACCGGAGAGACTCCCATCGCTAAAGAAATCCATCATTTCATCCATTTGATCACCGGTGTAGCCGTTTTCCTCGGTGTTACTTTCTTCGTCATCGCTTTCATCCTCGGCTACCATTGGCTCGACGCTGTTATCTTCCTGATCGGTATCATCGTAGCTAACGTCCCGGAAGGTCTGCTCGCTACAGTAACCGTGTGCTTGACGTTGACTGCCAAACGTATGGCATCGAAGAATTGCCTGGTTAAGAATCTGGAAGCCGTCGAGACCCTGGGATCAACCTCCACCATCTGCTCGGACAAGACTGGAACTCTGACGCAGAACCGTATGACAGTCGCTCACATGTGGTTCGACAATCAGATCATCGAGGCGGACACCACGGAGGATCAGTCCGGACTTCAGTACGACCGCACAAGTCCTGGATTCAAGGCCCTCGCGAAGATCGCGACCCTCTGCAACCGTGCCGAGTTCAAGCCGGGCCAGGACGACCAACCGATCCTCAAGAAGGAGGTGAACGGCGACGCTTCGGAGGCTGCTCTGTTGAAGTGCATGGAACTGGCTCTCGGCGACGTGATGGGTATCAGGAAACGCAACAAGAAGGTCTGCGAGGTTCCGTTCAACTCCACGAACAAGTATCAGGTCTCCATTCACGAGTCCGACAATCCTGACGACCCCAGGCACTTGCTCGTGATGAAAGGCGCCCCCGAGAGGATCCTCGACCGTTGCTCCACCATCTTCATCGGCGGTAAGGAGAAGGTGCTCGACGAGGAAATGAAGGAAGCGTTCAACAACGCGTACCTCGAACTCGGTGGCCTTGGCGAACGTGTACTCGGTTTCTGCGACTTCACACTGCCGTCCGACAAATTCCCGATCGGCTTCAAGTTCAACTCCGACGACCCGAACTTCCCCTGCGAGGGACTCCGCTTNNNNNNNNNNNNNNNNNNNNNNNNNNNNNNNN
Rediviva_neliana              NNNNNNNNNNNNNNNNNNNNNNNNNNNNNNNNNNNNNNNNNNNNNNNNNNNNNNNNNNNNNNNNNNNNNNNNNNNNNNNNNNNNNNNNNNNNNNNNNNNNNNNNNNNNNNNNNNNNNNNNNNNNNNNNNNNNNNNNNNNNNNNNNNNNNNNNNNNNNNNNNNNNNNNNNNNNNNNNNNNNNNNNNNNNNNNNNNNNNNNNNNNNNNNNNNNNNNNNNNNNNNNNNNNNNNNNNNNNNNNNNNNNNNNNNNNNNNNNNNNNNNNNNNNNNNNNNNNNNNNNNNNNNNNNNNNNNNNNNNNNNNNNNNNNNNNNNNNNNNNNNNNNNNNNNNNNNNNNNNNNNNNNNNNNNNNNNNNNNNNNNNNNNNNNNNNNNNNNNNNNNNNNNNNNNNNNNNNNNNNNNNNNNNNNNNNNNNNNNNNNNNNNNNNNNNNNNNNNNNNNNNNNNNNNNNNNNNNNNNNNNNNNNNNNCAGACCGTCATGGGAAGGATCGCTGGACTCGCGTCCGGCCTCGACACCGGAGAGACTCCCATCGCTAAAGAAATCCATCATTTCATCCATTTGATCACCGGTGTAGCCGTTTTCCTCGGTGTTACTTTCTTCGTCATCGCTTTCATCCTCGGCTACCATTGGCTCGACGCTGTTATCTTCCTGATCGGTATCATCGTAGCTAACGTCCCGGAAGGTCTGCTCGCTACCGTAACCGTGTGCTTGACGTTGACCGCCAAACGTATGGCATCGAAGAATTGCCTGGTTAAGAATCTGGAAGCCGTCGAGACCCTGGGATCAACCTCCACCATCTGCTCGGACAAGACTGGAACCCTCACGCAGAACCGTATGACAGTCGCTCACATGTGGTTCGACAATCAGATCATCGAGGCGGACACCACGGAGGATCAATCCGGACTTCAGTACGACCGCACCAGCCCCGGATTCAAAGCCCTCGCGAAGATCGCGACCCTCTGCAACCGTGCCGAGTTCAAGCCGGGCCAGGACCACCAACCGATCCTCAAGAAGGAGGTGAACGGCGACGCTTCGGAGGCTGCTCTGTTGAAGTGCATGGAATTGGCTCTCGGCGACGTGATGGGTATCAGGAAACGCAACAAGAAGGTCTGCGAGGTTCCGTTCAACTCCACGAACAAGTATCAGGTCTCCATTCACGAGTCCGACAATCCTGACGACCCCAGGCACTTGCTCGTGATGAAGGGCGCGCCAGAGAGGATCCTCGACCGTTGCTCCACCATCTTCATCGGCGGTAAGGAGAAGGTGCTCGACGAGGAAATGAAGGAAGCGTTCAACAACGCGTACCTCGAACTCGGTGGCCTTGGCGAACGTGTACTCGGTTTCTGCGACTTCACACTGCCGTCCGACAAATTCCCGATCGGCTTCAAGTTCAACTCCGACGACCCGAACTTCCCCTGCGAGGGACTCCGCTTCGTGGGCCTGATGTCTATGATCGATNNNNNNN
Rediviva_nitida               NNNNNNNNNNNNNNNNNNNNNNNNNNNNNNNNNNNNNNNNNNNNNNNNNNNNNNNNNNNNNNNNNNNNNNNNNNNNNNNNNNNNNNNNNNNNNNNNNNNNNNNNNNNNNNNNNNNNNNNNNNNNNNNNNNNNNNNNNNNNNNNNNNNNNNNNNNNNNNNNNNNNNNNNNNNNNNNNNNNNNNNNNNNNNNNNNNNNNNNNNNNNNNNNNNNNNNNNNNNNNNNNNNNNNNNNNNNNNNNNNNNNNNNNNNNNNNNNNNNNNNNNNNNNNNNNNNNNNNNNNNNNNNNNNNNNNNNNNNNNNNNNNNNNNNNNNNNNNNNNNNNNNNNNNNNNNNNNNNNNNNNNNNNNNNNNNNNNNNNNNNNNNNNNNNNNNNNNNNNNNNNNNNNNNNNNNNNNNNNNNNNNNNNNNNNNNNNNNNNNNNNNNNNNNNNNNNNNNNNNNNNNNNNNNNNNNNNNNNNNNNNNNNNNNNNNNNNNNNNNNNNNNNNNCGCTGGACTCGCATCCGGTCTCGACACCGGAGAGACTCCCATCGCTAAAGAAATCCATCATTTCATCCATTTGATCACCGGTGTAGCCGTTTTCCTCGGTGTTACTTTCTTCGTCATCGCTTTCATCCTCGGCTACCATTGGCTCGACGCTGTTATCTTCCTGATCGGTATCATCGTNGCTAACGTCCCGGAAGGTCTGCTCGCTACCGTAACCGTGTGCTTGACGTTGACTGCCAAACGTATGGCATCGAAGAATTGCCTGGTTAAGAATCTGGAAGCCGTCGAGACCCTGGGATCAACCTCCACCATCTGCTCGGACAAGACTGGAACTCTGACGCAGAACCGTATGACAGTCGCTCACATGTGGTTCGACAATCAGATCATCGAGGCGGACACCACGGAGGATCAGTCCGGACTTCAGTACGACCGCACAAGTCCTGGATTCAAGGCCCTCGCGAAGATCGCGACCCTCTGCAACCGTGCCGAGTTCAAGCCGGGCCAGGACGACCAACCGATCCTCAAGAAGGAGGTGAACGGCGACGCTTCGGAGGCTGCTCTGTTGAAGTGCATGGAACTGGCTCTCGGCGACGTGATGGGTATCAGGAAACGCAACAAGAAGGTCTGCGAGGTTCCGTTCAACTCCACGAACAAGTATCAGGTCTCCATTCACGAGTCCGACAATCCTGACGACCCCAGGCACTTGCTCGTGATGAAAGGCGCCCCCGAGAGGATCCTCGACCGTTGCTCCACCATCTTCATCGGCGGTAAGGAGAAGGTGCTCGACGAGGAAATGAAGGAAGCGTTCAACAACGCGTACCTCGAACTCGGTGGCCTTGGCGAACGTGTACTCGGTTTCTGCGACTTCACACTGCCGTCCGACAAATTCCCGATCGGCTTCAAGTTCAACTCCGACGACCCGAACTTCCCCNNNNNNNNNNNNNNNNNNNNNNNNNNNNNNNNNNNNNNNNNNNNNNNNN
Rediviva_parva                NNNNNNNNNNNNNNNNNNNNNNNNNNNNNNNNNNNNNNNNNNNNNNNNNNNNNNNNNNNNNNNNNNNNNNNNNNNNNNNNNNNNNNNNNNNNNNNNNNNNNNNNNNNNNNNNNNNNNNNNNNNNNNNNNNNNNNNNNNNNNNNNNNNNNNNNNNNNNNNNNNNNNNNNNNNNNNNNNNNNNNNNNNNNNNNNNNNNNNNNNNNNNNNNNNNNNNNNNNNNNNNNNNNNNNNNNNNNNNNNNNNNNNNNNNNNNNNNNNNNNNNNNNNNNNNNNNNNNNNNNNNNNNNNNNNNNNNNNNNNNNNNNNNNNNNNNNNNNNNNNNNNNNNNNNNNNNNNNNNNNNNNNNNNNNNNNNNNNNNNNNNNNNNNNNNNNNNNNNNNNNNNNNNNNNNNNNNNNNNNNNNNNNNNNNNNNNNNNNNNNNNNNNNNNNNNNNNNNNNNNNNNNNNNNNNNNNNNNNNNNNNNNNNNCAGACCGTCATGGGAAGGATCGCTGGACTCGCATCCGGTCTCGACACCGGAGAGACTCCCATCGCTAAAGAAATCCATCATTTCATCCATTTGATCACCGGTGTAGCCGTTTTCCTCGGTGTTACTTTCTTCGTCATCGCTTTCATCCTCGGCTACCATTGGCTCGACGCTGTTATCTTCCTGATCGGTATCATCGTAGCTAACGTCCCGGAAGGTCTGCTCGCTACCGTAACCGTGTGCTTGACGTTGACTGCCAAACGTATGGCATCGAAGAATTGCCTGGTTAAGAATCTGGAAGCCGTCGAGACCCTGGGATCAACCTCCACCATCTGCTCGGACAAGACTGGAACTCTGACGCAGAACCGTATGACAGTCGCTCACATGTGGTTCGACAATCAGATCATCGAGGCGGACACCACGGAGGATCAGTCCGGACTTCAGTACGACCGCACAAGTCCTGGATTCAAGGCCCTCGCGAAGATCGCGACCCTCTGCAACCGTGCCGAGTTCAAGCCGGGCCAGGACGACCAACCGATCCTCAAGAAGGAGGTRAACGGCGACGCTTCGGAGGCTGCTCTGTTGAAGTGCATGGAACTGGCTCTCGGCGACGTGATGGGTATCAGGAAACGCAACAAGAAGGTCTGCGAGGTTCCGTTCAACTCCACGAACAAGTATCAGGTCTCCATTCACGAGTCCGACAATCCTGACGACCCCAGGCACTTGCTCGTGATGAAGGGCGCCCCCGAGAGGATCCTCGACCGTTGCTCCACCATCTTCATCGGCGGTAAGGAGAAGGTGCTCGACGAGGAAATGAAGGAAGCGTTCAACAACGCGTACCTCGAACTCGGTGGCCTTGGCGAACGTGTACTCGGTTTCTGCGACTTCACACTGCCGTCCGACAAATTCCCGATCGGCTTCAAGTTCAACTCCGACGACCCGAACTTCCCCTGCGAGGGACTCCGCTTCGTGGGCCTGATGTCTATGATCGATNNNNNNN
Rediviva_peringueyi           NNNNNNNNNNNNNNNNNNNNNNNNNNNNNNNNNNNNNNNNNNNNNNNNNNNNNNNNNNNNNNNNNNNNNNNNNNNNNNNNNNNNNNNNNNNNNNNNNNNNNNNNNNNNNNNNNNNNNNNNNNNNNNNNNNNNNNNNNNNNNNNNNNNNNNNNNNNNNNNNNNNNNNNNNNNNNNNNNNNNNNNNNNNNNNNNNNNNNNNNNNNNNNNNNNNNNNNNNNNNNNNNNNNNNNNNNNNNNNNNNNNNNNNNNNNNNNNNNNNNNNNNNNNNNNNNNNNNNNNNNNNNNNNNNNNNNNNNNNNNNNNNNNNNNNNNNNNNNNNNNNNNNNNNNNNNNNNNNNNNNNNNNNNNNNNNNNNNNNNNNNNNNNNNNNNNNNNNNNNNNNNNNNNNNNNNNNNNNNNNNNNNNNNNNNNNNNNNNNNNNNNNNNNNNNNNNNNNNNNNNNNNNNNNNNNNNNNNNNNNNNNNNNNNNNNNCCGTCGTGGGAAGGATCGCTGGACTCNCATCCGGCTCNNGACCCGGAGAGACTCCCATCCTNNNAAAAAATCATCATTTCATCCATTTGATCAACGGTGTAGCCGTTTTCCTCGGTGTTACTTTCTTCGTCATCGCTTTCATTCTCGGCTACCATTGGCTCGACGCTGTTATCTTCCTGATAGGTATCATCGTAGCTAACGTCCCGGAAGGTCTGCTCGCTACCGTAACCGTGTGTTTGACGTTGACTGCCAAACGTATGGCATCGAAGAATTGCCTGGTTAAGAATCTGGAAGCCGTCGAGACCCTGGGATCAACCTCCACCATCTGCTCGGACAAGACTGGAACCCTCACGCAGAATCGTATGACAGTCGCTCACATGTGGTTCGACAATCAGATCATCGAGGCGGACACCACGGAGGATCAGTCCGGACTTCAGTACGACCGCACCAGCCCCGGATTCAAGGCCCTCGCGAAGATCGCGACCCTCTGCAACCGCGCCGAGTTCAAACCGGGCCAGGACAACCTACCGATCCTCAGGAAGGAGGTGAACGGCGACGCTTCGGAGGCTGCTCTGTTGAAGTGCATGGAACTGGCTCTCGGCGACGTGATGGGTATCAGGAAACGCAACAAGAAGGTCTGCGAGGTTCCGTTCAACTCCACGAACAAGTATCAGGTCTCCATTCACGAGTCCGACAATCCTGACGACCCCAGGCACTTGCTCGTGATGAAGGGCGCCCCCGAGAGGATCCTCGACCGTTGCTCCACCATCTTCATCGGCGGTAAGGAGAAGGTGCTCGACGAGGAAATGAAGGAAGCGTTCAACAACGCGTACCTCGAACTCGGTGGCCTTGGCGAACGTGTATCNNGGTTTTGCGACTTCACNCTGCCGTCCGACAAATTCCCGATCGGCTTCAAGTTCAANTCCGACGACCNGAACTTCCCCTGCGAGGGACTCCGCTTNGTGGGCCNGATGTNNNNNNNNNNNNNNNNNN
Rediviva_rufipes              NNNNNNNNNNNNNNNNNNNNNNNNNNNNNNNNNNNNNNNNNNNNNNNNNNNNNNNNNNNNNNNNNNNNNNNNNNNNNNNNNNNNNNNNNNNNNNNNNNNNNNNNNNNNNNNNNNNNNNNNNNNNNNNNNNNNNNNNNNNNNNNNNNNNNNNNNNNNNNNNNNNNNNNNNNNNNNNNNNNNNNNNNNNNNNNNNNNNNNNNNNNNNNNNNNNNNNNNNNNNNNNNNNNNNNNNNNNNNNNNNNNNNNNNNNNNNNNNNNNNNNNNNNNNNNNNNNNNNNNNNNNNNNNNNNNNNNNNNNNNNNNNNNNNNNNNNNNNNNNNNNNNNNNNNNNNNNNNNNNNNNNNNNNNNNNNNNNNNNNNNNNNNNNNNNNNNNNNNNNNNNNNNNNNNNNNNNNNNNNNNNNNNNNNNNNNNNNNNNNNNNNNNNNNNNNNNNNNNNNNNNNNNNNNNNNNNNNNNNNNNNNNNNNNCAGACCGTCATGGGAAGGATCGCTGGACTTGCGTCCGGCCTCGACACCGGAGAGACTCCCATCGCTAAAGAAATCCATCACTTCATCCATTTGATCACCGGTGTAGCCGTTTTCCTCGGTGTTACTTTCTTCGTGATCGCTTTCATCCTCGGTTACCATTGGCTCGACGCTGTTATCTTCCTGATCGGTATCATCGTAGCCAACGTGCCGGAAGGTCTGCTCGCCACCGTAACCGTGTGCTTGACGTTGACTGCCAAACGTATGGCATCGAAGAATTGCCTGGTTAAGAATCTGGAAGCCGTCGAGACCCTGGGATCGACCTCCACCATCTGCTCGGACAAGACTGGAACCCTGACGCAGAACCGTATGACCGTCGCTCACATGTGGTTCGACAATCAGATCATCGAGGCGGACACCACGGAGGATCAGTCCGGACTTCAGTACGACCGTACCAGCCCCGGATTCAAGGCCCTCGCGAAGATCGCCACCCTCTGCAACCGTGCCGAGTTCAAGCCGGGCCAGGAAGACAAACCGATCCTGAAGAGGGAGGTGAACGGAGACGCTTCGGAGGCTGCTCTGTTGAAGTGCATGGAACTGGCCCTCGGCGACGTGATGGGCATCAGGAAACGCAACAAGAAAGTCTGCGAGGTTCCGTTCAACTCTACGAACAAGTATCAGGTCTCGATTCACGAGTCCGACAATCCCGAGGACCCCAGGCACTTGCTCGTGATGAAGGGCGCCCCCGAGAGGATCCTCGACCGTTGCTCCACCATTTTCATCGGCGGTAAGGAGAAGGTGCTCGACGAGGAAATGAAGGAAGCGTTCAACAACGCGTACCTCGAACTCGGTGGCCTTGGCGAACGTGTACTCGGTTTCTGCGACTTCACACTGCCGTCCGACAAATTCCCGATCGGATTCAAGTTCAACTCCGACGACCCGAACTTCCAGTGCGAGGGACTCCGCTTCGTGGGCCTGATGTCTATGATCGATNNNNNNN
Rediviva_saetigera            GCGATCCTCTGCTTCATCGCGTACTCGATCCAAGCGTCGACCAGCGAGGATCCGAACGACGACAATCTGTACCTGGGCATCGTGTTGGCGGCGGTCGTCATAGTGACAGGCATATTCTCGTACTACCAGGAGAGCAAGTCCAGCAAGATCATGGAATCGTTCAAGAACATGGTGCCTCAGTTCGCGACCGTGATCAGAGAAGGCGAGAAGCTCACATTGAGGGCGGAAGAGTTGGTGCTCGGAGACGTTGTCGAGGTGAAGTTCGGTGACCGTATCCCGGCCGACATCAGGGTCATCGAGTCGCGAGGATTCAAGGTGGACAACAGCTCTCTTACCGGAGAGTCCGAGCCCCAGTCGAGGTCTCCGGAGTTCACGAACGATAACCCGTTGGAAACGAAAAATCTCGCGTTCTTCTCCACCAACGCCGTCGAGGGCACAGCGAAGGGAGTGGTGATCTGCTGCGGAGATCAGACCGTAATGGGAAGGATCGCCGGACTTGCATCCGGCCTCGACACCGGAGAGACTCCCATCGCTAAAGAAATCCATCACTTCATCCATTTGATCACCGGTGTAGCCGTTTTCCTCGGTGTTACTTTCTTCGTCATCGCTTTCATCCTCGGTTACCATTGGCTCGACGCTGTTATCTTCCTGATCGGTATCATCGTAGCTAACGTCCCGGAAGGTCTGCTCGCTACCGTAACCGTGTGCTTGACGTTGACTGCCAAACGTATGGCATCGAAGAATTGCCTGGTTAAGAATCTGGAGGCCGTCGAGACCCTGGGATCAACCTCCACCATCTGCTCGGACAAGACTGGAACCCTGACGCAGAACCGTATGACCGTCGCCCACATGTGGTTCGACAATCAGATCATCGAGGCGGACACCACGGAGGATCAGTCCGGACTTCAGTACGACCGCACCAGCCCCGGATTCAAGGCCCTCGCGAAGATCGCGACCCTCTGCAACCGTGCCGAGTTCAAGCCGGGCCAGGACGACGAACCGATCCTCAAGAGGGAGGTGAACGGCGACGCTTCGGAGGCTGCTCTGTTGAAGTGCATGGAACTGGCTCTCGGCGACGTGATGGGCATCAGGAAACGCAACAAGAAAGTCTGCGAGGTTCCGTTCAACTCGACGAACAAGTATCAGGTCTCGATTCACGAGTCCGACAATCCTGAGGACCCCAGGCACTTGCTCGTAATGAAGGGCGCCCCCGAGAGGATCCTCGACCGTTGCTCCACCATCTTCATCGGCGGTAAGGAGAAGGTGCTCGACGAGGAAATGAAGGAAGCGTTCAACAACGCGTACCTCGAGCTCGGTGGCCTTGGCGAACGTGTACTCGGTTTCTGCGACTTCACACTGCCGTCCGACAAATTCCCGATCGGCTTCAAGTTCAACTCCGACGACCCGAACTTCCCGTGCGAGGGACTCCGCTTCGTGGGCCTGATGTCTATGATCGATCCGCCCA
Rediviva_steineri             NNNNNNNNNNNNNNNNNNNNNNNNNNNNNNNNNNNNNNNNNNNNNNNNNNNNNNNNNNNNNNNNNNNNNNNNNNNNNNNNNNNNNNNNNNNNNNNNNNNNNNNNNNNNNNNNNNNNNNNNNNNNNNNNNNNNNNNNNNNNNNNNNNNNNNNNNNNNNNNNNNNNNNNNNNNNNNNNNNNNNNNNNNNNNNNNNNNNNNNNNNNNNNNNNNNNNNNNNNNNNNNNNNNNNNNNNNNNNNNNNNNNNNNNNNNNNNNNNNNNNNNNNNNNNNNNNNNNNNNNNNNNNNNNNNNNNNNNNNNNNNNNNNNNNNNNNNNNNNNNNNNNNNNNNNNNNNNNNNNNNNNNNNNNNNNNNNNNNNNNNNNNNNNNNNNNNNNNNNNNNNNNNNNNNNNNNNNNNNNNNNNNNNNNNNNNNNNNNNNNNNNNNNNNNNNNNNNNNNNNNNNNNNNNNNNNNNNNNNNNNNNNNNNNNNNNNNNNNNNNNNNNNNNNNNNNNNNNNNNNNNNNNNNCTCGACACCGGAGAGACTCCCATCGCTAAAGAAATCCATCATTTCATCCATTTGATCACCGGTGTAGCCGTTTTCCTCGGTGTTACTTTCTTCGTCATCNCTTTCATCCTCGGCTACCATTGGCTCGACGCTGTTATCTTCCTGATCGGTATCATCGTAGCTAACGTCCCGGAAGGTCTGCTCGCTACCGTAACCGTGTGCTTGACGTTGACCGCCAAACGTATGGCATCGAAGAATTGCCTGGTTAAGAATCTGGAAGCCGTCGAGACCCTGGGATCAACCTCCACCATCTGCTCGGACAAGACTGGAACCCTCACGCAGAANCGTATGACAGTCGCTCACATGTGGTTCGACAATCAGATCATCGAGGCGGACACCACGGAGGATCAATCCGGACTTCAGTACGACCGCACCAGNCCCGGATTCAAAGCCCTCGCGAAGATCGCGACCCTCTGCAACCGTGCCGAGTTCAANCCGGGCCAGGACCACCAACCGATCCTCAAGAAGGAGGTGAACGGCGACGCTTCGGAGGCTGCTCTGTTGAAGTGCATGGAACTGGCTCTCGGCGACGTGATGGGTATCAGGAAACGCAACAAGAAGGTCTGCGAGGTTCCGTTCAACTCCACGAACAAGTATCAGGTCTCCATTCACGAGTCCGACAATCCTGACGACCCCAGGCACTTGCTCGTGATGAAGGGCGCGCCAGAGAGGATCCTCGACCGTTGCTCCACCATCTTCATCGGCGGTAAGGAGAAGGTGCTCGACGAAGAAATGAAGGAAGCGTTCAACAACGCGTACCTCGAACTCGGTGGCCTTGGCGAACGTGTACTCGGTTTCTGCGACTTCACACTGCCGTCCGACAAATTCCCGATCGGCTTCAAGTTCAACTCCGACGACCCGAACTTCCCCTGCGAGGGACTCCGCTTCGNNNNNNNNNNNNNNNNNNNNNNNNNNNNNN
Redivivoides_capensis         NNNNNNNNNNNNNNNNNNNNNNNNNNNNNNNNNNNNNNNNNNNNNNNNNNNNNNNNNNNNNNNNNNNNNNNNNNNNNNNNNNNNNNNNNNNNNNNNNNNNNNNNNNNNNNNNNNNNNNNNNNNNNNNNNNNNNNNNNNNNNNNNNNNNNNNNNNNNNNNNNNNNNNNNNNNNNNNNNNNNNNNNNNNNNNNNNNNNNNNNNNNNNNNNNNNNNNNNNNNNNNNNNNNNNNNNNNNNNNNNNNNNNNNNNNNNNNNNNNNNNNNNNNNNNNNNNNNNNNNNNNNNNNNNNNNNNNNNNNNNNNNNNNNNNNNNNNNNNNNNNNNNNNNNNNNNNNNNNNNNNNNNNNNNNNNNNNNNNNNNNNNNNNNNNNNNNNNNNNNNNNNNNNNNNNNNNNNNNNNNNNNNNNNNNNNNNNNNNNNNNNNNNNNNNNNNNNNNNNNNNNNNNNNNNNNNNNNNNNNNNNNNNNNNNNNNNNNNNNNNNNNNNNNNNNNNNNNNNNNNNNNNNNNNNNNNNNNNNNNNNNNNNNNNNNNNNNNNNNNNNNNNNNNNNNNNNNNNNNNNNNNNNNNNNNNNNNNNNNNNNNNNNNNNNNNNNNNNNNNNNNNNNNNNNNNNNNNNNNNNNNNNNNNNNNNNNNNNNNNNNNNNNNNNNNNNNNNNNNNNNNNNNNNNNNNNNNNNNNNNNNNNNNNNNNNNNNNNGTAACCGTGTGCTTGACGTTGACCGCCAAACGCATGGCATCGAAGAATTGCCTGGTTAAGAATCTGGAAGCCGTCGAGACCCTGGGATCAACCTCCACCATCTGCTCGGACAAGACTGGAACCCTCACGCAGAACCGTATGACCGTCGCTCACATGTGGTTCGACAATCAGATCATCGAGGCGGACACCACGGAGGATCAGTCCGGACTTCAGTACGACCGCACCAGCCCCGGATTCAAGGCCCTCGCGAAGATCGCGACCCTCTGCAACCGTGCCGAGTTCAAGCCGGGCCAGGACGACAAACCGATCCTCAAGAAGGAGGTGAACGGCGACGCTTCGGAGGCTGCTCTGTTGAAGTGCATGGAACTGGCTCTCGGCGACGTGATGGGCATCAGGAAGCGCAACAAGAAAGTCTGCGAGGTTCCGTTCAACTCCACGAACAAGTATCAGGTCTCCATTCACGAGTCCGACAATCCTGACGATCCCAGGCACTTGCTCGTGATGAAGGGCGCCCCCGAGAGGATCCTCGACCGTTGCTCCACCATATTCATCGGCGGTAAGGAGAAGGTGCTCCACGAGGAGATGAAGGAAGCGTTCAACAACGCGTACCTCGAACTCGGTGGCCTTGGCGAACGCGTACTCGGTTTCTGCGACTTCACACTGCCGTCCGACAANNNNNNNNNNNNNNNNNNNNNNNNNNNNNNNNNNNNNNNNNNNNNNNNNNNNNNNNNNNNNNNNNNNNNNNNNNNNNNNNNNNNNNNNNNNNNNN
Redivivoides_namaquensis      NNNNNNNNNNNNNNNNNNNNNNNNNNNNNNNNNNNNNNNNNNNNNNNNNNNNNNNNNNNNNNNNNNNNNNNNNNNNNNNNNNNNNNNNNNNNNNNNNNNNNNNNNNNNNNNNNNNNNNNNNNNNNNNNNNNNNNNNNNNNNNNNNNNNNNNNNNNNNNNNNNNNNNNNNNNNNNNNNNNNNNNNNNNNNNNNNNNNNNNNNNNNNNNNNNNNNNNNNNNNNNNNNNNNNNNNNNNNNNNNNNNNNNNNNNNNNNNNNNNNNNNNNNNNNNNNNNNNNNNNNNNNNNNNNNNNNNNNNNNNNNNNNNNNNNNNNNNNNNNNNNNNNNNNNNNNNNNNNNNNNNNNNNNNNNNNNNNNNNNNNNNNNNNNNNNNNNNNNNNNNNNNNNNNNNNNNNNNNNNNNNNNNNNNNNNNNNNNNNNNNNNNNNNNNNNNNNNNNNNNNNNNNNNNNNNNNNNNNNNNNNNNNNNNNNNNNNNNNNNNNNNNNNNNNNNNNNNNNNNNNNNNNNNNNNNNNNNNNNNNNNNNNNNNNNNNNNNNNNNNNNNNNNNNNNNNNNNNNNNNNNNNNNNNNNNNNNNNNNNNNNNNNNNNNNNNNNNNNNNNNNNNNNNNNNNNNNNNNNNNNNNNNNNNNNNNNNNNNNNNNNNNNNNNNNNNNNNNNNNNNNNNNNNNNNNNNNNNNNNNNNNNNNNNNNNNNNNNGTAACCGTGTGCTTGACGCTGACTGCCAAACGTATGGCATCGAAGAATTGCCTGGTTAAGAATCTGGAAGCCGTCGAGACCCTGGGATCAACCTCCACCATCTGCTCGGACAAGACTGGTACCCTCACGCAGAACCGTATGACCGTCGCTCACATGTGGTTCGACAATCAGATCATCGAGGCGGACACCACGGAGGATCAGTCCGGGCTTCAGTACGATCGCACCAGCCCCGGATTCAAGGCCCTCGCGAAGATCGCGACCCTCTGCAACCGTGCCGAGTTCAAGCCCGGCCAGGACGACAAACCGATCCTCAAGAAGGAGGTGAACGGCGACGCTTCGGAGGCTGCWCTGTTGAAGTGCATGGAACTGGCCCTCGGCGACGTKATGGGCATCAGGAAGCGAAACAAGAAAGTCTGCGAGGTTCCGTTCAACTCCACGAACAAGTATCAGGTCTCCATTCACGAGTCYGACAATCCTGACGACCCGAGGCACTTGCTCGTGATGAAGGGCGCCCCCGAGAGGATCCTCGACCGTTGCAGCACCATCTTCATCGGCGGTAAGGAGAAGGTGCTCGACGAGGAGATGAAGGAGGCGTTCAACAACGCGTACCTCGAACTCGGTGGCCTTGGCGAACGTGTACTCGGTTTCTGCGACTTCACACTGCCGTCCGACAANNNNNNNNNNNNNNNNNNNNNNNNNNNNNNNNNNNNNNNNNNNNNNNNNNNNNNNNNNNNNNNNNNNNNNNNNNNNNNNNNNNNNNNNNNNNNNN
Redivivoides_simulans         NNNNNNNNNNNNNNNNNNNNNNNNNNNNNNNNNNNNNNNNNNNNNNNNNNNNNNNNNNNNNNNNNNNNNNNNNNNNNNNNNNNNNNNNNNNNNNNNNNNNNNNNNNNNNNNNNNNNNNNNNNNNNNNNNNNNNNNNNNNNNNNNNNNNNNNNNNNNNNNNNNNNNNNNNNNNNNNNNNNNNNNNNNNNNNNNNNNNNNNNNNNNNNNNNNNNNNNNNNNNNNNNNNNNNNNNNNNNNNNNNNNNNNNNNNNNNNNNNNNNNNNNNNNNNNNNNNNNNNNNNNNNNNNNNNNNNNNNNNNNNNNNNNNNNNNNNNNNNNNNNNNNNNNNNNNNNNNNNNNNNNNNNNNNNNNNNNNNNNNNNNNNNNNNNNNNNNNNNNNNNNNNNNNNNNNNNNNNNNNNNNNNNNNNNNNNNNNNNNNNNNNNNNNNNNNNNNNNNNNNNNNNNNNNNNNNNNNNNNNNNNNNNNNNCAGACGGTCATGGGAAGGATCGCTGGACTGGCATCCGGCCTCGACACCGGCGAGACACCCATCGCTAAAGAAATCCATCACTTCATCCACTTGATCACCGGTGTAGCCGTTTTCCTCGGTGTTACTTTCTTCGTCATCGCTTTCATCCTCGGTTACCATTGGCTCGACGCTGTTATCTTCCTGATCGGTATCATCGTAGCTAACGTCCCGGAGGGTCTGCTCGCCACCGTGACCGTGTGCTTGACGTTGACCGCGAAACGTATGGCATCGAAGAATTGCCTGGTTAAGAATCTGGAAGCCGTCGAGACCCTCGGATCGACCTCCACCATCTGCTCGGACAAGACTGGAACCCTCACGCAGAACCGTATGACCGTCGCTCACATGTGGTTCGACAATCAGATCATCGAGGCGGACACCACGGAGGATCAGTCCGGACTTCAGTACGACCGCACCAGCCCCGGATTCAAGGCCCTCGCGAAGATCGCCACCCTCTGCAACCGTGCCGAGTTCAAGCCGGGCCAGGACGACGAACCGATCCTCAAGAAGGAGGTGAACGGCGACGCTTCGGAGGCTGCCCTGTTGAAGTGCATGGAACTGGCTCTCGGCGACGTGATGGGCATCAGGAAGCGCAACAAGAAAGTCTGCGAGGTTCCGTTCAACTCCACGAACAAGTATCAGGTCTCCATTCACGAGTCCGACAATCCCGACGATCCCAGGCACTTGCTCGTGATGAAGGGCGCCCCCGAGAGGATCCTCGACCGTTGCTCCACCATCTTCATCGGCGGCAAGGAGAAGGTGCTCGACGAGGAGATGAAGGAAGCGTTCAACAACGCGTACCTCGAACTCGGCGGCCTCGGCGAACGCGTACTCGGTTTCTGCGACTTCACGCTGCCGTCCGACAAATTCCCGATCGGCTTCAAGTTCAACTCCGACGACCCGAACTTCCCGTGCGAGGCCCTCCGCTTCGTCGGCCTGATGTCCATGATCGATNNNNNNN
Samba_atra                    ?????????????????????????????????????????????????????????????????????????????????????????????????????????????????????????????????????????????????????????????????????????????????????????????????????????????????????????????????????????????????????????????????????????????????????????????????????????????????????????????????????????????????????????????????????????????????????????????????????????????????????????????????????????????????????????????????????????????????????????????????????????????????????????????????????????????????????????????????????????????????????????????????????????????????????????????????????????????????????????????????????????????????????????????????????????????????????????????????????????????????????????????????????????????????????????????????????????????????????????????????????????????????????????????????????????????????????????????????????????????????????????????????????????????????????????????????????????????????????????????????????????????????????????????????????????????????????????????????????????????????????????????????????????????????????????????????????????????????????????????????????????????????????????????????????????????????????????????????????????????????????????????????????????????????????????????????????????????????????????????????????????????????????????????????????????????????????????????????????????????????????????????????????????????????????????????????????????????????????????????????????????????????????????
Samba_fasciata                ?????????????????????????????????????????????????????????????????????????????????????????????????????????????????????????????????????????????????????????????????????????????????????????????????????????????????????????????????????????????????????????????????????????????????????????????????????????????????????????????????????????????????????????????????????????????????????????????????????????????????????????????????????????????????????????????????????????????????????????????????????????????????????????????????????????????????????????????????????????????????????????????????????????????????????????????????????????????????????????????????????????????????????????????????????????????????????????????????????????????????????????????????????????????????????????????????????????????????????????????????????????????????????????????????????????????????????????????????????????????????????????????????????????????????????????????????????????????????????????????????????????????????????????????????????????????????????????????????????????????????????????????????????????????????????????????????????????????????????????????????????????????????????????????????????????????????????????????????????????????????????????????????????????????????????????????????????????????????????????????????????????????????????????????????????????????????????????????????????????????????????????????????????????????????????????????????????????????????????????????????????????????????????????
Samba_griseonigra             GCGATCCTCTGCTTCATCGCGTACTCGATCCAAGCGTCGACCAGCGAGGATCCGAACGACGACAATCTGTACCTGGGTATCGTATTGGCGGCCGTCGTGATAGTGACAGGCATATTTTCATACTATCAGGAGAGCAAGTCCAGCAAGATCATGGAATCGTTCAAGAACATGGTGCCCCAATTCGCCACTGTGATCAGAGAGGGTGAGAAGCTCACTTTGAGGGCGGAGGAATTGGTGCTGGGTGACGTGGTCGAGGTGAAATTCGGTGATCGTATACCGGCTGACATCAGGATCATCGAGTCACGAGGCTTCAAAGTTGACAACAGCTCGCTGACAGGAGAATCCGAGCCCCAATCGAGGTCTCCAGAGTTCACGAACGAAAACCCGTTAGAAACGAAAAATCTAGCGTTCTTCTCTACCAATGCTGTTGAGGGCACYGCTAAGGGTGTGGTGATCTGCTGTGGCGATCAGACGGTAATGGGTAGGATCGCTGGTCTAGCATCCGGCCTTGACACCGGTGAGACGCCAATCGCTAAGGAGATACATCACTTTATCCATTTGATCACCGGTGTAGCTGTATTCCTTGGTGTTACGTTCTTCGTTATCGCCTTYATCCTCGGTTACNNNNNNNNNNNNNNNNNNNNNNNNNNNNNNNNNNNNNNNNNNNNNNNNNNNNNNNNNNNNNNNNNNNNNNNNNNNNNNNNNNNNNNNNNNNNNNNNNNNNNNNNNNNNNNNNNNNNNNNNNNNNNNNNNNNNNNNNNNNNNNNNNNNNNNNNNNNNNNNNNNNNNNNNNNNNNNNNNNNNNNNNNNNNNNNNNNNNNNNNNNNNNNNNNNNNNNNNNNNNNNNNNNNNNNNNNNNNNNNNNNNNNNNNNNNNNNNNNNNNNNNNNNNNNNNNNNNNNNNNNNNNNNNNNNNNNNNNNNNNNNNNNNNNNNNNNNNNNNNNNNNNNNNNNNNNNNNNNNNNNNNNNNNNNNNNNNNNNNNNNNNNNNNNNNNNNNNNNNNNNNNNNNNNNNNNNNNNNNNNNNNNNNNNNNNNNNNNNNNNNNNNNNNNNNNNNNNNNNNNNNNNNNNNNNNNNNNNNNNNNNNNNNNNNNNNNNNNNNNNNNNNNNNNNNNNNNNNNNNNNNNNNNNNNNNNNNNNNNNNNNNNNNNNNNNNNNNNNNNNNNNNNNNNNNNNNNNNNNNNNNNNNNNNNNNNNNNNNNNNNNNNNNNNNNNNNNNNNNNNNNNNNNNNNNNNNNNNNNNNNNNNNNNNNNNNNNNNNNNNNNNNNNNNNNNNNNNNNNNNNNNNNNNNNNNNNNNNNNNNNNNNNNNNNNNNNNNNNNNNNNNNNNNNNNNNNNNNNNNNNNNNNNNNNNNNNNNNNNNNNNNNNNNNNNNNNNNNNNNNNNNNNNNNNNNNNNNNNNNNNNNNNNNNNNNNNNNNNNNNNNNNNNNNNNNNNNNNNNNNNNNNNNNNNNNNNNNNNNNNN
Samba_ogilviei                ?????????????????????????????????????????????????????????????????????????????????????????????????????????????????????????????????????????????????????????????????????????????????????????????????????????????????????????????????????????????????????????????????????????????????????????????????????????????????????????????????????????????????????????????????????????????????????????????????????????????????????????????????????????????????????????????????????????????????????????????????????????????????????????????????????????????????????????????????????????????????????????????????????????????????????????????????????????????????????????????????????????????????????????????????????????????????????????????????????????????????????????????????????????????????????????????????????????????????????????????????????????????????????????????????????????????????????????????????????????????????????????????????????????????????????????????????????????????????????????????????????????????????????????????????????????????????????????????????????????????????????????????????????????????????????????????????????????????????????????????????????????????????????????????????????????????????????????????????????????????????????????????????????????????????????????????????????????????????????????????????????????????????????????????????????????????????????????????????????????????????????????????????????????????????????????????????????????????????????????????????????????????????????????
Samba_spinosa                 NNNNNNNNNNNNNNNNNNNNNNNNNNNNNNNNNNNNNNNNNNNNNNNNNNNNNNNNNNNNNNNNNNNNNNNNNNNNNNNNNNNNNNNNNNNNNNNNNNNNNNNNNNNNNNNNNNNNNNNNNNNNNNNNNNNNNNNNNNNNNNNNNNNNNNNNNNNNNNNNNNNNNNNNNNNNNNNNNNNNNNNNNNNNNNNNNNNNNNNNNNNNNNNNNNNNNNNNNNNNNNNNNNNNNNNNNNNNNNNNNNNNNNNNNNNNNNNNNNNNNNNNNNNNNNNNNNNNNNNNNNNNNNNNNNNNNNNNNNNNNNNNNNNNNNNNNNNNNNNNNNNNNNNNNNNNNNNNNNNNNNNNNNNNNNNNNNNNNNNNNNNNNNNNNNNNNNNNNNNNNNNNNNNNNNNNNNNNNNNNNNNNNNNNNNNNNNNNNNNNNNNNNNNNNNNNNNNNNNNNNNNNNNNNNNNNNNNNTGCTGTGGCGATCAGACGGTAATGGGTAGGATCGCTGGTCTAGCATCCGGCCTTGACACCGGTGAGACGCCAATCGCTAAGGAGATACATCACTTTATCCATTTGATCACCGGTGTAGCTGTATTCCTTGGTGTTACGTTCTTCGTTATCGCCTTCATCCTCGGTTACCATTGGCTCGATGCGGTTATCTTCTTGATCGGTATTATCGTCGCCAACGTGCCAGAGGGTTTGCTTGCTACCGTGACCGTATGCTTGACGCTAACTGCAAAACGTATGGCATCGAAGAATTGTCTGGTGAAGAATCTGGAGGCTGTCGAAACTCTTGGATCRACATCTACTATCTGCTCGGATAAGACTGGTACCCTGACACAGAATCGTATGACCGTAGCTCACATGTGGTTCGACAATCAGATCATTGAGGCGGACACTACGGAGGATCAGTCTGGACTGCAATACGACCGTACCAGCCCTGGATTCAAAGCACTGGCTAAGATCGCTACCCTCTGCAACCGAGCTGAATTCAAACCAGGTCAGGAGAATGAACCGATTCTGAAGAGAGAAGTAAACGGTGATGCTTCCGAGGCTGCTCTATTGAAGTGTATGGAACTCGCTCTGGGTGACGTGATGGGCATTAGGAAACGCAACAAGAAAGTCTGCGAGATCCCTTTCAACTCTACGAACAAGTATCAGGTCTCCATTCACGAATCCGACAATCCTGATGATCCCAGGCATTTGCTCGTGATGAAGGGAGCGCCCGAGAGGATCTTGGATCGTTGCTCGACTATTTTCATCGGTGGCAAGGAAAAGGTGCTTGACGAGGAAATGAAGGAGGCGTTCAACAATGCTTATCTCGAGCTCGGTGGTCTTGGTGAACGTGTACTCGGTTTCTGCGACTACATACTGCCGTCCGACAAATTCCCGATCGGCTTCAAGTTCAACTGCGACGACCCGAACTTCCCCGTTGATGGACTCCGTTTTGTGGGCCTGATGTCTATGATCGATCCGCCCA

OUT_Colletes_inaequalis        TTCTGTGAAATCTACGCGATGACGGGCTCCTTGTTCGGATGTGGCTCCATTTGGACGATGACGATGATTGCGTTCGACAGATACAACGTAATCGTAAAAGGTTTATCTGGTAAACCGCTGACCATTAACGGAGCTATTCTCCGTATACTGGGTATATGGGTCTTCTCTTTGGTTTGGACTATCGCCCCTGTGTTAGGCTGGAATCGATACGTACCAGAGGGCAACATGACGGCGTGCGGTACCGATTACTTTAGCAGAGACATAGTGTCTGTCTCTTACCTCATCTTGTACAGCATTTGGGTATACTTCTTCCCGTTGTTCCTCATTTGTTACAGCTACTGGTTTATCATCAAAGCGGTCGCCGCTCACGAGAAAAATATGCGCGAACAAGCCAAAAAGATGAACGTGGCCTCTCTGCGATCAAGCGAAAATCAAAACACCAGCGCCGAGTGCAAATTGGCAAAGGTTGCTCTTATGACGATCTCCTTGTGGTTCATGGCGTGGACCCCGTATTTGGTCATAAACTTCTCCGGCATATTCAATCTCATGAGCATCAGTCCGCTGTTTAGTATCTGGGGCGCTCTGTTCGCCAAAGCTAACGCTGTCTACAATCCAATCGTTTACGGAATCAG
OUT_Ctenoplectra_albolimbata   TTTTGTCAAATCTACGCGATGTTGGGCTCCTTGTACGGATGTAGCTCCATATGGACGATGACAATGATAGCATTTGACAGGTTCAACGTGATCGTCAAAGGTTTATCTGCTAAGCCATTGACCATTAATGGAGCTCTTCTTCGTATACTGGGTATATGGATGTTCTCTTTAATATGGACCGTTGCACCAATGTTTGGCTGGAATCGATATGTACCCGAGGGTAATATGACCGCGTGTGGCACTGATTACTTCAGCAGAGACATAGTATCAGTCTCTTACCTTGTATTATACACTATCTGGGTGTACGTCTTCCCACTGTTCCTTATTATATGGAGTTACTGGTTTATCATTCAAGCTGTCGCTGCCCAYGAGAAGAATATGCGCGAACAAGCAAAAAAGATGAACGTTGCTTCCCTTCGATCATCCGAAAATCAAAATACTAGTGCCGAGTGTAAATTAGCAAAGGTTGCTCTTATGACGATCTCTTTATGGTTCATGGCTTGGACTCCATATTTAGTCATCAATTTCTCTGGCATATTTAGACTTGTTAAAATCAGTCCGCTTTTCACCATCTGGGGTTCTTTGTTTGCCAAAGCCAACGCAGTTTATAACCCAATCGTTTACGGAATTAG
OUT_Lithurgus_echinocacti      NNNNGTCAAATTTATGCGATGATTGGCTCTTTGACCGGATGTAGCTCCATATGGACGATGACAATGATCGCGTTCGACAGGTACAACGTGATCGTCAAAGGATTATCAGGTAAACCATTGACCATTAACGGGGCACTTCTCCGTATACTGGGCATATGGTTGTTCTCCTTAATATGGACTGTGGCTCCGGTTTTTGGCTGGAATCGATATGTACCTGAGGGTAACATGGCCGCTTGCGGCACCGATTACTTCAGCAGGGACATACTATCCGTCTCTTATCTCGTCACGTACACCTTTTACTGTTACTTTCTACCTCTATTCCTCATCATCTGGAGTTACTGGTACATCATCCAAGCAGTCGCTGCCCACGAAAAGAATATGCGAGAACAAGCCAAGAAGATGAACGTCGCTTCTCTACGATCGTCGGAAAGTCAAAGTACCAGCGCCGAGTGTAAATTAGCAAAGGTTGCTCTCATGACCATCTCCCTANNNNNNNNNNNNNNNNNNNNNNNNNNNNNNNNNNNNNNNNNNNNNNNNNNNNNNNNNNNNNNNNNNNNNNNNNNNNNNNNNNNNNNNNNNNNNNNNNNNNNNNNNNNNNNNNNNNNNNNNNNNNNNNNNNNNNNNNNNNNNNN
Capicola_hantamensis           NNNNNNNNNNNNNNNNNNNNNNNNNNNNNNNNNNNNNNNNNNNNNNNNNNNNNNNNNNNNNNNNNNNNNNNNTTCGACAGATACAACGTGATCGTCAAGGGTTTATCTGCAAAGCCTCTGACCATTAACGGGGCTCTCCTCCGTATACTAGGAATATGGCTCTTCTCTTTAATCTGGACTATTGCACCTATGTTCGGCTGGAATCGATATGTACCCGAAGGCAACATGACAGCGTGCGGAACCGATTATTTGAGTAGAGATATAGTGTCCATCTCGTATATCGTGTTGTACAGTATCTGGGTATACTTTTTCCCGTTGTTCCTCATCATCTACAGTTACTGGTTTATCATCCAGGCGGTCGCAGCTCACGAGAAAAACATGCGTGAGCAGGCGAAAAAAATGAACGTAGCATCTTTGCGATCTTCCGAGAATCAGAGCACCAGTGCCGAATGCAAACTGGCTAAGGTTGCTCTAATGACTATCTCCTTGTGGTTCATGGCCTGGACCCCCTATNNNNNNNNNNNNNNNNNNNNNNNNNNNNNNNNNNNNNNNNNNNNNNNNNNNNNNNNNNNNNNNNNNNNNNNNNNNNNNNNNNNNNNNNNNNNNNNNNNNNNNNNNNNNNNNNNNNNNNN
Capicola_nanula                NNNNNNNNNNNNNNNNNNNNNNNNNNNNNNNNNNNNNNNNNNNNNNNNNNNNNNNNNNNNNNNNNNNNNNNNTTCGACAGATACAACGTGATCGTCAAGGGTTTATCTGCAAAGCCACTGACCATTAACGGGGCGCTCCTCCGTATACTAGGAATATGGGTCTTCTCTTTATTTTGGACTATTGCACCTATGTTCGGTTGGAATCGATATGTACCCGAAGGCAACATGACAGCGTGTGGAACCGATTATTTCAGCAAAGATCTAGGGTCCATTTCTTATCTCCTGTTGTATAGTATCTGGGTATATGCTCTCCCGTTGTTCCTCATCATCTACAGTTACTGGTTCATCATCCAGGCGGTCGCAGCTCACGAGAAAAACATGCGCGAGCAGGCCAAAAAAATGAACGTAGCATCACTGCGATCTTCCGAGAATCAGAGCACCAGTGCGGAATGCAAACTGGCTAAGGTTGCCCTGATGACTATCTCCTTGTGGTTCATGGCCTGGACCCCCTATNNNNNNNNNNNNNNNNNNNNNNNNNNNNNNNNNNNNNNNNNNNNNNNNNNNNNNNNNNNNNNNNNNNNNNNNNNNNNNNNNNNNNNNNNNNNNNNNNNNNNNNNNNNNNNNNNNNNNNN
Capicola_nigerrima             NNNNNNNNNNNNNNNNNNNNNNNNNNNNNNNNNNNNNNNNNNNNNNNNNNNNNNNNNNNNNNNNNNNNNNNNTTCGACAGATACAACGTGATCGTGAAGGGTTTATCTGCAAAGCCACTGACCATTAACGGGGCGCTCCTCCGTATACTAGGAATATGGCTCTTCTCTTTAATTTGGACTATTGCACCTATATTCGGTTGGAATCGATATGTACCCGAAGGCAACATGACAGCGTGCGGAACCGATTATTTCAGCAAAGATCTAGGGTCCGTTTCTTATCTCGTGTTGTACAGTATCTGGGTATACGCTCTCCCGTTGTTCCTCATCATCTACAGTTACTGGTTCATCATCCAGGCGGTCGCAGCTCACGAGAAAAACATGCGCGAGCAGGCCAAAAAAATGAACGTAGCATCATTGCGATCTTCCGAGAATCAGAGTACCAGTGCCGAATGCAAACTGGCTAAGGTTGCCCTGATGACTATCTCCTTGTGGTTCATGGCCTGGACCCCCTATNNNNNNNNNNNNNNNNNNNNNNNNNNNNNNNNNNNNNNNNNNNNNNNNNNNNNNNNNNNNNNNNNNNNNNNNNNNNNNNNNNNNNNNNNNNNNNNNNNNNNNNNNNNNNNNNNNNNNNN
Capicola_richtersveldensis     TTTTGTCAAATCTATGCGATGTTGGGCTCTTTGTTCGGATGTAGCTCCATATGGACAATGACTATGATCGCGTTCGACAGGTACAATGTAATCGTCAAAGGTTTATCTGCAAAGCCACTGACCATTAACGGGGCGCTCCTCCGTATACTAGCAATATGGCTCTTCTCTTTAATTTGGACTATTGCACCTGTATTCGGTTGGAATCGATATGTACCCGAAGGCAACATGACAGCTTGCGGAACCGATTATTTCAGCAAAGATTTAGGGACTATTTCTTATCTCGTGTTGTACACTATCTGGGTATACGCTCTCCCGTTGTTCCTCATCATCTACAGTTACTGGTTCATCATCCAGGCGGTCGCAGCTCACGAGAAAAACATGCGCGAGCAGGCCAAAAAAATGAACGTAGCATCATTGCGATCTTCCGAGAATCAGAATACCAGTGCCGAATGCAAACTGGCTAAGGTTGCCCTGATGACTATCTCCTTGTGGTTCATGGCCTGGACTCCTTATCTAGTTATCAACTTCTCCGGCATTTTCGATCTTGTTAATATCAGTCCTCTATTCACCATTTGGGGTTCTCTGTTCGCCAAAGCCAACGCTGTCTACAATCCAATCGTTTACGGAATTAG
Dasypoda_argentata             TTCTGTGAAATCTATGCGATGGTGGGCTCCTTGTGCGGATGTAGCTCCATATGGACAATGACTTTGATTGCATTTGACAGGTACAACGTAATCGTCAAAGGTTTATCTGGCAAACCACTAACCATTAACGGAGCTCTCCTCCGTATAGTGGGTGTATGGCTCTTTTGTCTAATTTGGACTGTTGCGCCTGTTTTAGGCTGGAATCGATATGTACCGGAAGGTAACATGACTGCGTGCGGAACCGATTATTTCAGCAAGGACATATTGTCCGTTTCTTACATCCTAACGTACGCCATCGCAACGTACTTTTTTCCGTTAGCTCTCATCATTTACAGCTACTGGTTCATCATTCAGGCAGTCGCGGCACACGAAAAAAACATGCGTGAGCAAGCTAAAAAAATGAACGTGGCTTCTCTGCGATCATCTGACAATCAGAGCACTAGTGCTGAATGCAAACTGGCTAAGGTTGCCCTTATGACCATTTCCTTATGGGTTATGGCCTGGACTCCTTATCTAGTTATTAATATCTCCGGTATATTCAGTCTTGTTAATGTCAACCCGTTGTTTACCATCTGGGGCTCTTTGTTCGCCAAAGCCAACGCCGTCTACAATCCAATCGTTTACGGTATTAG
Dasypoda_braccata              NNNNNNNNNNNNNNNNNNNNNNNNNNNNNNNNNNNNNNNNNNNNNNNNNNNNNNNNNNNNNNNNNNNNNNTTTTCGACAGATACAACGTGATCGTGAAGGGTTTATCTGGCAAACCACTAACCATTAACGGAGCTCTCCTCCGTATACTGGGTGTATGGCTCTTTTGTCTAATTTGGACTGTTGCGCCTGTTTTAGGCTGGAATCGATATGTACCGGAAGGTAACATGACTGCGTGCGGAACCGATTATTTGAGCAAGGACATATTGTCCGTTTCTTACATCATAACGTACGCCACCGCAACGTACTTTTTTCCGTTAGCTCTCATCATTTACAGCTACTGGTTCATCATTCAGGCAGTCGCGGCACACGAAAAAAACATGCGTGAGCAAGCTAAAAAAATGAACGTGGCTTCTCTGCGATCATCTGACAATCAGAGCACTAGTGCTGAATGCAAACTGGCTAAGGTTGCCCTTATGACCATTTCCTTATGGTTCATGGCCTGGACCCCCTATNNNNNNNNNNNNNNNNNNNNNNNNNNNNNNNNNNNNNNNNNNNNNNNNNNNNNNNNNNNNNNNNNNNNNNNNNNNNNNNNNNNNNNNNNNNNNNNNNNNNNNNNNNNNNNNNNNNNNNN
Dasypoda_dusmeti               NNNNNNNNNNNNNNNNNNNNNNNNNNNNNNNNNNNNNNNNNNNNNNNNNNNNNNNNNNNNNNNNNNNNNNNNTTCGACAGATACAACGTGATCGTGAAGGGTTTATCTGGCAAACCACTGACCATTAACGGAGCTCTCCTCCGTATACTGGGTGTATGGCTCTTTTGTCTAATTTGGACTGTTGCGCCTGTTTTAGGCTGGAATCGATATGTACCGGAAGGTAATATGACTGCGTGCGGAACCGATTATTTCAGCAAGGACATACTGTCCGTTTCTTACATCATAGTATACGCCGCCGCATCGTACCTTTTTCCGTTAGCTCTCATCGTTTACAGCTACTGGTTCATCATTCAGGCAGTCGCGGCACACGAAAAAAACATGCGTGAGCAAGCTAAAAAAATGAACGTGGCTTCTCTGCGATCATCTGACAATCAGAACACTAGTGCCGAATGCAAACTGGCTAAGGTTGCCCTTATGACCATTTCCTTATGGTTCATGGCCTGGACCCCCTATNNNNNNNNNNNNNNNNNNNNNNNNNNNNNNNNNNNNNNNNNNNNNNNNNNNNNNNNNNNNNNNNNNNNNNNNNNNNNNNNNNNNNNNNNNNNNNNNNNNNNNNNNNNNNNNNNNNNNNN
Dasypoda_frieseana             NNNNNNNNNNNNNNNNNNNNNNNNNNNNNNNNNNNNNNNNNNNNNNNNNNNNNNNNNNNNNNNNNNNNNNNNTTCGACAGATACAACGTGATCGTGAAGGGTTTATCTGGCAAACCACTAACCATTAACGGAGCTCTCCTCCGTATACTGGGTGTATGGCTCTTTTGTCTAATTTGGACTGTTGCGCCTGTTTTAGGCTGGAATCGATATGTACCGGAAGGTAACATGACTGCGTGCGGAACCGATTATTTCAGCAAGGACATATTGTCCGTTTCTTACATCATGACGTACGCCACCGCAACGTACGTTTCTCCGTTAGCTCTCATCATTTACAGCTACTGGTTCATCATTCAGGCAGTCGCGGCACACGAAAAAAACATGCGTGAGCAAGCTAAAAAAATGAACGTGGCTTCTCTGCGATCATCTGACAATCAGAGCACTAGTGCTGAATGCAAACTGGCTAAGGTTGCCCTTATGACCATTTCCTTATGGTTCATGGCCTGGACCCCCTATNNNNNNNNNNNNNNNNNNNNNNNNNNNNNNNNNNNNNNNNNNNNNNNNNNNNNNNNNNNNNNNNNNNNNNNNNNNNNNNNNNNNNNNNNNNNNNNNNNNNNNNNNNNNNNNNNNNNNNN
Dasypoda_hirtipes              NNNNNNNNNNNNNNNNNNNNNNNNNNNNNNNNNNNNNNNNNNNNNNNNNNNNNNNNNNNNNNNNNNNNNNNNNNNNNNNNNNNNNNNNNNNNNNNNNNNNNNNNNNNNNNNNNNNNNNNNNNNNNNNNNNNNNNNNNNNNNNNNNNNNNNNNNNNNNNNNNNNNNNNNNNNNNNNNNNNNNNNNNNNNNNNNNNNNNNNNNNNNNNATATGTACCGGAAGGTAACATGACTGCGTGCGGAACCGATTATTTCAGCAAGGACATACTGTCCGTTTCTTACATCATAGCATACTCCGTCGCATCGTACCTTTTTCCGTTAGCTCTCATCGTTTACAGCTACTGGTTCATCATTCAGGCAGTCGCGGCACACGAAAAAAACATGCGTGAGCAAGCTAAAAAAATGAACGTGGCTTCTCTGCGATCATCTGACAATCAGAACACTAGTGCCGAATGCAAACTGGCTANNNNNNNNNNNNNNNNNNNNNNNNNNNNNNNNNNNNNNNNNNNNNNNNNNNNNNNNNNNNNNNNNNNNNNNNNNNNNNNNNNNNNNNNNNNNNNNNNNNNNNNNNNNNNNNNNNNNNNNNNNNNNNNNNNNNNNNNNNNNNNNNNNNNNNNNNNNNNNNNNNNNNNNNN
Dasypoda_oraniensis            NNNNNNNNNNNNNNNNNNNNNNNNNNNNNNNNNNNNNNNNNNNNNNNNNNNNNNNNNNNNNNNNNNNNNNTTTTCGACAGATACAACGTGATCGTGAAGGGTTTATCTGGCAAACCACTGACCATTAACGGAGCTCTCCTCCGTATACTGGGTGTATGGCTCTTTTGTCTAATTTGGACTGTTGCGCCTGTTTTAGGCTGGAATCGATATGTACCGGAAGGTAACATGACTGCGTGCGGAACCGATTATTTCAGCAAGGACATACTGTCCGTTTCTTACATCATAGTATACGCCGCCGCATCGTACCTTTCTCCGTTAGCTCTCATCGTTTACAGCTACTGGTTCATCATTCAGGCAGTCGCGGCACACGAAAAAAACATGCGTGAGCAAGCTAAAAAAATGAACGTGGCTTCTCTGCGATCATCTGACAATCAGAACACTAGTGCCGAATGCAAACTGGCTAAGGTTGCCCTTATGACCATTTCCTTATGGTTCATGGCCTGGACCCCCTATNNNNNNNNNNNNNNNNNNNNNNNNNNNNNNNNNNNNNNNNNNNNNNNNNNNNNNNNNNNNNNNNNNNNNNNNNNNNNNNNNNNNNNNNNNNNNNNNNNNNNNNNNNNNNNNNNNNNNNN
Dasypoda_pyriformis            NNNNNNNNNNNNNNNNNNNNNNNNNNNNNNNNNNNNNNNNNNNNNNNNNNNNNNNNNNNNNNNNNNNNNNNNTTCGACAGATACAACGTGATCGTCAAGGGTTTATCTGGCAAACCACTAACCATTAACGGAGCACTCCTCCGTATACTGGGTGTATGGCTCTTTTGTCTAATTTGGACTGTTGCGCCTGTTTTAGGCTGGAATCGATATGTACCGGAAGGTAACATGACTGCGTGCGGAACCGATTATTTCAGCAAGGACATAGTGTCCGTTTCTTACATCATAGTATACTCCGTCGCATCATACCTTTTTCCGTTATCTCTCATCGTTTACAGCTACTGGTTCATCATTCAGGCAGTCGCGGCACATGAAAAAAACATGCGAGAGCAAGCTAAAAAAATGAACGTGGCTTCTCTGCGATCATCTGACAATCAGAACACTAGTGCCGAATGCAAACTGGCTAAGGTTGCCCTTATGACCATTTCCTTATGGTTCATGGCCTGGACCCCCTATNNNNNNNNNNNNNNNNNNNNNNNNNNNNNNNNNNNNNNNNNNNNNNNNNNNNNNNNNNNNNNNNNNNNNNNNNNNNNNNNNNNNNNNNNNNNNNNNNNNNNNNNNNNNNNNNNNNNNNN
Dasypoda_pyrotricha            NNNNNNNNNNNNNNNNNNNNNNNNNNNNNNNNNNNNNNNNNNNNNNNNNNNNNNNNNNNNNNNNNNNNNNNNTTCGACAGATACAACGTGATCGTGAAGGGTTTATCTGGCAAGCCACTGACCATTAACGGAGCTCTCCTCCGTATACTGGGTGTATGGCTCTTTTGTCTAATTTGGACTGTTGCGCCTGTTTTAGGCTGGAATCGATATGTACCGGAAGGTAACATGACTGCGTGCGGAACCGATTATCTCAGCAAGGATCTACTATCCATTTCTTACATCATAATATACGGCACCGCATCATACGTTAGTCCGTTATCTCTCATCATTTACAGCTACTGGTTCATCATTCAGGCAGTCGCGGCACACGAAAAAAACATGCGTGAGCAAGCTAAAAAAATGAACGTGGCTTCTCTACGATCATCTGACAATCAGAACACTAGTGCCGAATGCAAACTGGCTAAGGTTGCCCTTATGACCATTTCCTTATGGTTCATGGCCTGGACCCCCTATNNNNNNNNNNNNNNNNNNNNNNNNNNNNNNNNNNNNNNNNNNNNNNNNNNNNNNNNNNNNNNNNNNNNNNNNNNNNNNNNNNNNNNNNNNNNNNNNNNNNNNNNNNNNNNNNNNNNNNN
Dasypoda_spinigera             NNNNNNNNNNNNNNNNNNNNNNNNNNNNNNNNNNNNNNNNNNNNNNNNNNNNNNNNNNNNNNNNNNNNNNNNTTCGACAGATACAACGTGATCGTGAAGGGTTTATCTGGCAAACCACTAACCATTAACGGAGCTCTCCTCCGTATAGTGGGTGTATGGCTCTTTTGTCTAATTTGGACTGTTGCGCCTGTTTTAGGCTGGAATCGATATGTACCGGAAGGTAACATGACTGCGTGCGGAACCGATTATTTCAGCAAGGACATATTGTCCGTTTCTTACATCCTAACGTACGCCATCGCAACGTACTTTTTTCCGTTAGCTCTCATCATTTACAGCTACTGGTTCATCATTCAGGCAGTCGCGGCACACGAAAAAAACATGCGTGAGCAAGCTAAAAAAATGAACGTGGCTTCTCTGCGATCATCTGACAATCAGAGCACTAGTGCTGAATGCAAACTGGCTAAGGTTGCCCTTATGACCATTTCCTTATGGTTCATGGCCTGGACCCCCTATNNNNNNNNNNNNNNNNNNNNNNNNNNNNNNNNNNNNNNNNNNNNNNNNNNNNNNNNNNNNNNNNNNNNNNNNNNNNNNNNNNNNNNNNNNNNNNNNNNNNNNNNNNNNNNNNNNNNNNN
Dasypoda_suripes               NNNNNNNNNNNNNNNNNNNNNNNNNNNNNNNNNNNNNNNNNNNNNNNNNNNNNNNNNNNNNNNNNNNNNNNNTTCGACAGATACAACGTGATCGTGAAGGGTTTATCTGGCAAACCACTAACCATTAACGGAGCTCTCCTCCGTATACTGGGTGTATGGCTCTTTTGTCTAATTTGGACTGTTGCGCCTGTTTTAGGCTGGAATCGATATGTACCGGAAGGTAACATGACTGCGTGCGGAACCGATTATTTTAGCAAGGACATATTGTCCGTTTCTTACATCATGACGTACGCCACCGCAACGTACGTTTCTCCGTTAGCTCTCATCATTTACAGCTACTGGTTCATCATTCAGGCAGTCGCGGCACACGAAAAAAACATGCGTGAGCAAGCTAAAAAAATGAACGTGGCTTCTCTGCGATCATCTGACAATCAGAGCACTAGTGCTGAATGCAAACTGGCTAAGGTTGCCCTTATGACCATTTCCTTATGGTTCATGGCCTGGACCCCCTATNNNNNNNNNNNNNNNNNNNNNNNNNNNNNNNNNNNNNNNNNNNNNNNNNNNNNNNNNNNNNNNNNNNNNNNNNNNNNNNNNNNNNNNNNNNNNNNNNNNNNNNNNNNNNNNNNNNNNNN
Dasypoda_visnaga               TTCTGTCAAATCTATGCGATGGTGGGCTCCTTGTGCGGATGTACCTCCATATGGACAATGACTTTGATTGCATTCGACAGGTACAACGTAATCGTCAAAGGTTTATCTGGCAAGCCACTGACCATTAACGGAGCTCTCCTCCGTATACTGGGTGTATGGCTCTTTTGTCTAATTTGGACTGTTGCGCCTGTTTTAGGCTGGAATCGATATGTACCGGAAGGTAACATGACTGCGTGCGGAACCGATTATTTCAGCAAGGATATTGTGTCCGTTTCTTACATCATAATGTACTCCATCGCATCATACCTTTTTCCGCTAGCTCTCATCGTTTACAGCTACTGGTTCATCATTCAGGCAGTCGCGGCACACGAAAAAAACATGCGTGAGCAAGCTAAAAAAATGAACGTGGCTTCTCTGCGATCATCTGACAATCAGAACACTAGTGCCGAATGCAAACTGGCTAAGGTTGCCCTTATGACCATTTCCTTATGGGTTATGGCCTGGACTCCTTATCTAGTTATTAATATCGCCGGTATATTCAGTCTTGTTAGTGTCAGCCCGTTGTTTACCATCTGGGGCTCTTTGTTCGCCAAAGCCAACGCTGTCTACAATCCAATCGTTTACGGAATTAG
Eremaphanta_iranica            ????????????????????????????????????????????????????????????????????????????????????????????????????????????????????????????????????????????????????????????????????????????????????????????????????????????????????????????????????????????????????????????????????????????????????????????????????????????????????????????????????????????????????????????????????????????????????????????????????????????????????????????????????????????????????????????????????????????????????????????????????????????????????????????????????????????????????????????????????????????????????????????????????????????????????????????????????????????????????????
Hesperapis_cockerelli          NNNNNNNNNNNNNNNNNNNNNNNNNNNNNNNNNNNNNNNNNNNNNNNNNNNNNNNNNNNNNNNNNNNNNNNNNNNNNNAGATACAACGTGATCGTAAAGGGTTTAGCTGGAAAACCACTGAGCATTACCGGGGCTCTCCTCCGTATACTAGGAATATGGCTCTTCTCTCTAGGTTGGACTATTGCACCTATGTTCGGCTGGAATCGATATGTACCCGAAGGCAACATGACTGCGTGCGGAACCGATTATTTGAGCAAAGATCTAGTGTCCATTTCTTATCTCATAATGTACAGTATCTGGGTATACCTTGCGCCGTTGTTCCTCATCATCTACAGTTACTGGTTCATCATCCAGGCAGTAGCAGCGCACGAGAGAAACATGCGCGAGCAGGCGAAAAAGATGAACGTGGCATCTTTGAGAACTTCCGACAATCAAAGCACCAGTGCCGAATGCAAACTGGCTAAGGTTGCCCTGATGACTATCTCCTTGTGGTTCATGGCCTGGACCCCCTATNNNNNNNNNNNNNNNNNNNNNNNNNNNNNNNNNNNNNNNNNNNNNNNNNNNNNNNNNNNNNNNNNNNNNNNNNNNNNNNNNNNNNNNNNNNNNNNNNNNNNNNNNNNNNNNNNNNNNNN
Hesperapis_larreae             TTTTGTCAAATCTATGCGATGTTGGGATCTTTGTTCGGATGTGGCTCCATATGGTCGATGACTTTGATCGCGTTCGACAGGTACAACGTAATCGTCAAAGGTTTATCTGGAAAACCACTGAGCATTAACGGGGCTCTCCTCCGTATACTAGGAACATGGCTCTTCTCTGTAGGCTGGACTATTGCGCCTATATTTGGCTGGAATCGATATGTACCCGAAGGCAACATGACTGCGTGCGGAACCGATTATTTTAGCAAAGACCTAGGGTCCATTTCTTATCTCATAATGTACACTATCTGGGTATACGCTTTGCCGTTGTTCCTCATCATCTACAGTTACTGGTTCATCATCCAGGCGGTAGCGGCTCACGAGAAAAACATGCGCGAGCAGGCGAAAAAGATGAACGTAGCATCTTTGAGAACTTCCGACAATCAGAGCACCAGTGCCGAATGCAAACTGGCTAAGGTTGCCCTGATGACTATCTCTTTGTGGTTCATGGCCTGGACTCCTTATCTAGTTATCAACGTCTCTGGCATGTTCGACCTTGTTAACATCAGTCCCCTGTTCACCATCTGGGGTTCTCTGTTCGCCAAAGCCAACGCTGTCTACAATCCAATCGTTTACGGAATTAG
Hesperapis_regularis           TTTTGTCAAATCTATGCGATGTTGGGATCTTTGTTCGGATGTAGCTCCATATGGACGATGACATTGATCGCGTTCGACAGGTACAACGTAATCGTCAAAGGTTTATCTGGAAAACCACTGAGCATTACCGGGGCTCTCCTCCGTATACTAGGAATATGGCTCTTCTCTGTAATCTGGACTATTGCACCTATGTTTGGCTGGAATCGATACGTACCCGAAGGCAACATGACTGCGTGCGGAACCGATTATTTTAGCAAAGATCTAGGGTCCATTTCTTATCTCATAATGTACAGTATCTGGGTATACTTTGCGCCGTTGTTCCTCATCATCTACAGTTACTGGTTCATCATCCAGGCAGTAGCAGCTCACGAGAGAAACATGCGCGAGCAGGCGAAAAAGATGAACGTGGCGTCTTTGAGAACTTCCGACAATCAGAGCACTAGTGCCGAATGCAAACTGGCTAAGATTGCTCTGATGACTATCTCTTTGTGGTTCATGGCCTGGACTCCTTATCTAGTCATCAACTTCTCTGGCATATTCGACCTTGTTAAAATCAGCCCCCTATTCACCATCTGGGGTTCTCTATTCGCCAAAGCCAACGCTGTCTACAATCCAATCGTTTACGGTATTAG
Hesperapis_rhodocerata         NNNNNNNNNNNNNNNNNNNNNNNNNNNNNNNNNNNNNNNNNNNNNNNNNNNNNNNNNNNNNNNNNNNNNNNNTTCGACAGGTACAACGTCATCGTCAAGGGTTTGTCCGGGAAACCTCTGAGCATTAACGGGGCTCTCCTCCGGATACTAGGAATATGGCTCTTCTCCGTGGGCTGGACTATTGCGCCTATGTTCGGCTGGAATCGATACGTACCCGAAGGCAACATGACTGCGTGCGGGACCGATTATTTTAGCAAAGATCTGGGGTCCATTTCTTATCTCATAATGTACGGTATCTGGGTATACCTTGCGCCGCTGTTCCTCATCATCTACAGTTACTGGTTCATCATCCAGGCGGTAGCAGCCCACGAGAAAAACATGCGCGAGCAGGCGAAGAAGATGAACGTGGCATCTTTGAGAACTACCGACAATCAGAGCACCAGTGCCGAATGCAAGCTGGCTAAGGTCGCCCTGATGACTATCTCTCTGTGGTTCATGGCCTGGACCCCCTATNNNNNNNNNNNNNNNNNNNNNNNNNNNNNNNNNNNNNNNNNNNNNNNNNNNNNNNNNNNNNNNNNNNNNNNNNNNNNNNNNNNNNNNNNNNNNNNNNNNNNNNNNNNNNNNNNNNNNNN
Hesperapis_trochanterata       NNNNNNNNNNNNNNNNNNNNNNNNNNNNNNNNNNNNNNNNNNNNNNNNNNNNNNNNNNNNNNNNNNNNNNNNTTCGACAGATACAACGTGATCGTGAAGGGCTTATCTGGAAAACCGCTGAGCATTAACGGGGCTCTCCTCCGTATACTAGGAATATGGGTCTTCTCTGTAGGATGGACTATCGCACCTATGTTTGGCTGGAATCGATATGTACCCGAAGGCAACATGACTGCGTGCGGAACCGATTATTTTAGCAAAGATTTTGGATCCATTTCTTATCTCATAATGTACAGTATGTGGGTATACTTTTTGCCGCTGTTCCTCATCATCTACAGTTACTGGTTCATCATCCAGGCAGTAGCAGCTCACGAGAAAAACATGCGCGAGCAGGCCAAAAAAATGAATGTCGCATCTTTGAGAACTTCCGACAATCAGAACACCAGTGCCGAATGCAAACTGGCTAAGGTTGCCTTGATGACTATCTCTTTGTGGTTCATGGCCTGGACCCCCTATNNNNNNNNNNNNNNNNNNNNNNNNNNNNNNNNNNNNNNNNNNNNNNNNNNNNNNNNNNNNNNNNNNNNNNNNNNNNNNNNNNNNNNNNNNNNNNNNNNNNNNNNNNNNNNNNNNNNNNN
Macropis_europaea              NNNNNNNNNNNNNNNNNNNNNNNNNNNNNNNNNNNNNNNNNNNNNNNNNNNNNNNNNNNNNNNNNNNNNNNNNNNNNNNNNNNNNNNNNNNNNNNNNNNNNNNNNNNNNNNNNNNNNNNNNNNNNNNNNNNNNNNNNNNNNNNNNNNNNNNNNNNNNNNNNNNNNNNNNNNNNNNNNNNNNNNNNNNNNNNNNNNNNNNNNNNNNNATACGTACCCGAAGGCAACATGACTGCATGCGGCACCGACTACTTCAGCACAGACTTACTGTCTGTCTCCTACCTCCTGATGTACACCGCATGGGTATACATACTCCCGCTGTTCCTGATCGTCTACAGCTACTGGTTCATCATCCAGGCGGTCGCGGCGCACGAGAAAAACATGCGTGAGCAGGCCAAGAAAATGAACGTCGCTTCTCTGCGATCATCGGATAACCAAAACACCAGCGCCGAATGCAAACTGGCGANNNNNNNNNNNNNNNNNNNNNNNNNNNNNNNNNNNNNNNNNNNNNNNNNNNNNNNNNNNNNNNNNNNNNNNNNNNNNNNNNNNNNNNNNNNNNNNNNNNNNNNNNNNNNNNNNNNNNNNNNNNNNNNNNNNNNNNNNNNNNNNNNNNNNNNNNNNNNNNNNNNNNNNNN
Macropis_fulvipes              NNNNNNNNNNNNNNNNNNNNNNNNNNNNNNNNNNNNNNNNNNNNNNNNNNNNNNNNNNNNNNNNNNNNNNNNNNNNNNNNNNNNNNNNNNNNNNNNAAGGGTTTGTCTGGCAAGCCATTGACCATAAACGGAGCTCTACTCCGTATACTGGGTATATGGCTCTTCTCGTTGCTTTGGACCGTCGCACCCATATTCGGCTGGAATCGATACGTACCCGAAGGCAACATGACTGCATGCGGCACCGACTACTTCAGCACAGACTTACTGTCTGTCTCCTACCTCCTGATGTACAGCGCATGGGTATACTTATGCCCGCTGTTCCTGATCATCTACAGCTACTGGTTTATCATCCAGGCGGTCGCGGCGCACGAGAAAAACATGCGTGAGCAGGCCAAGAAAATGAACGTCGCTTCTCTGCGATCATCGGATAACCAAAACACCAGCGCCGAATGCAAACTGGCGAANNNNNNNNNNNNNNNNNNNNNNNNNNNNNNNNNNNNNNNNNNNNNNNNNNNNNNNNNNNNNNNNNNNNNNNNNNNNNNNNNNNNNNNNNNNNNNNNNNNNNNNNNNNNNNNNNNNNNNNNNNNNNNNNNNNNNNNNNNNNNNNNNNNNNNNNNNNNNNNNNNNNNNNN
Macropis_nuda                  NNNNNNNNNNNNNNNNNNNNNNNNNNNNNNNNNNNNNNNNNNNNNNNNNNNNNNNNNNNNNNNNNNNNNNNNNNNNNNNNNNNNNNNNNNNNNNNNNNNNNTTTGTCTGGCAAGCCATTGACCATAAACGGAGCTCTACTCCGTATACTGGGTTCATGGCTCTTCTCTTTGCTTTGGACCATCGCACCCATTTTCGGCTGGAATCGATACGTACCCGAAGGCAACATGACTGCATGCGGCACCGACTACTTCAGCACAGACTTACTGTCTGTCTCCTACCTCCTGATGTACAGCGCATGGGTATACGTATTCCCGCTGTTCCTGATCATCTACAGCTACTGGTTCATCATCCAGGCGGTCGCGGCGCACGAGAAAAACATGCGTGAGCAGGCCAAGAAAATGAACGTCGCTTCTCTGCGATCATCGGATAACCAAAACACCAGCGCCGAATGCAAACTGGCGAAGGTTGCCCTGATGACGATCTCCCTGTGGTTCATGGCCTGGACTCCTTACCTGGTTATCAATATCTCCGGCATCTTCAACCTCGTCAAGATCAGTCCACTATTCACCATCTGGGGCTCTCTGTTCGCCAAGGCCAATGCAGTCTACAATCCAATCGTTTATGGAATTAG
Meganomia_binghami             TTCTGTCAATTGTACGCGTTGTTTGGCTCCTTGTTCGGATGTGGCTCCATATGGACTATGACGATGATCGCGTTCGACAGATACAATGTAATCGTCAAAGGCTTATCTGCTAAACCATTGACCATCAACGGAGCACTTCTCCGCATATTGGGAATTTGGTTATTCGCCCTCATTTGGACCATCGCACCTATGCTTGGCTGGAATCGATACGTACCGGAAGGAAACATGACCGCGTGTGGTACCGACTACTTGAGCAGGGATATCGTTTCAATCTCTTACATTGTACTGTACAGCATCTGGGTGTACTTCGTCCCGCTGTTCCTTATCATCTACAGTTACTGGTTCATCATCCAAGCGGTCGCTGCTCATGAGAAGAACATGCGAGAACAGGCTAAAAAGATGAACGTCGCATCTCTTCGATCGTCCGAGAATCAGAGCACCAGTGCCGAATGTAAACTGGCTAAGGTTGCACTTATGACCATCTCCCTGTGGTTTATGGCTTGGACCCCGTACCTGGTCATCAACTACTCGGGAATGTTCAATCTGGTCAAGATCAGTCCTCTCTTCACCATCTGGGGCTCCCTGTTCGCCAAAGCCAATGCAGTCTACAACCCGATCGTTTACGGAATTAG
Melitta_aegyptiaca             NNNNNNNNNNNNNNNNNNNNNNNNNNNNNNNNNNNNNNNNNNNNNNNNNNNNNNNNNNNNNNNNNNNNNNNNNNNNNNNNNNNNNNNNNNNNNNNNNNNNNNNNNNNNNNNNNNNNNNNNNNNNNNNNNNNNNNNNNNNNNNNNNNNNNNNNNNNNNNNNNNNNNNNNNNNNNNNNNNNNNNNNNNNNNNNNNNNNNNNNNNNNNNNTACGTGCCCGAAGGCAACATGACCGCGTGCGGGACCGACTACTTCACCAAAGACATACTTTCCGTGTCTTACATCGTCATGTACAGCATCTGGGTGTACGCGTTCCCGCTCTTCCTCATCATTTACAGCTACTGGTTTATCATCCAGGCGGTCGCGGCTCACGAGAAGAACATGCGCGAGCAGGCCAAGAAGATGAACGTCGCTTCTCTACGAACAACGGATAATCAGAACACCAGTGCCGAATGCAAACTGGCGANNNNNNNNNNNNNNNNNNNNNNNNNNNNNNNNNNNNNNNNNNNNNNNNNNNNNNNNNNNNNNNNNNNNNNNNNNNNNNNNNNNNNNNNNNNNNNNNNNNNNNNNNNNNNNNNNNNNNNNNNNNNNNNNNNNNNNNNNNNNNNNNNNNNNNNNNNNNNNNNNNNNNNNNN
Melitta_arrogans               NNNNNNNNNNNNNNNNNNNNNNNNNNNNNNNNNNNNNNNNNNNNNNNNNNNNNNNNNNNNNNNNNNNNNNNNNNNNNNNNNNNNNNNNNNNNNNNNNNNNNNTTAGCCGGAAAACCTCTGACCATTAACGGAGCTCTCCTCCGTATATTGGGCGTGTGGCTCTTCTCTCTCCTCTGGACCGTCGCGCCCATGATAGGCTGGAATCNNTACGTGCCCGAAGGCAACATGACCGCSTGCGGGACCGACTACTTCACCAAAGACATACTCTCCGTGTCCTACATCGTGATGTACAGCATCTGGGTGTACGCGTTCCCGCTCTTCCTCATCATTTACAGCTACTGGTTTATCATCCAGGCGGTCGCGGCTCACGAGAAGAACATGCGCGAGCAGGCCAAGAAGATGAACGTCGCCTCTCTACGATCGTCGGACAATCAGAACACCAGCGCCGAATGCAAGCTGGCGAAGGTCGCCCTCATGACGATCTCCCTNNNNNNNNNNNNNNNNNNNNNNNNNNNNNNNNNNNNNNNNNNNNNNNNNNNNNNNNNNNNNNNNNNNNNNNNNNNNNNNNNNNNNNNNNNNNNNNNNNNNNNNNNNNNNNNNNNNNNNNNNNNNNNNNNNNNNNNNNNNNNNNN
Melitta_avontuurensis          NNNNNNNNNNNNNNNNNNNNNNNNNNNNNNNNNNNNNNNNNNNNNNNNNNNNNNNNNNNNNNNNNNNNNNNNNNNNNNNNNNNNNNNNNNNNNNNNNNNNNNNNNNNNNNNNNNNNNNNNNNNNNNNNNNNNNNNNNNNNNNNNNNNNNNNNNNNNNNNNNNNNNNNNNNNNNNNNNNNNNNNNNNNNNNNNNNNNNNNNNNNNNNCTATGTACCCGAAGGCAACATGACCGCGTGCGGCACCGACTACTTCAGCAAAGACATACTTTCCGTCTCTTACATCGTGCTCTACAGCATTTGGGTATATGTCGTCCCGCTATTCCTCATCATTTACAGCTACTGGTTCATCATCCAGGCGGTCGCGGCTCACGAGAAAAACATGCGTGAGCAAGCCAAGAAGATGAACGTCGCTTCTCTACGATCATCGGATAATCAGAACACCAGCGCCGAATGCAAACTGGCGANNNNNNNNNNNNNNNNNNNNNNNNNNNNNNNNNNNNNNNNNNNNNNNNNNNNNNNNNNNNNNNNNNNNNNNNNNNNNNNNNNNNNNNNNNNNNNNNNNNNNNNNNNNNNNNNNNNNNNNNNNNNNNNNNNNNNNNNNNNNNNNNNNNNNNNNNNNNNNNNNNNNNNNNN
Melitta_bicollaris             NNNNNNNNNNNNNNNNNNNNNNNNNNNNNNNNNNNNNNNNNNNNNNNNNNNNNNNNNNNNNNNNNNNNNNNNNNNNNNNNNNNNNNNNNNNNNNNNNNNNNNNNNNNNNNNNNNNNNNNNNNNNNNNNNNNNNNNNNNNNNNNNNNNNNNNNNNNNNNNNNNNNNNNNNNNNNNNNNNNNNNNNNNNNNNNNNNNNNNNNNNNNNNNTACGTGCCCGAAGGCAACATGACCGCGTGCGGGACCGACTACTTCACCAAAGACATACTTTCCGTGTCTTACATCGTGGTGTACAGCATCTGGGTATACGCGTTCCCGCTCTTCCTCATCATTTACAGCTACTGGTTTATCATCCAGGCGGTCGCGGCTCACGAGAAGAACATGCGCGAGCAGGCCAAGAAGATGAACGTCGCTTCTCTACGATCATCGGATAATCAGAACACCAGTGCCGAATGCAAACTGGCGANNNNNNNNNNNNNNNNNNNNNNNNNNNNNNNNNNNNNNNNNNNNNNNNNNNNNNNNNNNNNNNNNNNNNNNNNNNNNNNNNNNNNNNNNNNNNNNNNNNNNNNNNNNNNNNNNNNNNNNNNNNNNNNNNNNNNNNNNNNNNNNNNNNNNNNNNNNNNNNNNNNNNNNNN
Melitta_budashkini             NNNNNNNNNNNNNNNNNNNNNNNNNNNNNNNNNNNNNNNNNNNNNNNNNNNNNNNNNNNNNNNNNNNNNNNNNNNNNNNNNNNNNNNNNNNNNNNNNNNNNNNNNNNNNNNNNNNNNNNNNNNNNNNNNNNNNNNNNNNNNNNNNNNNNNNNNNNNNNNNNNNNNNNNNNNNNNNNNNNNNNNNNNNNNNNNNNNNNNNNNNNNNNNTACGTGCCCGAAGGCAACATGACCGCGTGCGGGACCGACTACTTCACCAAAGACATACTTTCCGTGTCTTACATCGTGATGTACAGCATCTGGGTGTACGCGTTCCCGCTCTTCCTCATCATTTACAGCTACTGGTTTATCATCCAGGCGGTCGCGGCTCACGAGAAGAACATGCGCGAGCAGGCCAAGAAGATGAACGTCGCTTCTCTACGATCATCGGATAATCAGAACACYAGCGCCGAATGCAAACTGGCAANNNNNNNNNNNNNNNNNNNNNNNNNNNNNNNNNNNNNNNNNNNNNNNNNNNNNNNNNNNNNNNNNNNNNNNNNNNNNNNNNNNNNNNNNNNNNNNNNNNNNNNNNNNNNNNNNNNNNNNNNNNNNNNNNNNNNNNNNNNNNNNNNNNNNNNNNNNNNNNNNNNNNNNNN
Melitta_budensis               NNNNNNNNNNNNNNNNNNNNNNNNNNNNNNNNNNNNNNNNNNNNNNNNNNNNNNNNNNNNNNNNNNNNNNNNNNNNNNNNNNNNNNNNNNNNNNNNNNNNNNNNNNNNNNNNNNNNNNNNNNNNNNNNNNNNNNNNNNNNNNNNNNNNNNNNNNNNNNNNNNNNNNNNNNNNNNNNNNNNNNNNNNNNNNNNNNNNNNNNNNNNNNNTACGTGCCCGAAGGCAACATGACCGCGTGCGGGACCGACTACTTCACCAAAGACATACTTTCCGTGTCTTACATCGTGATGTACAGCATCTGGGTATACGCGTTCCCGCTCTTCCTCATCATTTACAGCTACTGGTTTATCATCCAGGCGGTCGCGGCTCACGAGAAGAACATGCGCGAGCAGGCCAAGAAGATGAACGTCGCTTCTCTACGATCATCGGATAATCAGAACACCAGTGCCGAATGCAAACTGGCGANNNNNNNNNNNNNNNNNNNNNNNNNNNNNNNNNNNNNNNNNNNNNNNNNNNNNNNNNNNNNNNNNNNNNNNNNNNNNNNNNNNNNNNNNNNNNNNNNNNNNNNNNNNNNNNNNNNNNNNNNNNNNNNNNNNNNNNNNNNNNNNNNNNNNNNNNNNNNNNNNNNNNNNNN
Melitta_dimidiata              NNNNNNNNNNNNNNNNNNNNNNNNNNNNNNNNNNNNNNNNNNNNNNNNNNNNNNNNNNNNNNNNNNNNNNNNTTCGACAGGTACAACGTGATCGTGAAGGGTTTAGCCGGAAAGCCACTGACCATTAACGGAGCTCTCCTCCGTATATTGGGCGTATGGATGTTCGCTCTTCTTTGGACCGTCGCACCTATGATAGGCTGGAATCGGTACGTGCCCGAAGGCAACATGACCGCGTGCGGGACCGACTACTTCACCAAAGACATACTTTCCGTGTCTTACATCGTGGTGTACAGCATGTGGGTATACGCGCTCCCGCTCTTCCTCATCATTTACAGCTACTGGTTTATCATCCAGGCGGTCGCGGCTCACGAGAAGAACATGCGCGAGCAGGCCAAGAAGATGAACGTCGCTTCTCTACGATCATCGGATAATCAGAACACCAGTGCCGAATGCAAACTGGCGAAGGTCGACGAATCATATATACGCGTNNNNNNNNNNNNNNNNNNNNNNNNNNNNNNNNNNNNNNNNNNNNNNNNNNNNNNNNNNNNNNNNNNNNNNNNNNNNNNNNNNNNNNNNNNNNNNNNNNNNNNNNNNNNNNNNNNNNNNNNNNNNNNNNNNNNNNNNNNNNNNNN
Melitta_eickworti              TTCTGTCAAATCTACGCGATGTTGGGCTCTTTGTTCGGATGTGGCTCCATATGGACAATGACTTTGATCGCATTCGACAGGTACAATGTAATCGTGAAGGGTTTAGCCGGAAAGCCACTGACCATTAACGGAGCTCTCCTCCGTATATTGGGCGTATGGCTCTTCTCTCTCCTTTGGACCATCGCACCTATGCTAGGCTGGAATCGGTACGTGCCCGAAGGCAACATGACCGCGTGCGGGACCGACTACTTCACCAAAGACATCATTTCCGTGTCTTACATCGTGATGTACAGCATCTGGGTGTACGCGTTCCCGCTCTTCCTCATCATTTACAGCTACTGGTTTATCATCCAGGCGGTCGCGGCTCACGAGAAGAACATGCGCGAGCAGGCCAAGAAGATGAACGTCGCTTCTCTACGATCATCGGATAATCAGAACACCAGTGCCGAATGCAAACTGGCGAAGGTCGACGAATCATATATACGCGTNNNNNNNNNNNNNNNNNNNNNNNNNNNNNNNNNNNNNNNNNNNNNNNNNNNNNNNNNNNNNNNNNNNNNNNNNNNNNNNNNNNNNNNNNNNNNNNNNNNNNNNNNNNNNNNNNNNNNNNNNNNNNNNNNNNNNNNNNNNNNNNN
Melitta_ezoana                 NNNNNNNNNNNNNNNNNNNNNNNNNNNNNNNNNNNNNNNNNNNNNNNNNNNNNNNNNNNNNNNNNNNNNNNNNNNNNNAGATACAACGTGATCGTGAAGGGCTTAGCCGGAAAGCCACTGACCATTAACGGAGCTCTCCTCCGTATATTGGGCGTATGGCTCTTCGCTCTCCTTTGGACCGTCGCACCTATGATAGGCTGGAACCGGTACGTGCCCGAAGGCAACATGACCGCGTGCGGGACCGACTACTTCACCAAAGACATAGTCTCCGTGTCTTACATCGTGATGTACAGCATCTGGGTGTACGCGTTCCCGCTCTTCCTCATCATTTACAGCTACTGGTTTATCATCCAGGCGGTCGCGGCTCACGAGAAGAACATGCGCGAGCAGGCCAAGAAGATGAACGTCGCTTCTCTACGATCATCGGATAATCAGAACACCAGCGCCGAATGCAAACTGGCGAAGGTCGACGAATCATATATACCCGTNNNNNNNNNNNNNNNNNNNNNNNNNNNNNNNNNNNNNNNNNNNNNNNNNNNNNNNNNNNNNNNNNNNNNNNNNNNNNNNNNNNNNNNNNNNNNNNNNNNNNNNNNNNNNNNNNNNNNNNNNNNNNNNNNNNNNNNNNNNNNNNN
Melitta_haemorrhoidalis        NNNNNNNNNNNNNNNNNNNNNNNNNNNNNNNNNNNNNNNNNNNNNNNNNNNNNNNNNNNNNNNNNNNNNNTTTTCGACAGATACAACGTGATCGTGAAGGGTTTAGCCGGAAAGCCACTGACCATTAACGGAGCTCTCCTCCGTATATTGGGCGTATGGCTCTTCTCTCTCCTTTGGACCGTCGCACCTATGATAGGCTGGAACCGCTACGTGCCCGAAGGCAACATGACCGCGTGCGGGACCGACTACTTCACCAAAGACATACTTTCCGTGTCTTACATCGTGATGTACAGCATCTGGGTCTACGCCTTCCCGCTCTTCCTCATCATTTACAGCTACTGGTTTATCATCCAGGCGGTCGCGGCTCACGAGAAGAACATGCGCGAGCAGGCCAAGAAGATGAACGTCGCTTCTCTACGATCATCGGATAATCAGAACACCAGTGCCGAATGCAAACTGGCGAAGGTCGACGAATCATATATACGCGT------------------------------------------------------------------------------------------------------------------------------------------------
Melitta_hispanica              NNNNNNNNNNNNNNNNNNNNNNNNNNNNNNNNNNNNNNNNNNNNNNNNNNNNNNNNNNNNNNNNNNNNNNNNNNNNNNNNNNNNNNNNNNNNNNNNNNNNNNNNNNNNNNNNNNNNNNNNNNNNNNNNNNNNNNNNNNNNNNNNNNNNNNNNNNNNNNNNNNNNNNNNNNNNNNNNNNNNNNNNNNNNNNNNNNNNNNNNNNNNNNNTACGTGCCCGAAGGCAACATGACCGCGTGCGGGACCGACTACTTCACCAAAGACATACTTTCCGTGTCTTACATCGTGATGTACAGCATCTGGGTGTACGCGTTCCCGCTCTTCCTCATCATTTACAGCTACTGGTTTATCATCCAGGCGGTCGCGGCTCACGAGAAGAACATGCGCGAGCAGGCCAAGAAGATGAACGTCGCTTCTCTACGATCATCGGATAATCAGAACACCAGTGCCGAATGCAAACTGGCGANNNNNNNNNNNNNNNNNNNNNNNNNNNNNNNNNNNNNNNNNNNNNNNNNNNNNNNNNNNNNNNNNNNNNNNNNNNNNNNNNNNNNNNNNNNNNNNNNNNNNNNNNNNNNNNNNNNNNNNNNNNNNNNNNNNNNNNNNNNNNNNNNNNNNNNNNNNNNNNNNNNNNNNNN
Melitta_japonica               NNNNNNNNNNNNNNNNNNNNNNNNNNNNNNNNNNNNNNNNNNNNNNNNNNNNNNNNNNNNNNNNNNNNNNNNNNNNNNNNNNNNNNNNNNNNNNNNNNNNNNNNNNNNNNNNNNNNNNNNNNNNNNNNNNNNNNNNNNNNNNNNNNNNNNNNNNNNNNNNNNNNNNNNNNNNNNNNNNNNNNNNNNNNNNNNNNNNNNNNNNNNNNNTACGTGCCCGAAGGCAACATGACCGCGTGCGGGACCGACTACTTCACCAAAGACATACTATCCGTGTCTTACATCGTGATGTACAGCATCTGGGTATACGCGTTCCCGCTCTTCCTCATCATTTACAGCTACTGGTTTATCATCCAGGCGGTCGCGGCTCACGAGAAGAACATGCGCGAGCAGGCCAAGAAGATGAACGTCGCTTCTCTACGATCATCGGATAATCAGAACACCAGTGCCGAATGCAAACTGGCGANNNNNNNNNNNNNNNNNNNNNNNNNNNNNNNNNNNNNNNNNNNNNNNNNNNNNNNNNNNNNNNNNNNNNNNNNNNNNNNNNNNNNNNNNNNNNNNNNNNNNNNNNNNNNNNNNNNNNNNNNNNNNNNNNNNNNNNNNNNNNNNNNNNNNNNNNNNNNNNNNNNNNNNNN
Melitta_leporina               NNNNNNNNNNNNNNNNNNNNNNNNNNNNNNNNNNNNNNNNNNNNNNNNNNNNNNNNNNNNNNNNNNNNNNNNNNNNNNNNNNNNNNNNNNNNNNNNNNNNNNTTAGCCGGAAAGCCACTGACCATTAACGGAGCTCTCCTCCGTATACTGGGCGTATGGCTCTTCTCTCTCCTCTGGACCGTCGCGCCTATGATAGGCTGGAATCGCTACGTGCCCGAAGGCAACATGACCGCGTGCGGGACCGACTACTTCACCAAAGACATACTCTCCGTGTCTTACATCGTGATGTACAGCATCTGGGTATACGCGTTCCCGCTCTTCCTCATCATTTACAGCTACTGGTTTATCATCCAGGCGGTCGCGGCTCACGAGAAGAACATGCGCGAGCAGGCCAAGAAGATGAACGTCGCTTCTCTACGATCGTCGGACAACGCGAACACCAGCGCCGAATGCAAACTGGCGAAGGTCGCCCTCATGACCATCTCCTTNNNNNNNNNNNNNNNNNNNNNNNNNNNNNNNNNNNNNNNNNNNNNNNNNNNNNNNNNNNNNNNNNNNNNNNNNNNNNNNNNNNNNNNNNNNNNNNNNNNNNNNNNNNNNNNNNNNNNNNNNNNNNNNNNNNNNNNNNNNNNNNN
Melitta_maura                  NNNNNNNNNNNNNNNNNNNNNNNNNNNNNNNNNNNNNNNNNNNNNNNNNNNNNNNNNNNNNNNNNNNNNNNNNNNNNNNNNNNNNNNNNNNNNNNNNNNNNNNNNNNNNNNNNNNNNNNNNNNNNNNNNNNNNNNNNNNNNNNNNNNNNNNNNNNNNNNNNNNNNNNNNNNNNNNNNNNNNNNNNNNNNNNNNNNNNNNNNNNNNNNTACGTGCCCGAAGGCAACATGACCGCGTGCGGGACCGACTACTTCACCAAAGACATACTTTCCGTGTCTTACATCGTCATGTACAGCATCTGGGTGTACGCGTTCCCGCTCTTCCTCATCATTTACAGCTACTGGTTTATCATCCAGGCGGTCGCGGCTCACGAGAAGAACATGCGCGAGCAGGCCAAGAAGATGAACGTCGCTTCTCTACGAACAACGGATAATCAGAACACCAGTGCCGAATGCAAACTGGCGANNNNNNNNNNNNNNNNNNNNNNNNNNNNNNNNNNNNNNNNNNNNNNNNNNNNNNNNNNNNNNNNNNNNNNNNNNNNNNNNNNNNNNNNNNNNNNNNNNNNNNNNNNNNNNNNNNNNNNNNNNNNNNNNNNNNNNNNNNNNNNNNNNNNNNNNNNNNNNNNNNNNNNNNN
Melitta_melanura               NNNNNNNNNNNNNNNNNNNNNNNNNNNNNNNNNNNNNNNNNNNNNNNNNNNNNNNNNNNNNNNNNNNNNNNNNNNNNNNNNNNNNNNNNNNNNNNNNNNNNNNNNNNNNNNNNNNNNNNNNNNNNNNNNNNNNNNNNNNNNNNNNNNNNNNNNNNNNNNNNNNNNNNNNNNNNNNNNNNNNNNNNNNNNNNNNNNNNNNNNNNNNNNTACGTGCCCGAAGGCAACATGACCGCGTGCGGGACCGACTACTTCACCAAAGACATACTTTCCGTGTCTTACATCGTGATGTACAGCATCTGGGTATACGCGTTCCCGCTCTTCCTCATCATTTACAGCTACTGGTTTATCATCCAGGCGGTCGCGGCTCACGAGAAGAACATGCGCGAGCAGGCCAAGAAGATGAACGTCGCTTCTCTACGATCATCGGATAATCAGAACACCAGTGCCGAATGCAAACTGGCGANNNNNNNNNNNNNNNNNNNNNNNNNNNNNNNNNNNNNNNNNNNNNNNNNNNNNNNNNNNNNNNNNNNNNNNNNNNNNNNNNNNNNNNNNNNNNNNNNNNNNNNNNNNNNNNNNNNNNNNNNNNNNNNNNNNNNNNNNNNNNNNNNNNNNNNNNNNNNNNNNNNNNNNNN
Melitta_melittoides            NNNNNNNNNNNNNNNNNNNNNNNNNNNNNNNNNNNNNNNNNNNNNNNNNNNNNNNNNNNNNNNNNNNNNNNNNNNNNNNNNNNNNNNNNNNNNNNNNNNNNNNNNNNNNNNNNNNNNNNNNNNNNNNNNNNNNNNNNNNNNNNNNNNNNNNNNNNNNNNNNNNNNNNNNNNNNNNNNNNNNNNNNNNNNNNNNNNNNNNNNNNNNNNTACGTGCCCGAAGGCAACATGACCGCGTGCGGGACCGACTACTTCACCAAAGACATCATTTCCGTGTCTTACATCGTGATGTACAGCATCTGGGTGTACGCGTTCCCGCTCTTCCTCATCATTTACAGCTACTGGTTTATCATCCAGGCGGTCGCGGCTCACGAGAAGAACATGCGCGAGCAGGCCAAGAAGATGAACGTCGCTTCTCTACGATCATCGGATAATCAGAACACCAGTGCCGAATGCAAACTGGCGANNNNNNNNNNNNNNNNNNNNNNNNNNNNNNNNNNNNNNNNNNNNNNNNNNNNNNNNNNNNNNNNNNNNNNNNNNNNNNNNNNNNNNNNNNNNNNNNNNNNNNNNNNNNNNNNNNNNNNNNNNNNNNNNNNNNNNNNNNNNNNNNNNNNNNNNNNNNNNNNNNNNNNNNN
Melitta_nigricans              NNNNNNNNNNNNNNNNNNNNNNNNNNNNNNNNNNNNNNNNNNNNNNNNNNNNNNNNNNNNNNNNNNNNNNNNNNNNNNNNNNNNNNNNNNNNNNNNNNNNNNTTAGCCGGAAAGCCACTGACCATTAACGGAGCTCTCCTCCGTATACTGGGCGTATGGCTCTTCGCTCTCCTCTGGACCGTCGCGCCTATGATAGGCTGGAATCGCTACGTGCCCGAAGGGAACATGACCGCGTGCGGGACCGACTACTTCACCAAAGACATACTCTCCGTGTCTTACATCGTGATGTACAGCATCTGGGTATACGCGTTCCCGCTCTTCCTCATCATTTACAGCTACTGGTTTATCATCCAGGCGGTCGCGGCTCACGAGAAGAACATGCGCGAGCAGGCCAAGAAGATGAACGTCGCTTCTCTACGATCATCGGACAACGCGAACACCAGCGCCGAATGCAAACTGGCGAAGGNNNNNNNNNNNNNNNNNNNNNNNNNNNNNNNNNNNNNNNNNNNNNNNNNNNNNNNNNNNNNNNNNNNNNNNNNNNNNNNNNNNNNNNNNNNNNNNNNNNNNNNNNNNNNNNNNNNNNNNNNNNNNNNNNNNNNNNNNNNNNNNNNNNNNNNNNNNNNNNNNNNNNN
Melitta_richtersveldensis      NNNNNNNNNNNNNNNNNNNNNNNNNNNNNNNNNNNNNNNNNNNNNNNNNNNNNNNNNNNNNNNNNNNNNNNNNNNNNNNNNNNNNNNNNNNNNNNNNNNNNNNNNNNNNNNNNNNNNNNNNNNNNNNNNNNNNNNNNNNNNNNNNNNNNNNNNNNNNNNNNNNNNNNNNNNNNNNNNNNNNNNNNNNNNNNNNNNNNNNNNNNNNNTTACGTACCCGAAGGCAACATGACCGCGTGCGGCACCGACTACTTCTCCAAAGACATAGTTTCCGTCTCTTACATCGTGTTGTACACCATGTGGGTATACGCGTTGCCGCTCTTCCTCATCATTTACAGCTACTGGTTTATCATTCAGGCGGTCGCGGCTCACGAGAAAAACATGCGTGAGCAAGCGAAGAAGATGAACGTCGCTTCTCTACGATCATCGGATAATCAGAACACCAGTGCCGAATGCAAACTGGCAANNNNNNNNNNNNNNNNNNNNNNNNNNNNNNNNNNNNNNNNNNNNNNNNNNNNNNNNNNNNNNNNNNNNNNNNNNNNNNNNNNNNNNNNNNNNNNNNNNNNNNNNNNNNNNNNNNNNNNNNNNNNNNNNNNNNNNNNNNNNNNNNNNNNNNNNNNNNNNNNNNNNNNNNN
Melitta_schmiedeknechti        NNNNNNNNNNNNNNNNNNNNNNNNNNNNNNNNNNNNNNNNNNNNNNNNNNNNNNNNNNNNNNNNNNNNNNNNNNNNNNNNNNNNNNNNNNNNNNNNNNNNNNNNNNNNNNNNNNNNNNNNNNNNNNNNNNNNNNNNNNNNNNNNNNNNNNNNNNNNNNNNNNNNNNNNNNNNNNNNNNNNNNNNNNNNNNNNNNNNNNNNNNNNNNNTACGTGCCCGAAGGCAACATGACCGCGTGCGGGACCGACTACTTCACCAAAGACATACTTTCCGTGTCTTACATCGTGATGTACAGCATCTGGGTATACGCGTTCCCGCTCTTCCTCATCATTTACAGCTACTGGTTTATCATCCAGGCGGTCGCGGCTCACGAGAAGAACATGCGCGAGCAGGCCAAGAAGATGAACGTCGCTTCTCTACGATCATCGGATAATCAGAACACCAGTGCCGAATGCAAACTGGCGANNNNNNNNNNNNNNNNNNNNNNNNNNNNNNNNNNNNNNNNNNNNNNNNNNNNNNNNNNNNNNNNNNNNNNNNNNNNNNNNNNNNNNNNNNNNNNNNNNNNNNNNNNNNNNNNNNNNNNNNNNNNNNNNNNNNNNNNNNNNNNNNNNNNNNNNNNNNNNNNNNNNNNNNN
Melitta_schultzei              NNNNNNNNNNNNNNNNNNNNNNNNNNNNNNNNNNNNNNNNNNNNNNNNNNNNNNNNNNNNNNNNNNNNNNNNNNNNNNNNNNNNNNNNNNNNNNNNNNNNNNNNNNNNNNNNNNNNNNNNNNNNNNNNNNNNNNNNNNNNNNNNNNNNNNNNNNNNNNNNNNNNNNNNNNNNNNNNNNNNNNNNNNNNNNNNNNNNNNNNNNNNNNCTACGTACCCGAAGGCAACATGACCGCGTGCGGCACCGACTACTTCAGCAAAGACATACTTTCCGTCTCTTACATCGTGCTCTATAGCATCTGGGTATATGTCGTCCCGCTATTCCTCATCATTTACAGCTACTGGTTCATCATCCAGGCGGTCGCGGCTCACGAGAAAAACATGCGTGAACAAGCCAAGAAGATGAACGTCGCTTCTCTACGATCATCGGATAATCAGAACACCAGCGCCGAATGCAAATTGGCGANNNNNNNNNNNNNNNNNNNNNNNNNNNNNNNNNNNNNNNNNNNNNNNNNNNNNNNNNNNNNNNNNNNNNNNNNNNNNNNNNNNNNNNNNNNNNNNNNNNNNNNNNNNNNNNNNNNNNNNNNNNNNNNNNNNNNNNNNNNNNNNNNNNNNNNNNNNNNNNNNNNNNNNNN
Melitta_sibirica               NNNNNNNNNNNNNNNNNNNNNNNNNNNNNNNNNNNNNNNNNNNNNNNNNNNNNNNNNNNNNNNNNNNNNNNNNNNNNNNNNNNNNNNNNNNNNNNNNNNNNNNNNNNNNNNNNNNNNNNNNNNNNNNNNNNNNNNNNNNNNNNNNNNNNNNNNNNNNNNNNNNNNNNNNNNNNNNNNNNNNNNNNNNNNNNNNNNNNNNNNNNNNNNTACGTGCCCGAAGGCAACATGACCGCGTGCGGGACCGACTACTTCACCAAAGACATAGTTTCCGTGTCTTACATCGTGATGTACAGCATCTGGGTGTACGCGTTCCCGCTCTTCCTCATCATTTACAGCTACTGGTTTATCATCCAGGCGGTCGCGGCTCACGAGAAGAACATGCGCGAGCAGGCCAAGAAGATGAACGTCGCTTCTCTGCGATCATCGGACAATCAGAACACCAGCGCCGAATGCAAACTGGCGANNNNNNNNNNNNNNNNNNNNNNNNNNNNNNNNNNNNNNNNNNNNNNNNNNNNNNNNNNNNNNNNNNNNNNNNNNNNNNNNNNNNNNNNNNNNNNNNNNNNNNNNNNNNNNNNNNNNNNNNNNNNNNNNNNNNNNNNNNNNNNNNNNNNNNNNNNNNNNNNNNNNNNNNN
Melitta_tomentosa              NNNNNNNNNNNNNNNNNNNNNNNNNNNNNNNNNNNNNNNNNNNNNNNNNNNNNNNNNNNNNNNNNNNNNNNNNNNNNNNNNNNNNNNNNNNNNNNNNNNNNNNNNNNNNNNNNNNNNNNNNNNNNNNNNNNNNNNNNNNNNNNNNNNNNNNNNNNNNNNNNNNNNNNNNNNNNNNNNNNNNNNNNNNNNNNNNNNNNNNNNNNNNNNTACGTGCCCGAAGGCAACATGACCGCGTGCGGGACCGACTACTTCACCAAAGACATACTTTCCGTGTCTTACATCGTGATGTACAGCATCTGGGTATACGCGTTCCCGCTCTTCCTCATCATTTACAGCTACTGGTTTATCATCCAGGCGGTCGCGGCTCACGAGAAGAACATGCGCGAGCAGGCCAAGAAGATGAACGTCGCTTCTCTACGATCATCGGATAATCAGAACACCAGTGCCGAATGCAAACTGGCGANNNNNNNNNNNNNNNNNNNNNNNNNNNNNNNNNNNNNNNNNNNNNNNNNNNNNNNNNNNNNNNNNNNNNNNNNNNNNNNNNNNNNNNNNNNNNNNNNNNNNNNNNNNNNNNNNNNNNNNNNNNNNNNNNNNNNNNNNNNNNNNNNNNNNNNNNNNNNNNNNNNNNNNNN
Melitta_tricincta              NNNNNNNNNNNNNNNNNNNNNNNNNNNNNNNNNNNNNNNNNNNNNNNNNNNNNNNNNNNNNNNNNNNNNNNNNNNNNNNNNNNNNNNNNNNNNNNNNNNNNNNNNNNNNNNNNNNNNNNNNNNNNNNNNNNNNNNNNNNNNNNNNNNNNNNNNNNNNNNNNNNNNNNNNNNNNNNNNNNNNNNNNNNNNNNNNNNNNNNNNNNNNNCTACGTGCCCGAAGGCAACATGACCGCGTGCGGGACCGACTACTTCACCAAAGACATACTCTCCGTGTCTTACATCGTGATGTACAGCATCTGGGTATACGCGTTCCCGCTCTTCCTCATCATTTACAGCTACTGGTTTATCATCCAGGCGGTCGCGGCTCACGAGAAGAACATGCGCGAGCAGGCCAAGAAGATGAACGTCGCTTCTCTACGATCATCGGACAACGCGAACACCAGCGCCGAATGCAAACTGGCGANNNNNNNNNNNNNNNNNNNNNNNNNNNNNNNNNNNNNNNNNNNNNNNNNNNNNNNNNNNNNNNNNNNNNNNNNNNNNNNNNNNNNNNNNNNNNNNNNNNNNNNNNNNNNNNNNNNNNNNNNNNNNNNNNNNNNNNNNNNNNNNNNNNNNNNNNNNNNNNNNNNNNNNNN
Melitta_udmurtica              NNNNNNNNNNNNNNNNNNNNNNNNNNNNNNNNNNNNNNNNNNNNNNNNNNNNNNNNNNNNNNNNNNNNNNNNNNNNNNNNNNNNNNNNNNNNNNNNNNNNNNNNNNNNNNNNNNNNNNNNNNNNNNNNNNNNNNNNNNNNNNNNNNNNNNNNNNNNNNNNNNNNNNNNNNNNNNNNNNNNNNNNNNNNNNNNNNNNNNNNNNNNNNNTACGTGCCCGAAGGCAACATGACCGCGTGCGGGACCGACTACTTCACCAAAGACATACTATCCGTGTCTTACATCGTGATGTACAGCATCTGGGTATATGCGTTCCCGCTCTTCCTCATCATTTACAGCTACTGGTTTATCATCCAGGCGGTCGCGGCTCACGAGAAGAACATGCGCGAGCAGGCCAAGAAGATGAACGTCGCTTCTCTACGATCATCGGATAATCAGAACACCAGTGCCGAATGCAAACTGGCGANNNNNNNNNNNNNNNNNNNNNNNNNNNNNNNNNNNNNNNNNNNNNNNNNNNNNNNNNNNNNNNNNNNNNNNNNNNNNNNNNNNNNNNNNNNNNNNNNNNNNNNNNNNNNNNNNNNNNNNNNNNNNNNNNNNNNNNNNNNNNNNNNNNNNNNNNNNNNNNNNNNNNNNNN
Promelitta_alboclypeata        NNNNNNNNNNNNNNNNNNNNNNNNNNNNNNNNNNNNNNNNNNNNNNNNNNNNNNNNNNNNNNNNNNNNNNNNTTCGACAGATACAACGTGATCGTCAAGGGTTTAGCTGGTAAACCACTGACCATAAACGGTGCTCTTCTCCGTATATTGGGTATATGGGTCTTCTCTTTGGGCTGGACCATCGCACCTATGTTCGGCTGGAATCGATACGTACCCGAAGGTAACATGACTGCGTGCGGCACTGACTACTTCAGCAGAGACATACTGTCTGTCTCCTACCTCGTGATGTATAGCATATGGGTATACGCTTTCCCGCTGTTCCTGATCATCTACAGCTACTGGTTCATCATCCAGGCGGTCAGTGCTCACGAGAAAAACATGCGTGAACAGGCGAAGAAAATGAACGTTGCTTCTTTGCGGTCTTCGGAGAACCAAAACACTAGCGCCGAATGCAAACTGGCGAAGGTTGCCCTGATGACGATCTCCTTGTGGTTCATGGCCTGGACCCCCTATNNNNNNNNNNNNNNNNNNNNNNNNNNNNNNNNNNNNNNNNNNNNNNNNNNNNNNNNNNNNNNNNNNNNNNNNNNNNNNNNNNNNNNNNNNNNNNNNNNNNNNNNNNNNNNNNNNNNNNN
Rediviva_albifasciata          NNNNNNNNNNNNNNNNNNNNNNNNNNNNNNNNNNNNNNNNNNNNNNNNNNNNNNNNNNNNNNNNNNNNNNNNNNNNNNNNNNNNNNNNNNNNNNNNNNNNNNTTAGCCGGTAAGCCCCTGACCATTAACGGAGCTCTCCTCCGCATATTGGGTGTATGGCTGTTCTCTCTGGTTTGGACAGTCGCACCTATGGTCGGCTGGAATCGCTACGTACCCGAAGGGAACATGACCGCGTGTGGCACCGACTACTTCAGCAAAGACATAGTGTCCGTTTCTTACATCGTGTTATACAGCATCTGGGTATATGCGTTTCCGCTGTTCCTCATCATTTACAGCTACTGGTTCATTATCCAGGCGGTCGCGGCTCACGAGAAAAACATGCGCGAGCAAGCCAAGAAGATGAACGTCGCTTCTCTACGATCATCGGATAATCAGAACACCAGCGCCGAATGCAAACTGGCGAAGGTGGCCCTGATGACGATCTCCTTNNNNNNNNNNNNNNNNNNNNNNNNNNNNNNNNNNNNNNNNNNNNNNNNNNNNNNNNNNNNNNNNNNNNNNNNNNNNNNNNNNNNNNNNNNNNNNNNNNNNNNNNNNNNNNNNNNNNNNNNNNNNNNNNNNNNNNNNNNNNNNNN
Rediviva_alonsoae              NNNNNNNNNNNNNNNNNNNNNNNNNNNNNNNNNNNNNNNNNNNNNNNNNNNNNNNNNNNNNNNNNNNNNNNNNNNNNNNNNNNNNNNNNNNNNNNNNNNNNNTTAGCCGGTAAGCCACTGACCATTAACGGGGCTCTCCTCCGCATATTGGGTGTATGGCTGTTCTCTCTGATTTGGACTGTCGCACCTATGGTGGGCTGGAATCGCTACGTACCCGAAGGCAACATGACCGCGTGTGGCACCGACTACTTCACCAAAGACATAGTGTCCGTCTCTTACATCGTATTGTACAGCATCTGGGTGTACGCGTTTCCGCTGTTCCTCATCATTTACAGCTACTGGTTCATTATCCAGGCGGTCGCAGCTCACGAGAAAAACATGCGCGAGCAAGCCAAGAAGATGAACGTCGCTTCTCTACGATCATCGGATAATCAGAACACCAGCGCCGAATGCAAACTAGCGAAGGTGGCCCTGATGACGATCTCCTTNNNNNNNNNNNNNNNNNNNNNNNNNNNNNNNNNNNNNNNNNNNNNNNNNNNNNNNNNNNNNNNNNNNNNNNNNNNNNNNNNNNNNNNNNNNNNNNNNNNNNNNNNNNNNNNNNNNNNNNNNNNNNNNNNNNNNNNNNNNNNNNN
Rediviva_aurata                NNNNNNNNNNNNNNNNNNNNNNNNNNNNNNNNNNNNNNNNNNNNNNNNNNNNNNNNNNNNNNNNNNNNNNNNNNNNNNNNNNNNNNNNNNNNNNNNNNNNNNTTAGCCGGTAAGCCACTGACCATTAACGGGGCTCTCCTCCGCATATTGGGTGTATGGCTGTTCTCTCTGGTTTGGACTGTCGCACCTATGGTGGGCTGGAATCGCTACGTACCCGAAGGCAACATGACCGCGTGNGGCACCGACTACTTCAGCAAAGACATAGTGTCCGTCTCTTACATCGTATTGTACAGCATCTGGGTATATGCGTTTCCGCTGTTCCTCATCATTTACAGCTACTGGTTCATTATCCAGGCGGTCGCAGCTCACGAGAAAAACATGCGCGAGCAAGCCAAGAAGATGAACGTCGCTTCTCTACGATCATCGGATAATCAGAACACCAGCGCCGAATGCAAACTAGCGAAGGTGGCCCTGATGACGATCTCTTTNNNNNNNNNNNNNNNNNNNNNNNNNNNNNNNNNNNNNNNNNNNNNNNNNNNNNNNNNNNNNNNNNNNNNNNNNNNNNNNNNNNNNNNNNNNNNNNNNNNNNNNNNNNNNNNNNNNNNNNNNNNNNNNNNNNNNNNNNNNNNNNN
Rediviva_brunnea               NNNNNNNNNNNNNNNNNNNNNNNNNNNNNNNNNNNNNNNNNNNNNNNNNNNNNNNNNNNNNNNNNNNNNNNNNNNNNNNNNNNNNNNNNNNNNNNNNNNNNNTTAGCCGGTAAGCCACTGACCATTAACGGGGCTCTCCTCCGCATATTGGGTGTATGGCTGTTCGCTCTGATTTGGACTGTCGCACCTATGGTGGGCTGGAATCGCTACGTACCCGAAGGCAACATGACCTCGTGTGGCACCGACTACTTCACCAAAGACATAGTGTCCGTCTCTTACATCGTATTGTACAGCATCTGGGTATATGCGTTTCCGCTCTTCCTCATCATTTACAGCTACTGGTTCATTATCCAGGCGGTCGCAGCTCACGAGAAAAACATGCGTGAGCAAGCCAAGAAGATGAACGTCGCTTCTCTACGATCATCGGATAATCAGAACACCAGCGCCGAATGCAAACTAGCGAAGGTGGCCCTGATGACGATCTCTTTNNNNNNNNNNNNNNNNNNNNNNNNNNNNNNNNNNNNNNNNNNNNNNNNNNNNNNNNNNNNNNNNNNNNNNNNNNNNNNNNNNNNNNNNNNNNNNNNNNNNNNNNNNNNNNNNNNNNNNNNNNNNNNNNNNNNNNNNNNNNNNNN
Rediviva_colorata              NNNNNNNNNNNNNNNNNNNNNNNNNNNNNNNNNNNNNNNNNNNNNNNNNNNNNNNNNNNNNNNNNNNNNNNNNNNNNNNNNNNNNNNNNNNNNNNNNNNNNNTTAGCCGGTAAGCCACTGACCATTAACGGAGCTCTCCTCCGCATATTGGGTGTATGGCTCTTTTCCCTGGGTTGGACTGTCGCACCTGTCATGGGCTGGAATCGCTACGTACCCGAAGGCAACATGACTGCGTGCGGCACCGACTACTTCAGCAAAGACATAGTGTCCGTCTCTTACATCGTGTTGTACAGCGTCTGGGTATACGTGTTTCCTCTGTTACTCATCATTTACAGCTACTGGTTCATTATCCAGGCGGTCTCGGCTCACGAGAAAAACATGCGCGAGCAAGCCAAGAAGATGAACGTCGCTTCTCTGCGATCGTCGGATAATCAGAACACCAGCGCCGAATGCAAACTAGCGAAGGTGGCCCTGATGACCATTTCCTTNNNNNNNNNNNNNNNNNNNNNNNNNNNNNNNNNNNNNNNNNNNNNNNNNNNNNNNNNNNNNNNNNNNNNNNNNNNNNNNNNNNNNNNNNNNNNNNNNNNNNNNNNNNNNNNNNNNNNNNNNNNNNNNNNNNNNNNNNNNNNNNN
Rediviva_emdeorum              NNNNNNNNNNNNNNNNNNNNNNNNNNNNNNNNNNNNNNNNNNNNNNNNNNNNNNNNNNNNNNNNNNNNNNNNNNNNNNNNNNNNNNNNNNNNNNNNNNNNNNTTAGCCGGTAAGCCACTGACCATTAACGGGGCTCTCCTCCGCATATTGGGTGTATGGCTGTTCTCTCTGGTTTGGACTGTCGCACCTATGGTGGGCTGGAATCGCTACGTACCCGAAGGCAACATGACCGCGTGTGGCACCGACTACTTCAGCAAAGACATAGTGTCCGTCTCTTACATCGTATTGTACAGCATCTGGGTATATGCGTTTCCGCTGTTCCTCATCATTTACAGCTACTGGTTCATTATCCAGGCGGTCGCAGCTCACGAGAAAAACATGCGCGAGCAAGCCAAGAAGATGAACGTCGCTTCTCTACGATCATCGGATAATCAGAACACCAGCGCCGAATGCAAACTAGCGAAGGTGGCCCTGATGACGATCTCTTTNNNNNNNNNNNNNNNNNNNNNNNNNNNNNNNNNNNNNNNNNNNNNNNNNNNNNNNNNNNNNNNNNNNNNNNNNNNNNNNNNNNNNNNNNNNNNNNNNNNNNNNNNNNNNNNNNNNNNNNNNNNNNNNNNNNNNNNNNNNNNNNN
Rediviva_gigas                 NNNNNNNNNNNNNNNNNNNNNNNNNNNNNNNNNNNNNNNNNNNNNNNNNNNNNNNNNNNNNNNNNNNNNNNNNNNNNNNNNNNNNNNNNNNNNNNNNNNNNNTTAGCCGGTAAGCCCCTGACCATTAACGGAGCTCTCCTCCGCATATTGGGTGTATGGCTGTTCTCTCTGATTTGGACTGTCGCGCCTATGGTGGGCTGGAATCGCTACGTACCCGAAGGCAACATGACCGCGTGCGGCACCGACTACTTCAACAAAGACATAGTGTCCGTCTCTTACATCGTGTTGTACAGCATCTGGGTATATGCGTTTCCGCTGTTCCTCATCATTTACAGCTACTGGTTCATTATCCAGGCGGTCGCAGCTCACGAGAAAAACATGCGCGAGCAAGCCAAGAAGATGAACGTGGCTTCTCTACGATCGTCGGATAATCAGAACACCAGCGCCGAATGCAAACTAGCGAAGGTAGCCCTGATGACAATTTCCTTNNNNNNNNNNNNNNNNNNNNNNNNNNNNNNNNNNNNNNNNNNNNNNNNNNNNNNNNNNNNNNNNNNNNNNNNNNNNNNNNNNNNNNNNNNNNNNNNNNNNNNNNNNNNNNNNNNNNNNNNNNNNNNNNNNNNNNNNNNNNNNNN
Rediviva_intermedia            NNNNNNNNNNNNNNNNNNNNNNNNNNNNNNNNNNNNNNNNNNNNNNNNNNNNNNNNNNNNNNNNNNNNNNNNNNNNNNNNNNNNNNNNNNNNNNNNNNNNNNTTAGCCGGTAAGCCATTGACCATTAACGGAGCTCTCCTCCGCATATTGGGTGTATGGTTGTTCTCTCTGGTTTGGACTGTCGCGCCTATGGTGGGCTGGAATCGCTACGTACCCGAAGGCAACATGACCGCGTGCGGCACCGACTACTTCACCAAAGACATACTCTCCGTCTCTTACATCGTGTTGTACAGCATCTGGGTATACGTGTTTCCGCTGTCCCTCATCATTTACAGCTACTGGTTCATTATCCAGGCGGTCGCGGCCCACGAGAAAAACATGCGTGAGCAAGCCAAGAAGATGAACGTCGCTTCTCTACGATCATCGGATAATCAGAACACCAGCGCCGAATGCAAACTAGCGAAGGTGGCCCTGATGACCATCTCCTTNNNNNNNNNNNNNNNNNNNNNNNNNNNNNNNNNNNNNNNNNNNNNNNNNNNNNNNNNNNNNNNNNNNNNNNNNNNNNNNNNNNNNNNNNNNNNNNNNNNNNNNNNNNNNNNNNNNNNNNNNNNNNNNNNNNNNNNNNNNNNNNN
Rediviva_intermixta            NNNNNNNNNNNNNNNNNNNNNNNNNNNNNNNNNNNNNNNNNNNNNNNNNNNNNNNNNNNNNNNNNNNNNNNNNNNNNNNNNNNNNNNNNNNNNNNNNNNNNNTTAGCCGGTAAGCCACTGACCATTAACGGAGCTCTCCTCCGCATATTGGGTGTATGGCTGTTCTCTCTGGTTTGGACCGTCGCACCTATGGTGGGCTGGAATCGCTACGTACCCGAAGGCAACATGACCGCGTGCGGCACCGACTACTTCAGCAGAGACATAGTGTCCGTCTCTTACATCGTGTTGTACAGCATCTGGGTGTACATGTTTCCGCTGTTCCTCATCATTTACAGCTACTGGTTCATTATTCAGGCGGTCGCGGCACACGAGAAAAACATGCGCGAGCAAGCCAAGAAGATGAACGTCGCCTCTCTGCGATCATCGGATAATCAGAACACCAGCGCCGAATGCAAACTAGCGAAGGTGGCCCTGATGACCATCTCCTTNNNNNNNNNNNNNNNNNNNNNNNNNNNNNNNNNNNNNNNNNNNNNNNNNNNNNNNNNNNNNNNNNNNNNNNNNNNNNNNNNNNNNNNNNNNNNNNNNNNNNNNNNNNNNNNNNNNNNNNNNNNNNNNNNNNNNNNNNNNNNNNN
Rediviva_longimanus            NNNNNNNNNNNNNNNNNNNNNNNNNNNNNNNNNNNNNNNNNNNNNNNNNNNNNNNNNNNNNNNNNNNNNNNNNNNNNNNNNNNNNNNNNNNNNNNNNNNNNNTTAGCTGGTAAGCCACTGACCATTAACGGGGCTCTCCTCCGCATATTGGGTGTATGGCTGTTCTCTCTGATTTGGACTGTCGCACCTATGGTGGGCTGGAATCGCTACGTACCCGAAGGCAACATGACCGCGTGTGGCACCGACTACTTCAGCAAAGACATAGTGTCCGTCTCTTACATCATATTGTACAGCATCTGGGTATATGCATTTCCGCTGTTCCTCATCATTTACAGCTACTGGTTCATTATCCAGGCGGTCGCAGCTCACGAGAAAAACATGCGCGAGCAAGCCAAGAAGATGAACGTCGCTTCTCTACGATCATCGGATAATCAGAACACCAGCGCCGAATGCAAACTAGCGAAGGTGGCCCTGATGACGATCTCCTTNNNNNNNNNNNNNNNNNNNNNNNNNNNNNNNNNNNNNNNNNNNNNNNNNNNNNNNNNNNNNNNNNNNNNNNNNNNNNNNNNNNNNNNNNNNNNNNNNNNNNNNNNNNNNNNNNNNNNNNNNNNNNNNNNNNNNNNNNNNNNNNN
Rediviva_macgregori            TTCTGTCAAGTCTACGCGATGTTGGGCTCTTTGTTCGGATGTGGCTCCATATGGACAATGACTCTGATCGCATTCGACAGGTACAACGTAATCGTCAAAGGTTTAGCCGGTAAGCCACTGACCATTAACGGGGCTCTCCTCCGCATATTGGGTGTATGGCTGTTCTCTCTGGTTTGGACTGTCGCACCTATGGTGGGCTGGAATCGCTACGTACCCGAAGGCAACATGACCGCGTGTGGCACCGACTACTTCAGCAAAGACATAGTGTCCGTCTCTTACATCGTATTGTACAGCATCTGGGTATATGCGTTTCCGCTGTTCCTCATCATTTACAGCTACTGGTTCATTATCCAGGCGGTCGCAGCTCACGAGAAAAACATGCGTGAGCAAGCCAAGAAGATGAACGTCGCTTCTCTACGATCATCGGATAATCAGAACACCAGCGCCGAATGCAAACTAGCGAAGGTGGCCCTGATGACGATCTCTTTATGGTTCATGGCCTGGACTCCGTATCTGGTTATCAACTTTTCCGGTATCTTCAGTCTCGTCAAGATCAGTCCATTGTTCACCATATGGGGCTCCCTGTTCGCCAAAGCCAACGCAGTCTACAATCCAATTGTTTATGGAATTAG
Rediviva_micheneri             NNNNNNNNNNNNNNNNNNNNNNNNNNNNNNNNNNNNNNNNNNNNNNNNNNNNNNNNNNNNNNNNNNNNNNNNNNNNNNNNNNNNNNNNNNNNNNNNNNNNNNTTAGCCGGTAAGCCACTGACCATTAACGGGGCTCTCCTCCGCATATTGGGTGTATGGCTGTTCTCTCTGGTTTGGACTGTCGCACCTATGGTGGGCTGGAATCGCTACGTACCCGAAGGCAACATGACCGCGTGCGGCACCGACTACTTCAGCAAAGACATAGTGTCCGTCTCTTACATCGTATTGTACAGCATCTGGGTATATGCGTTTCCGCTGTTCCTCATCATTTACAGCTACTGGTTCATTATCCAGGCGGTCGCAGCTCACGAGAAAAACATGCGCGAGCAAGCCAAGAAGATGAACGTCGCTTCTCTACGATCATCGGATAATCAGAACACCAGCGCCGAATGCAAACTAGCGAAGGTGGCCCTGATGACGATCTCTTTNNNNNNNNNNNNNNNNNNNNNNNNNNNNNNNNNNNNNNNNNNNNNNNNNNNNNNNNNNNNNNNNNNNNNNNNNNNNNNNNNNNNNNNNNNNNNNNNNNNNNNNNNNNNNNNNNNNNNNNNNNNNNNNNNNNNNNNNNNNNNNNN
Rediviva_neliana               NNNNNNNNNNNNNNNNNNNNNNNNNNNNNNNNNNNNNNNNNNNNNNNNNNNNNNNNNNNNNNNNNNNNNNNNNNNNNNNNNNNNNNNNNNNNNNNNNNNNNNTTAGCCGGTAAGCCACTGACCATTAACGGGGCTCTCCTCCGCATATTGGGTGTATGGCTGTTCGCTCTGATTTGGACTATCGCACCTATGGTGGGCTGGAATCGCTACGTACCCGAAGGCAACATGACCGCGTGTGGCACCGACTACTTCACCAAAGACATAGTGTCCGTCTCTTACATCGTATTGTACAGCACCTGGGTATATGCGTTTCCGCTCTTCCTCATCATTTACAGCTACTGGTTCATTATCCAGGCGGTCGCAGCTCACGAGAAAAACATGCGTGAGCAAGCCAAGAAGATGAACGTCGCTTCTCTACGATCATCGGATAATCAGAACACCAGCGCCGAATGCAAACTAGCGAAGGTGGCCCTGATGACGATCTCTTTNNNNNNNNNNNNNNNNNNNNNNNNNNNNNNNNNNNNNNNNNNNNNNNNNNNNNNNNNNNNNNNNNNNNNNNNNNNNNNNNNNNNNNNNNNNNNNNNNNNNNNNNNNNNNNNNNNNNNNNNNNNNNNNNNNNNNNNNNNNNNNNN
Rediviva_nitida                NNNNNNNNNNNNNNNNNNNNNNNNNNNNNNNNNNNNNNNNNNNNNNNNNNNNNNNNNNNNNNNNNNNNNNNNNNNNNNNNNNNNNNNNNNNNNNNNNNNNNNTTAGCCGGTAAGCCACTGACCATTAACGGGGCTCTCCTCCGCATATTGGGTGTATGGCTGTTCTCTCTGATTTGGACTGTCGCACCTATGGTGGGCTGGAATCGCTACGTACCCGAAGGCAACATGACCGCGTGCGGCACCGACTACTTCACCAAAGACATACTGTCCGTCTCTTACATCATATTGTACAGCATCTGGGTATACGCGTTTCCGCTGTTCCTCATCATTTACAGCTACTGGTTCATTATCCAGGCGGTCGCAGCTCACGAGAAAAACATGCGCGAGCAAGCCAAGAAGATGAACGTCGCTTCTCTACGATCATCGGATAATCAGAACACCAGCGCCGAATGCAAACTAGCGANNNNNNNNNNNNNNNNNNNNNNNNNNNNNNNNNNNNNNNNNNNNNNNNNNNNNNNNNNNNNNNNNNNNNNNNNNNNNNNNNNNNNNNNNNNNNNNNNNNNNNNNNNNNNNNNNNNNNNNNNNNNNNNNNNNNNNNNNNNNNNNNNNNNNNNNNNNNNNNNNNNNNNNNN
Rediviva_parva                 NNNNNNNNNNNNNNNNNNNNNNNNNNNNNNNNNNNNNNNNNNNNNNNNNNNNNNNNNNNNNNNNNNNNNNNNNNNNNNNNNNNNNNNNNNNNNNNNNNNNNNTTAGCCGGTAAGCCACTGACCATTAACGGGGCTCTCCTCCGCATATTGGGTGTATGGCTGTTCTCTCTGATTTGGACTGTCGCACCTATGGTGGGCTGGAATCGCTACGTACCCGAAGGCAACATGACCGCGTGTGGCACCGACTACTTCACCAAAGACATAGTGTCCGTCTCTTACATCGTATTGTACAGCATCTGGGTGTACGCGTTTCCGCTGTTCCTCATCATTTACAGCTACTGGTTCATTATCCAGGCGGTCGCAGCTCACGAGAAAAACATGCGCGAGCAAGCCAAGAAGATGAACGTCGCTTCTCTACGATCATCGGATAATCAGAACACCAGCGCCGAATGCAAACTAGCGAAGGTGGCCCTGATGACGATCTCCTTNNNNNNNNNNNNNNNNNNNNNNNNNNNNNNNNNNNNNNNNNNNNNNNNNNNNNNNNNNNNNNNNNNNNNNNNNNNNNNNNNNNNNNNNNNNNNNNNNNNNNNNNNNNNNNNNNNNNNNNNNNNNNNNNNNNNNNNNNNNNNNNN
Rediviva_peringueyi            NNNNNNNNNNNNNNNNNNNNNNNNNNNNNNNNNNNNNNNNNNNNNNNNNNNNNNNNNNNNNNNNNNNNNNNNNNNNNNNNNNNNNNNNNNNNNNNNNNNNNNTTAGCTGGTAAGCCACTGACCATAAACGGGGCTCTCCTCCGCATATTGGGTGTATGGCTGTTCTCTCTGATTTGGACTGTCGCACCTATGGTGGGCTGGAATCGCTACGTACCCGAAGGCAACATGACCGCGTGTGGCACCGACTACTTCAGCAAAGACATAGTGTCCGTCTCTTACATCATATTGTACAGCATCTGGGTATATGCATTTCCGCTGTTCCTCATCATTTACAGCTACTGGTTCATTATCCAGGCGGTCGCAGCTCACGAGAAAAACATGCGCGAGCAAGCCAAGAAGATGAACGTCGCTTCTCTACGATCATCGGATAATCAGAACACCAGCGCCGAATGCAAACTAGCGAAGGTGGCCCTGATGACGATCTCCTTNNNNNNNNNNNNNNNNNNNNNNNNNNNNNNNNNNNNNNNNNNNNNNNNNNNNNNNNNNNNNNNNNNNNNNNNNNNNNNNNNNNNNNNNNNNNNNNNNNNNNNNNNNNNNNNNNNNNNNNNNNNNNNNNNNNNNNNNNNNNNNNN
Rediviva_rufipes               NNNNNNNNNNNNNNNNNNNNNNNNNNNNNNNNNNNNNNNNNNNNNNNNNNNNNNNNNNNNNNNNNNNNNNNNNNNNNNNNNNNNNNNNNNNNNNNNNNNNNNTTAGCCGGTAAGCCACTGACCATTAACGGAGCTCTCCTCCGCATATTGGGTGTATGGCTGTTCTCTCTGGTTTGGACCGTCGCACCTATGGTGGGCTGGAATCGCTACGTACCCGAAGGCAACATGACCGCGTGCGGCACCGACTACTTCAGCAGAGACATAGTGTCCGTCTCTTACATCGTGTTGTACAGCATCTGGGTATACATGTTTCCGCTGTTCCTCATCATTTACAGCTACTGGTTCATTATTCAGGCGGTCGCGGCTCACGAGAAAAACATGCGCGAGCAAGCCAAGAAGATGAACGTCGCCTCTCTGCGATCATCGGATAATCAGAACACCAGCGCCGAATGCAAACTAGCGAAGGTGGCCCTGATGACCATCTCCTTNNNNNNNNNNNNNNNNNNNNNNNNNNNNNNNNNNNNNNNNNNNNNNNNNNNNNNNNNNNNNNNNNNNNNNNNNNNNNNNNNNNNNNNNNNNNNNNNNNNNNNNNNNNNNNNNNNNNNNNNNNNNNNNNNNNNNNNNNNNNNNNN
Rediviva_saetigera             NNNNNNNNNNNNNNNNNNNNNNNNNNNNNNNNNNNNNNNNNNNNNNNNNNNNNNNNNNNNNNNNNNNNNNNNTTCGACAGATACAACGTGATCGTGAAGGGTTTAGCCGGTAAGCCACTGACCATTAACGGAGCTCTCCTCCGCATATTGGGTGTATGGCTCTTCTCTCTGGTTTGGACTGTCGCACCTATGGTCGGCTGGAATCGCTACGTACCCGAAGGCAACATGACCGCGTGCGGCACCGACTACTTCAGCAAAGACATAGTGTCCGTCTCTTACATCGTGTTGTACAGCATCTGGGTATACGTGTTTCCGCTGTCCCTCATCATTTACAGCTACTGGTTCATTATCCAGGCGGTCGCGGCTCACGAGAAAAATATGCGCGAGCAGGCCAAGAAGATGAACGTCGCTTCTCTACGATCATCGGATAATCAGAACACCAGCGCCGAATGCAAACTAGCGAAGGTGGCCCTGATGACCATCTCCTTGTGGTTCATGGCCTGGACCCCCTATNNNNNNNNNNNNNNNNNNNNNNNNNNNNNNNNNNNNNNNNNNNNNNNNNNNNNNNNNNNNNNNNNNNNNNNNNNNNNNNNNNNNNNNNNNNNNNNNNNNNNNNNNNNNNNNNNNNNNNN
Rediviva_steineri              NNNNNNNNNNNNNNNNNNNNNNNNNNNNNNNNNNNNNNNNNNNNNNNNNNNNNNNNNNNNNNNNNNNNNNNNNNNNNNNNNNNNNNNNNNNNNNNNNNNNNNTTAGCCGGTAAGCCACTGACCATTAACGGGGCTCTCCTCCGCATATTGGGTGTATGGCTGTTCGCTCTGATTTGGACTGTCGCACCTATGGTGGGCTGGAATCGCTACGTACCCGAAGGCAACATGACCGCGTGTGGCACCGACTACTTCACCAAAGACATAGTGTCCGTCTCTTACATCGTATTGTACAGCATATGGGTATATGCGTTTCCGCTCTTCCTCATCATTTACAGCTACTGGTTCATTATCCAGGCGGTCGCAGCTCACGAGAAAAACATGCGTGAGCAAGCCAAGAAGATGAACGTCGCTTCTCTACGATCATCGGATAATCAGAACACCAGCGCCGAATGCAAACTAGCGAAGGTGGCCCTGATGACGATCTCTTTNNNNNNNNNNNNNNNNNNNNNNNNNNNNNNNNNNNNNNNNNNNNNNNNNNNNNNNNNNNNNNNNNNNNNNNNNNNNNNNNNNNNNNNNNNNNNNNNNNNNNNNNNNNNNNNNNNNNNNNNNNNNNNNNNNNNNNNNNNNNNNNN
Redivivoides_capensis          NNNNNNNNNNNNNNNNNNNNNNNNNNNNNNNNNNNNNNNNNNNNNNNNNNNNNNNNNNNNNNNNNNNNNNNNNNNNNNNNNNNNNNNNNNNNNNNNNNNNNNNNNNNNNNNNNNNNNNNNNNNNNNNNNNNNNNNNNNNNNNNNNNNNNNNNNNNNNNNNNNNNNNNNNNNNNNNNNNNNNNNNNNNNNNNNNNNNNNNNNNNNNNCTACGTACCCGAAGGCAACATGACCGCGTGCGGCACCGACTACTTCAGCAAAGACATAGTGTCCGTCTCTTACATCGTGTTGTACAGCATCTGGGTATATGCGTTTCCGTTGTTCCTCATCATTTACAGCTATTGGTTCATTATCCAGGCGGTCGCAGCTCACGAGAAAAACATGCGAGAGCAAGCCAAGAAGATGAACGTCGCTTCTCTGCGATCATCGGATAATCAGAACACCAGCGCCGAATGTAAACTAGCAANNNNNNNNNNNNNNNNNNNNNNNNNNNNNNNNNNNNNNNNNNNNNNNNNNNNNNNNNNNNNNNNNNNNNNNNNNNNNNNNNNNNNNNNNNNNNNNNNNNNNNNNNNNNNNNNNNNNNNNNNNNNNNNNNNNNNNNNNNNNNNNNNNNNNNNNNNNNNNNNNNNNNNNNN
Redivivoides_namaquensis       NNNNNNNNNNNNNNNNNNNNNNNNNNNNNNNNNNNNNNNNNNNNNNNNNNNNNNNNNNNNNNNNNNNNNNNNNNNNNNNNNNNNNNNNNNNNNNNNNNNNNNNNNNNNNNNNNNNNNNNNNNNNNNNNNNNNNNNNNNNNNNNNNNNNNNNNNNNNNNNNNNNNNNNNNNNNNNNNNNNNNNNNNNNNNNNNNNNNNNNNNNNNNNCTACGTACCCGAAGGCAACATGACCGCGTGCGGCACCGACTACTTCAGCAAAGATATAGTGTCCGTCTCTTACATCGTGTTGTACAGCATCTGGGTATATGCGTTTCCGCTGTTCCTCATCATTTACAGCTATTGGTTCATTATCCAGGCAGTCGCAGCTCACGAGAAAAACATGCGAGAGCAAGCCAAGAAGATGAACGTCGCTTCTCTGCGATCATCGGATAATCAGAACACCAGCGCCGAATGTAAACTAGCAANNNNNNNNNNNNNNNNNNNNNNNNNNNNNNNNNNNNNNNNNNNNNNNNNNNNNNNNNNNNNNNNNNNNNNNNNNNNNNNNNNNNNNNNNNNNNNNNNNNNNNNNNNNNNNNNNNNNNNNNNNNNNNNNNNNNNNNNNNNNNNNNNNNNNNNNNNNNNNNNNNNNNNNNN
Redivivoides_simulans          NNNNNNNNNNNNNNNNNNNNNNNNNNNNNNNNNNNNNNNNNNNNNNNNNNNNNNNNNNNNNNNNNNNNNNNNNNNNNNNNNNNNNNNNNNNNNNNNNNNNNNTTAGCCGGTAAGCCGCTGACCATTAACGGAGCTCTGCTCCGCATATTGGGTGTATGGCTGTTCTCTCTGATTTGGACTGTCGCACCTATGGTGGGCTGGAATCGCTACGTACCCGAAGGCAACATGACCGCGTGCGGCACCGAYTACTTCAGCAAAGACATAGTATCCGTCTCTTACATCGTGTTGTACAGCATCTGGGTATACGCGTTTCCGCTGTTCCTCATCATTTACAGCTATTGGTTCATTATCCAGGCGGTCGCGGCTCACGAGAAAAACATGCGAGAGCAAGCCAAGAAGATGAACGTCGCTTCGCTACGATCATCGGACAATCAGAACACCAGCGCCGAATGCAAACTGGCGAAGGTGGCCCTGATGACGATCTCCTTNNNNNNNNNNNNNNNNNNNNNNNNNNNNNNNNNNNNNNNNNNNNNNNNNNNNNNNNNNNNNNNNNNNNNNNNNNNNNNNNNNNNNNNNNNNNNNNNNNNNNNNNNNNNNNNNNNNNNNNNNNNNNNNNNNNNNNNNNNNNNNNN
Samba_atra                     NNNNNNNNNNNNNNNNNNNNNNNNNNNNNNNNNNNNNNNNNNNNNNNNNNNNNNNNNNNNNNNNNNNNNNNNNNNNNNNNNNNNNNNNNNNNNNNNNNNNNTTTATCTGCTAAGCCACTGACCATTAACGGAGCCCTTCTCCGTATACTGGGTATATGGGCTTTCGCTCTAATTTGGACAGTCGCACCTATGTTGGGCTGGAATCGATACGTACCCGAAGGTAATATGACTGCATGCGGAACCGATTATTTGAACAAAGACATATTATCCGTCTCGTATCTCGTGCTGTATTCCATCTGGGTATACGCCACTCCGTTGTTCCTCATTATTTACAGCTACTGGTTTATTATTCAAGCGGTCGCAGCTCACGAGAAAAACATGCGAGAACAAGCCAAAAAAATGAATGTGGCTTCTTTACGATCATCAGAGAATCAGAACACCAGTGCCGAATGTAAATTAGCTANNNNNNNNNNNNNNNNNNNNNNNNNNNNNNNNNNNNNNNNNNNNNNNNNNNNNNNNNNNNNNNNNNNNNNNNNNNNNNNNNNNNNNNNNNNNNNNNNNNNNNNNNNNNNNNNNNNNNNNNNNNNNNNNNNNNNNNNNNNNNNNNNNNNNNNNNNNNNNNNNNNNNNNNN
Samba_fasciata                 NNNNNNNNNNNNNNNNNNNNNNNNNNNNNNNNNNNNNNNNNNNNNNNNNNNNNNNNNNNNNNNNNNNNNNNNNNNNNNNNNNNNNNNNNNNNNNNNNNNNNTTTATCTGCTAAGCCACTGACCATTAACGGAGCTCTTCTCCGTATACTGGGTATATGGGCCTTCGCTCTAATTTGGACAGTCGCACCTATGTTGGGCTGGAATCGATATGTACCCGAAGGTAACATGACTGCATGCGGAACCGATTATTTGAACAAAGATATAGTATCCGTCTCGTATCTCATACTGTACTCCATATGGGTATACGCCGTTCCGTTGTTCCTCATTATTTACAGCTACTGGTTCATTATTCAAGCGGTTGCAGCTCACGAGAAAAACATGCGAGAGCAAGCCAAAAAGATGAATGTGGCTTCTTTACGATCATCAGAAAATCAGAACACCAGTGCCGAATGTAAATTAGCTAAGGTTGCCCTCATGACTATCTCCTTANNNNNNNNNNNNNNNNNNNNNNNNNNNNNNNNNNNNNNNNNNNNNNNNNNNNNNNNNNNNNNNNNNNNNNNNNNNNNNNNNNNNNNNNNNNNNNNNNNNNNNNNNNNNNNNNNNNNNNNNNNNNNNNNNNNNNNNNNNNNNNN
Samba_griseonigra              TTCTGTCAAATCTATGCGATGCTTGGCTCCCTGTTCGGATGTAGCTCCATATGGACAATGACCTTGATCGCATTCGACAGGTACAACGTAATCGTCAAAGGTTTATCTGGTAAGCCACTGACCATTAGCGGAGCCATTCTCCGTATACTGGGTGCATGGGCCTTCTCTGTAATTTGGACAGTCGCACCTATATTGGGCTGGAATCGATATGTACCTGAAGGCAACATGACTGCATGCGGAACCGATTATTTCAGCAAAGATATATTATCCGTCTCGTATCTCGTGTTGTACAGCATCTGGGTATACTTCGTTCCGTTGTTCCTCATTATTTACAGCTACTGGTTCATTATTCAAGCGGTCGCAGCTCACGAGAAAAACATGCGAGAACAAGCAAAAAAAATGAATGTAGCTTCTTTACGATCATCAGAGAATCAGAACACCAGTGCCGAATGTAAATTAGCTAAGATTGCCCTCATGACTATCTCCTTGTGGTTCATGGCCTGGACCCCTTATCTAGTCATCAACTGGTCCGGTATATTCAGCCTTGTTAGTATCAGTCCACTTTTCACCATCTGGGGCTCTTTGTTCGCCAAAGCCAACGCCGTCTATAATCCGATCGTTTATGGAATTAG
Samba_ogilviei                 NNNNNNNNNNNNNNNNNNNNNNNNNNNNNNNNNNNNNNNNNNNNNNNNNNNNNNNNNNNNNNNNNNNNNNNNTTCGACAGATACAACGTGATCGTGAAGGGTTTATCTGGTAAGCCACTGACCATTAACGGAGCCATTCTCCGTATATTGGGTATATGGGCCTTCTCTGTAATTTGGACAGTCGCACCTATATTGGGTTGGAATCGATATGTACCCGAGGGCAACATGACTGCATGCGGAACCGATTATTTCAGCAAAGATATAGTATCTGTCTCGTATCTTGTGTTGTACAGCATCTGGGTATACTTCGTTCCGTTGTTCCTCATTATTTACAGCTACTGGTTCATTATTCAAGCGGTCGCAGCTCATGAGAAAAACATGCGAGAACAAGCCAAAAAAATGAATGTGGCTTCTTTACGATCATCGGAGAATCAAAACACCAGTGCCGAATGCAAATTAGCTAAGGTTGCCCTCATGACTATCTCCTTGTGGTTCATGGCCTGGACCCCCTATNNNNNNNNNNNNNNNNNNNNNNNNNNNNNNNNNNNNNNNNNNNNNNNNNNNNNNNNNNNNNNNNNNNNNNNNNNNNNNNNNNNNNNNNNNNNNNNNNNNNNNNNNNNNNNNNNNNNNNN
Samba_spinosa                  NNNNNNNNNNNNNNNNNNNNNNNNNNNNNNNNNNNNNNNNNNNNNNNNNNNNNNNNNNNNNNNNNNNNNNNNNNNGACAGATACAACGTGATCGTGAAGGGTTTATCTGGTAAGCCACTGACCATTAGCGGAGCCATTCTCCGTATACTGGGTGCATGGGCCTTCTCTGTAATTTGGACAGTCGCACCTATATTGGGCTGGAATCGATATGTACCTGAAGGCAACATGACTGCATGCGGAACCGATTATTTCAGCAAAGATATATTATCCGTCTCGTATCTCGTGTTGTACAGCATCTGGGTATACTTCGTTCCGTTGTTCCTCATTATTTACAGCTACTGGTTCATTATTCAAGCGGTCGCAGCTCACGAGAAAAACATGCGAGAACAAGCAAAAAAAATGAATGTAGCTTCTTTACGATCATCAGAGAATCAGAACACCAGTGCCGAATGTAAATTAGCTANNNNNNNNNNNNNNNNNNNNNNNNNNNNNNNNNNNNNNNNNNNNNNNNNNNNNNNNNNNNNNNNNNNNNNNNNNNNNNNNNNNNNNNNNNNNNNNNNNNNNNNNNNNNNNNNNNNNNNNNNNNNNNNNNNNNNNNNNNNNNNNNNNNNNNNNNNNNNNNNNNNNNNNNN

OUT_Colletes_inaequalis      ??????????????????????????????????????????????????????????????????????????????????????????????????????????????????????????????????????????????????????????????????????????????????????????????????????????????????????????????????????????????????????????????????????????????????????????????????????????????????????????????????????????????????????????????????????????????????????????????????????????????????????????????????????????????????????????????????????????????
OUT_Ctenoplectra_albolimbata ??????????????????????????????????????????????????????????????????????????????????????????????????????????????????????????????????????????????????????????????????????????????????????????????????????????????????????????????????????????????????????????????????????????????????????????????????????????????????????????????????????????????????????????????????????????????????????????????????????????????????????????????????????????????????????????????????????????????
OUT_Lithurgus_echinocacti    ??????????????????????????????????????????????????????????????????????????????????????????????????????????????????????????????????????????????????????????????????????????????????????????????????????????????????????????????????????????????????????????????????????????????????????????????????????????????????????????????????????????????????????????????????????????????????????????????????????????????????????????????????????????????????????????????????????????????
Capicola_hantamensis         ??????????????????????????????????????????????????????????????????????????????????????????????????????????????????????????????????????????????????????????????????????????????????????????????????????????????????????????????????????????????????????????????????????????????????????????????????????????????????????????????????????????????????????????????????????????????????????????????????????????????????????????????????????????????????????????????????????????????
Capicola_nanula              ??????????????????????????????????????????????????????????????????????????????????????????????????????????????????????????????????????????????????????????????????????????????????????????????????????????????????????????????????????????????????????????????????????????????????????????????????????????????????????????????????????????????????????????????????????????????????????????????????????????????????????????????????????????????????????????????????????????????
Capicola_nigerrima           ??????????????????????????????????????????????????????????????????????????????????????????????????????????????????????????????????????????????????????????????????????????????????????????????????????????????????????????????????????????????????????????????????????????????????????????????????????????????????????????????????????????????????????????????????????????????????????????????????????????????????????????????????????????????????????????????????????????????
Capicola_richtersveldensis   GTGCAAGTGTCACGGGATGTCAGGCTCCTGCACCGTGAGGACCTGTTGGATGCGGCTGCCCAACTTCCGCGTAGTGGGCGACAACCTGAAGGACCGTTTCGACGGCGCGTCGAGAGTGATGGTGAGCAACTCGGATCGCGTGCGT------GGAAACGGAAACGCCATCGTGAGCAATTCAGCGAGCAACTCTGTGCACGGTCACAGGGAAGGCCTGGGCCGTCGGCACCGGTACAACTTCCAGCTGAAACCGTACAACCCGGAACACAAGCCGCCTGGTCCAAGGACCTCGTCTACTTGGAACCTTCACCGCCATTTTGCGAGAAGAACCCGAAATTGGGCATCCTGGGCACGCATGGTAGACAGTGCAACGACACCAGCATCGGCGTGGACGGGTGCGACCTGATGTGCTGCGGCAGGGGCTACAAGACTGAGGAGGTGACGGTGGTGGAGAGGTGCGCG
Dasypoda_argentata           GTGCAAATGCCACGGCATGTCAGGCTCGTGCACCGTCAGGACCTGTTGGATGAGGCTACCGAACTTCCGCGTAGTGGGTGACAACTTGAAGGACCGTTTCGACGGTGCATCCAGAGTGATGGTGAGCAACACGGATCGCGTGCGA------GGCAGCGCAAACGCCATCGTCAGCAATTCTGCGAGCAACTCGGTTCACGGACGTCGGGAGGGACTGGGCCGACGGCATCGTTACAATTTCCAGCTGAAACCGTACAACCCGGAACACAAGCCACCTGGCCCAAGGACCTGGTCTACCTAGAGCCTTCGCCGCCGTTCTGCGAGAAGAATCCGAAGCTGGGAATTATGGGCACTCACGGCCGACAGTGCAACGACACGAGCATCGGCGTGGACGGCTGCGATCTGATGTGCTGCGGCAGAGGCTACAAGACTCAGGAGGTGACGGTCGTGGAGAGGTGCGCG
Dasypoda_braccata            ??????????????????????????????????????????????????????????????????????????????????????????????????????????????????????????????????????????????????????????????????????????????????????????????????????????????????????????????????????????????????????????????????????????????????????????????????????????????????????????????????????????????????????????????????????????????????????????????????????????????????????????????????????????????????????????????????????????????
Dasypoda_dusmeti             ??????????????????????????????????????????????????????????????????????????????????????????????????????????????????????????????????????????????????????????????????????????????????????????????????????????????????????????????????????????????????????????????????????????????????????????????????????????????????????????????????????????????????????????????????????????????????????????????????????????????????????????????????????????????????????????????????????????????
Dasypoda_frieseana           ??????????????????????????????????????????????????????????????????????????????????????????????????????????????????????????????????????????????????????????????????????????????????????????????????????????????????????????????????????????????????????????????????????????????????????????????????????????????????????????????????????????????????????????????????????????????????????????????????????????????????????????????????????????????????????????????????????????????
Dasypoda_hirtipes            NNNNNNNNNNNNNNNNNNNNNNNNNNNNNNNNNNNNNNNNNNNNNNTGGATGAGGCTACCGAACTTCCGCGTAGTGGGTGATAACTTGAAGGACCGTTTCGACGGTGCATCCAGAGTGATGGTGAGCAACACGGATCGCGTGCGA------GGCAGCGCAAACGCCATCGTCAGCAATTCTGCGAGCAACTCGGTTCACGGACGTCGGGAGGGACTGGGCCGACGGCATCGTTACAATTTCCAGCTGAAACCGTACAACCCGGAACACAAGCCACCCGGCCCAAGGACCTGGTCTATCTAGAGCGTTCGCCGCTGTTCTGCGAGAAGAACCCGAAGCTGGGAATTATGGGCACTCACGGCCGACAGTGCAACGACACGAGNNNNNNNNNNNNNNNNNNNNNNNNNNNNNNNNNNNNNNNNNNNNNNNNNNNNNNNNNNNNNNNNNNNNNNNNNNNNNNNNNN
Dasypoda_oraniensis          ??????????????????????????????????????????????????????????????????????????????????????????????????????????????????????????????????????????????????????????????????????????????????????????????????????????????????????????????????????????????????????????????????????????????????????????????????????????????????????????????????????????????????????????????????????????????????????????????????????????????????????????????????????????????????????????????????????????????
Dasypoda_pyriformis          ??????????????????????????????????????????????????????????????????????????????????????????????????????????????????????????????????????????????????????????????????????????????????????????????????????????????????????????????????????????????????????????????????????????????????????????????????????????????????????????????????????????????????????????????????????????????????????????????????????????????????????????????????????????????????????????????????????????????
Dasypoda_pyrotricha          ??????????????????????????????????????????????????????????????????????????????????????????????????????????????????????????????????????????????????????????????????????????????????????????????????????????????????????????????????????????????????????????????????????????????????????????????????????????????????????????????????????????????????????????????????????????????????????????????????????????????????????????????????????????????????????????????????????????????
Dasypoda_spinigera           ??????????????????????????????????????????????????????????????????????????????????????????????????????????????????????????????????????????????????????????????????????????????????????????????????????????????????????????????????????????????????????????????????????????????????????????????????????????????????????????????????????????????????????????????????????????????????????????????????????????????????????????????????????????????????????????????????????????????
Dasypoda_suripes             ??????????????????????????????????????????????????????????????????????????????????????????????????????????????????????????????????????????????????????????????????????????????????????????????????????????????????????????????????????????????????????????????????????????????????????????????????????????????????????????????????????????????????????????????????????????????????????????????????????????????????????????????????????????????????????????????????????????????
Dasypoda_visnaga             ??????????????????????????????????????????????????????????????????????????????????????????????????????????????????????????????????????????????????????????????????????????????????????????????????????????????????????????????????????????????????????????????????????????????????????????????????????????????????????????????????????????????????????????????????????????????????????????????????????????????????????????????????????????????????????????????????????????????
Eremaphanta_iranica          ??????????????????????????????????????????????????????????????????????????????????????????????????????????????????????????????????????????????????????????????????????????????????????????????????????????????????????????????????????????????????????????????????????????????????????????????????????????????????????????????????????????????????????????????????????????????????????????????????????????????????????????????????????????????????????????????????????????????
Hesperapis_cockerelli        ??????????????????????????????????????????????????????????????????????????????????????????????????????????????????????????????????????????????????????????????????????????????????????????????????????????????????????????????????????????????????????????????????????????????????????????????????????????????????????????????????????????????????????????????????????????????????????????????????????????????????????????????????????????????????????????????????????????????
Hesperapis_larreae           ??????????????????????????????????????????????????????????????????????????????????????????????????????????????????????????????????????????????????????????????????????????????????????????????????????????????????????????????????????????????????????????????????????????????????????????????????????????????????????????????????????????????????????????????????????????????????????????????????????????????????????????????????????????????????????????????????????????????
Hesperapis_regularis         ??????????????????????????????????????????????????????????????????????????????????????????????????????????????????????????????????????????????????????????????????????????????????????????????????????????????????????????????????????????????????????????????????????????????????????????????????????????????????????????????????????????????????????????????????????????????????????????????????????????????????????????????????????????????????????????????????????????????
Hesperapis_rhodocerata       ??????????????????????????????????????????????????????????????????????????????????????????????????????????????????????????????????????????????????????????????????????????????????????????????????????????????????????????????????????????????????????????????????????????????????????????????????????????????????????????????????????????????????????????????????????????????????????????????????????????????????????????????????????????????????????????????????????????????
Hesperapis_trochanterata     ??????????????????????????????????????????????????????????????????????????????????????????????????????????????????????????????????????????????????????????????????????????????????????????????????????????????????????????????????????????????????????????????????????????????????????????????????????????????????????????????????????????????????????????????????????????????????????????????????????????????????????????????????????????????????????????????????????????????
Macropis_europaea            NNNNNNNNNNNNNNNNNNNNNNNNNNNNNNNNNNNNNNNNNNNNNNTGGATGAGGCTACCGAACTTCCGGGTGGTGGGCGACAATCTGAAGGACCGTTTCGACGGGGCGTCCAGGGTGATGGTGTCGAACTCGGACCGGGTTCGG------GGGAACGGGAACGCGATCGTCAGCAACTCGGCCAGCAACTCCGTGCACGGGCACAGGGAAGGTCTGGGTCGTCGACACCGGTACAACTTCCAGCTGAAACCTTACAACCCCGAGCACAAGCCTCCCGGGCCAAGGATCTGGTGTACCTGGAACCCTCGCCTCCGTTCTGCGAGAAGAACCCGAAGTTGGGCATCCTGGGCACGCACGGGAGACAGTGCAACGACACCAGCNNNNNNNNNNNNNNNNNNNNNNNNNNNNNNNNNNNNNNNNNNNNNNNNNNNNNNNNNNNNNNNNNNNNNNNNNNNNNNNNN
Macropis_fulvipes            ??????????????????????????????????????????????????????????????????????????????????????????????????????????????????????????????????????????????????????????????????????????????????????????????????????????????????????????????????????????????????????????????????????????????????????????????????????????????????????????????????????????????????????????????????????????????????????????????????????????????????????????????????????????????????????????????????????????????
Macropis_nuda                GTGCAAGTGCCACGGGATGTCSGGCTCCTGCACGGTGAAGACCTGCTGGATGAGGCTACCGAACTTCCGGGTGGTGGGCGACAATCTGAAGGACCGTTTCGACGGGGCGTCCAGGGTGATGGTGTCGAACTCGGACCGGGTTCGG------GGGAACGGGAACGCGATCGTCAGCAACTCGGCCAGCAACTCCGTGCACGGGCACAGGGAAGGTCTGGGTCGTCGACACCGGTACAACTTCCAGCTGAAACCTTACAACCCCGAGCACAAGCCTCCCGGACCAAGGATCTGGTGTACCTGGAACCCTCGCCTCCGTTCTGCGAGAAGAACCCGAAGTTGGGCATCCTGGGCACGCACGGGAGACAGTGCAACGACACCAGCATAGGCGTCGACGGCTGCGACCTGATGTGCTGCGGCAGGGGTTACAAGACGCAGGAGGTGACGGTCGTGGAGAGGTGCGCC
Meganomia_binghami           GTGCAAATGCCACGGAATGTCGGGCTCGTGCACGGTGAAGACCTGTTGGATGCGCCTGCCTAACTTCCGAGTGGTTGGCGACAACCTGAAGGACCGTTTCGACGGGGCATCCCGAGTGATGGTGAGCAACTCGGACCGTGCTCGA------GGAAACGGCAACGCGATCGCCAGCAACTCGGCCAGTAATTCCGTGCACGGTCACAGGGAGGGTCTGGGCCGCAGACATCGTTACAACTTCCAGTTGAAGCCTTACAACCCCGAGCACAAGCCACCAGGGCCAAGGACCTGGTTTATCTGGAGCCTTCGCCTCCGTTCTGCGAGAAGAACCCGAAGCTGGGAATTCTCGGGACCCACGGGAGGCAGTGCAACGACACCAGCATTGGTATCGACGGCTGCGACCTGATGTGCTGCGGAAGAGGGTACAAGACGCAGGAGGTGACCGTGGTGGAGAGGTGCGCG
Melitta_aegyptiaca           NNNNNNNNNNNNNNNNNNNNNNNNNNNNNNNNNNNNNNNNNNNNNNTGGATGAGGCTACCGAACTTCCGGGTGGTGGGCGACAACCTGAAGGACCGTTTCGACGGCGCGTCGAGGGTGATGGTGAGCAACTCGGACCGCGTTCGA------GGGAACGGGAACGCGATCGTGAGCAACTCGGCGAGCAACTCGGTTCACGGTCACAAGGACGGTCTGGGTCGCCGACACCGGTACAACTTCCAGCTGAAGCCCTACAACCCCGAGCACAAGCCGCCCGGGCCAAGGACCTCGTGTACCTCGAGCCCTCGCCGCCGTTCTGCGAGAAGAACCCGAAGCTGGGCATCCTGGGCACCCACGGGAGGCAGTGCAACGACACCAGCNNNNNNNNNNNNNNNNNNNNNNNNNNNNNNNNNNNNNNNNNNNNNNNNNNNNNNNNNNNNNNNNNNNNNNNNNNNNNNNNN
Melitta_arrogans             NNNNNNNNNNNNNNNNNNNNNNNNNNNNNNNNNNNNNNNNNNNNNNTGGATGAGGCTGCCGAACTTCCGGGTGGTGGGCGACAACCTGAAGGACCGCTTCGACGGCGCGTCGAGGGTGATGGTGAGCAACTCGGACCGCGTCCGA------GGGAACGGGAACGCGATCGTGAGCAACTCGGCGAGCAACTCGGTGCACGGCCACAAGGACGGCCTGGGCCGCCGCCATCGGTACAACTTCCAGCTGAAGCCCTACAACCCCGAGCACAAGCCCCCCGGGCCAAGGACCTCGTGTACCTCGAGCCCTCGCCGCCGTTCTGCGAGAAGAACCCCAAGCTGGGCATCCTGGGCACCCACGGGCGGCAGTGCAACGACACCAGCNNNNNNNNNNNNNNNNNNNNNNNNNNNNNNNNNNNNNNNNNNNNNNNNNNNNNNNNNNNNNNNNNNNNNNNNNNNNNNNNN
Melitta_avontuurensis        NNNNNNNNNNNNNNNNNNNNNNNNNNNNNNNNNNNNNNNNNNNNNNTGGATGAGGCTACCGAACTTCCGGGTGGTGGGCGACAACCTGAAGGACCGTTTCGACGGGGCGTCCAGGGTGATGGTGAGCAACTCGGACCGCGTTCGA------GGGAACGGGAACGCGATCGTCAGCAACTCGGCGAGCAACTCGGTTCACGGCCACAAGGACGGTCTGGGTCGTCGACATCGCTACAACTTCCAGCTGAARCCTTACAATCCCGAGCACAAGCCTCCTGGACCAAGGACCTCGTGTACCTCGAGCCCTCGCCTCCGTTCTGCGAGAAGAACCCTAAATTGGGCATCCTGGGCACCCACGGCAGACAGTGCAACGACACCAGCNNNNNNNNNNNNNNNNNNNNNNNNNNNNNNNNNNNNNNNNNNNNNNNNNNNNNNNNNNNNNNNNNNNNNNNNNNNNNNNNN
Melitta_bicollaris           NNNNNNNNNNNNNNNNNNNNNNNNNNNNNNNNNNNNNNNNNNNNNNTGGATGAGGCTACCAAACTTCCGGGTGGTGGGCGACAACCTGAAGGACCGTTTCGACGGGGCGTCGAGGGTGATGGTGAGCAACTCGGACCGCGTTCGA------GGGAACGGGAACGCGATCGTGAGCAACTCGGCGAGCAACTCGGTTCACGGTCACAAGGACGGTCTGGGTCGCCGACATCGGTACAACTTCCAGCTGAAGCCGTACAACCCCGAGCACAAGCCTCCCGGGCCAAGGACCTCGTGTACCTCGAGCCCTCGCCTCCGTTCTGCGAGAAGAACCCGAAGCTGGGCATCCTGGGCACCCACGGGAGACAGTGCAACGACACCAGCNNNNNNNNNNNNNNNNNNNNNNNNNNNNNNNNNNNNNNNNNNNNNNNNNNNNNNNNNNNNNNNNNNNNNNNNNNNNNNNNN
Melitta_budashkini           NNNNNNNNNNNNNNNNNNNNNNNNNNNNNNNNNNNNNNNNNNNNNNTGGATGAGGCTACCGAACTTCCGGGTGGTGGGCGACAACCTGAAGGACCGCTTCGACGGGGCGTCGAGGGTGATGGTGAGCAACTCGGACCGCGTTCGA------GGGAACGGGAACGCGATCGTGAGCAACTCGGCGAGCAACTCGGTCCACGGGCACAAGGACGGCCTGGGCCGCCGGCATCGGTACAACTTCCAGCTGAAGCCCTACAACCCCGAGCACAAGCCGCCCGGGCCAAGGACCTCGTGTACCTCGAGCCCTCGCCTCTGTTCTGCGAGAAGAACCCGAAGCTGGGCATCCTGGGCACCCACGGGAGGCAGTGCAACGACACCAGCNNNNNNNNNNNNNNNNNNNNNNNNNNNNNNNNNNNNNNNNNNNNNNNNNNNNNNNNNNNNNNNNNNNNNNNNNNNNNNNNN
Melitta_budensis             NNNNNNNNNNNNNNNNNNNNNNNNNNNNNNNNNNNNNNNNNNNNNNTGGATGAGGCTACCGAACTTCCGGGTGGTGGGCGACAACCTGAAGGACCGTTTCGACGGGGCGTCGAGGGTGATGGTGAGCAACTCGGACCGCGTTCGA------GGGAACGGGAACGCGATCGTGAGCAACTCGGCGAGCAACTCGGTTCACGGTCACAAGGACGGTCTGGGTCGCCGACACCGGTACAACTTCCAGCTGAAGCCGTACAACCCCGAGCACAAGCCGCCCGGGCCAAGGACCTCGTGTACCTCGAGCCCTCGCCGCCGTTCTGCGAGAAGAACCCGAAGCTGGGCATCCTGGGCACCCACGGGAGGCAGTGCAACGACACCAGCNNNNNNNNNNNNNNNNNNNNNNNNNNNNNNNNNNNNNNNNNNNNNNNNNNNNNNNNNNNNNNNNNNNNNNNNNNNNNNNNN
Melitta_dimidiata            NNNNNNNNNNNNNNNNNNNNNNNNNNNNNNNNNNNNNNNNNNNNNNTGGATGAGGCTACCAAACTTCCGGGTGGTGGGCGACAACCTGAAGGACCGTTTCGACGGGGCGTCGAGGGTGATGGTGAGCAACTCGGACCGCGTTCGA------GGGAACGGGAACGCGATCGTGAGCAACTCGGCGAGCAACTCGGTTCACGGTCACAAGGACGGTCTGGGTCGCCGACATCGGTACAACTTCCAGCTGAAGCCGTACAACCCCGAGCACAAGCCTCCCGGGCCAAGGACCTCGTGTACCTCGAGCCCTCGCCTCCGTTCTGCGAGAAGAACCCGAAGCTGGGCATCCTGGGCACCCACGGGAGACAGTGCAACGACACCAGCNNNNNNNNNNNNNNNNNNNNNNNNNNNNNNNNNNNNNNNNNNNNNNNNNNNNNNNNNNNNNNNNNNNNNNNNNNNNNNNNN
Melitta_eickworti            NNNNNNNNNNNNNNNNNNNNNNNNNNNNNNNNNNNNNNNNNNNNNNTGGATGAGGCTACCGAACTTCCGGGTGGTGGGCGACAACCTGAAGGACCGTTTCGACGGGGCGTCCAGGGTGATGGTGAGCAACTCGGACCGCGTTCGA------GGGAACGGGAACGCGATCGTGAGCAACTCGGCGAGCAACTCGGTTCACGGTCACAAGGACGGTCTGGGTCGCCGACATCGGTACAACTTCCAGCTGAAGCCCTACAACCCGGAGCACAAGCCTCCCGGGCCAAGGACCTCGTGTACCTCGAGCCCTCGCCGCCGTTCTGCGAGAAGAACCCGAAGCTGGGCATCCTGGGCACTCACGGGAGGCAGTGCAACGACACCAGCNNNNNNNNNNNNNNNNNNNNNNNNNNNNNNNNNNNNNNNNNNNNNNNNNNNNNNNNNNNNNNNNNNNNNNNNNNNNNNNNN
Melitta_ezoana               NNNNNNNNNNNNNNNNNNNNNNNNNNNNNNNNNNNNNNNNNNNNNNTGGATGAGGCTACCGAACTTCCGGGTGGTGGGCGACAACCTGAAGGACCGTTTCGACGGCGCGTCGAGGGTGATGGTGAGCAACTCGGACCGCGTTCGA------GGGAACGGGAACGCGATCGTGAGCAACTCGGCGAGCAACTCGGTCCACGGTCACAAGGACGGTCTGGGTCGYCGACATCGGTACAACTTCCAGCTGAAGCCCTACAACCCCGAGCACAAGCCGCCCGGGCCAAGGACCTCGTGTACCTCGAGCCCTCGCCGCTGTTCTGCGAGAAGAACCCGAAGCTGGGCATCCTGGGCACCCACGGGAGGCAGTGCAACGACACCAGCNNNNNNNNNNNNNNNNNNNNNNNNNNNNNNNNNNNNNNNNNNNNNNNNNNNNNNNNNNNNNNNNNNNNNNNNNNNNNNNNN
Melitta_haemorrhoidalis      NNNNNNNNNNNNNNNNNNNNNNNNNNNNNNNNNNNNNNNNNNNNNNTGGATGAGGCTACCGAACTTCCGGGTGGTGGGCGACAACCTGAAGGACCGTTTCGACGGGGCGTCGAGGGTGATGGTGAGCAACTCGGACCGCGTACGA------GGGAACGGGAACGCGATCGTGAGCAACTCGGCGAGCAACTCGGTTCACGGTCACAAGGACGGTCTGGGTCGCCGACACCGGTACAACTTCCAGCTGAAGCCCTACAACCCCGAGCACAAGCCGCCCGGGCCAAGGACCTCGTGTACCTCGAGCCCTCGCCGCCGTTCTGCGAGAAGAACCCGAAGCTGGGCATCCTGGGCACCCACGGGAGGCAGTGCAACGACACCAGCNNNNNNNNNNNNNNNNNNNNNNNNNNNNNNNNNNNNNNNNNNNNNNNNNNNNNNNNNNNNNNNNNNNNNNNNNNNNNNNNN
Melitta_hispanica            NNNNNNNNNNNNNNNNNNNNNNNNNNNNNNNNNNNNNNNNNNNNNNTGGATGAGGCTACCGAACTTCCGGGTGGTGGGCGACAACCTGAAGGACCGTTTCGACGGGGCGTCCAGGGTGATGGTCAGCAACTCGGACCGCGTCCGA------GGGAACGGGAACGCGATCGTCAGCAACTCGGCGAGCAACTCGGTTCACGGTCACAAGGACGGTCTGGGTCGCCGACATCGGTACAATTTCCAGCTGAAGCCCTACAACCCCGAGCACAAGCCTCCCGGGCCAAGGACCTCGTGTACCTCGAGCCCTCGCCTCCGTTCTGCGAGAAGAACCCGAAGCTGGGCATCCTGGGCACCCACGGGAGACAGTGCAACGACACCAGCNNNNNNNNNNNNNNNNNNNNNNNNNNNNNNNNNNNNNNNNNNNNNNNNNNNNNNNNNNNNNNNNNNNNNNNNNNNNNNNNN
Melitta_japonica             NNNNNNNNNNNNNNNNNNNNNNNNNNNNNNNNNNNNNNNNNNNNNNTGGATGAGGCTACCGAACTTCCGGGTGGTGGGCGACAACCTAAAGGACCGTTTCGACGGGGCGTCGAGGGTGATGGTCAGCAACTCGGACCGCGTTCGA------GGGAACGGGAACGCGATCGTGAGCAACTCGGCGAGCAACTCGGTTCACGGTCACAAGGACGGTCTGGGTCGCCGACATCGGTACAACTTCCAGCTGAAGCCCTACAACCCCGAGCACAAGCCTCCCGGGCCAAGGACCTCGTGTACCTCGAGCCCTCGCCTCCGTTCTGCGAGAAGAACCCGAAGCTGGGCATCCTGGGCACCCACGGGAGGCAGTGCAACGACACCAGCNNNNNNNNNNNNNNNNNNNNNNNNNNNNNNNNNNNNNNNNNNNNNNNNNNNNNNNNNNNNNNNNNNNNNNNNNNNNNNNNN
Melitta_leporina             NNNNNNNNNNNNNNNNNNNNNNNNNNNNNNNNNNNNNNNNNNNNNNTGGATGAGGCTACCGAACTTCCGGGTGGTGGGCGACAACCTGAAGGACCGCTTCGACGGCGCGTCGAGGGTGATGGTGAGCAACTCGGACCGCGTTCGA------GGGAACGGGAACGCGATCGTGAGCAACTCGGCGAGCAACTCGGTCCACGGTCACAAGGACGGGCTGGGTCGCCGGCACCGGTACAACTTCCAGCTGAAGCCGTACAACCCCGAGCACAAGCCGCCCGGGCCAAGGACCTCGTGTACCTCGAGCCCTCGCCGCCGTTCTGCGAGAAGAACCCGAAGCTGGGGATCCTGGGCACCCACGGGAGGCAGTGCAACGACACCAGCNNNNNNNNNNNNNNNNNNNNNNNNNNNNNNNNNNNNNNNNNNNNNNNNNNNNNNNNNNNNNNNNNNNNNNNNNNNNNNNNN
Melitta_maura                NNNNNNNNNNNNNNNNNNNNNNNNNNNNNNNNNNNNNNNNNNNNNNTGGATGAGGCTACCGAACTTCCGGGTGGTGGGCGACAACCTGAAGGACCGTTTCGACGGCGCGTCGAGGGTGATGGTGAGCAACTCGGACCGCGTTCGA------GGGAACGGGAACGCGATCGTGAGCAACTCGGCGAGCAACTCGGTTCACGGTCACAAGGACGGTCTGGGTCGCCGACACCGGTACAACTTCCAGCTGAAGCCCTACAACCCCGAGCACAAGCCGCCCGGGCCAAGGACCTCGTGTACCTCGAGCCCTCGCCGCCGTTCTGCGAGAAGAACCCGAAGCTGGGCATCCTGGGCACCCACGGGAGGCAGTGCAACGACACCAGCNNNNNNNNNNNNNNNNNNNNNNNNNNNNNNNNNNNNNNNNNNNNNNNNNNNNNNNNNNNNNNNNNNNNNNNNNNNNNNNNN
Melitta_melanura             NNNNNNNNNNNNNNNNNNNNNNNNNNNNNNNNNNNNNNNNNNNNNNTGGATGAGGCTACCGAACTTCCGGGTGGTGGGCGACAACCTGAAGGACCGTTTCGACGGGGCGTCGAGGGTGATGGTGAGCAACTCGGACCGCGTTCGA------GGGAACGGGAACGCGATCGTGAGCAACTCGGCGAGCAACTCGGTTCACGGTCACAAGGACGGTCTGGGTCGCCGACACCGGTACAACTTCCAGCTGAAGCCCTACAACCCCGAGCACAAGCCGCCCGGGCCAAGGACCTCGTGTACCTCGAGCCCTCGCCGCCGTTCTGCGAGAAGAACCCGAAGCTGGGCATCCTGGGCACCCACGGGAGGCAGTGCAACGACACCAGCNNNNNNNNNNNNNNNNNNNNNNNNNNNNNNNNNNNNNNNNNNNNNNNNNNNNNNNNNNNNNNNNNNNNNNNNNNNNNNNNN
Melitta_melittoides          NNNNNNNNNNNNNNNNNNNNNNNNNNNNNNNNNNNNNNNNNNNNNNTGGATGAGGCTACCGAACTTCCGGGTGGTGGGCGACAACCTGAAGGACCGTTTCGACGGGGCGTCCAGGGTGATGGTGAGCAACTCGGACCGCGTTCGAGGGAACGGGAACGGGAACGCGATCGTGAGCAACTCGGCGAGCAACTCGGTTCACGGTCACAAGGACGGTCTGGGTCGCCGACATCGGTACAACTTCCAGCTGAAGCCCTACAACCCCGAGCACAAGCCTCCCGGGCCAAGGACCTCGTGTACCTCGAGCCCTCGCCGCCGTTCTGCGAGAAGAACCCGAAGCTGGGCATCCTGGGCACTCACGGGAGGCAGTGCAACGACACCAGCNNNNNNNNNNNNNNNNNNNNNNNNNNNNNNNNNNNNNNNNNNNNNNNNNNNNNNNNNNNNNNNNNNNNNNNNNNNNNNNNN
Melitta_nigricans            NNNNNNNNNNNNNNNNNNNNNNNNNNNNNNNNNNNNNNNNNNNNNNTGGATGAGGCTACCGAACTTCCGGGTGGTGGGCGACAACCTGAAGGACCGCTTCGACGGCGCGTCGAGGGTGATGGTGAGCAACTCGGACCGCGTTCGA------GGGAACGGGAACGCGATCGTGAGCAACTCGGCGAGCAACTCGGTCCACGGTCACAAGGACGGTCTGGGTCGCCGACATCGGTACAACTTCCAGCTGAAGCCGTACAACCCCGAGCACAAGCCGCCCGGGCCAAGGACCTCGTGTACCTCGAGCCCTCGCCGCCGTTCTGCGAGAAGAACCCGAAGCTGGGGATCCTGGGCACCCACGGGAGGCAGTGCAACGACACCAGCNNNNNNNNNNNNNNNNNNNNNNNNNNNNNNNNNNNNNNNNNNNNNNNNNNNNNNNNNNNNNNNNNNNNNNNNNNNNNNNNN
Melitta_richtersveldensis    NNNNNNNNNNNNNNNNNNNNNNNNNNNNNNNNNNNNNNNNNNNNNNTGGATGAGGCTACCGAACTTCCGGGTGGTGGGCGACAACTTGAAGGACCGTTTCGACGGGGCGTCCAGGGTGATGGTCAGCAATTCGGATCGTGTCCGA------GGGAACGGGAACGCGATCGTCAGTAACTCGGCGAGCAACTCGGTTCACGGTCACAAGGACGGTCTAGGTCGCCGACATCGTTACAACTTCCAGCTGAAGCCTTACAACCCCGAGCACAAGCCTCCCGGACCAAGGACCTCGTGTACCTCGAGCCCTCGCCACCGTTCTGCGAGAAGAACCCTAAGCTGGGCATCCTGGGCACTCACGGGAGACAGTGCAACGACACCAGCNNNNNNNNNNNNNNNNNNNNNNNNNNNNNNNNNNNNNNNNNNNNNNNNNNNNNNNNNNNNNNNNNNNNNNNNNNNNNNNNN
Melitta_schmiedeknechti      NNNNNNNNNNNNNNNNNNNNNNNNNNNNNNNNNNNNNNNNNNNNNNTGGATGAGGCTACCGAACTTCCGGGTGGTGGGCGACAACCTGAAGGACCGTTTCGACGGCGCGTCGAGGGTGATGGTGAGCAACTCGGACCGCGTTCGA------GGGAACGGGAACGCGATCGTGAGCAACTCGGCGAGCAACTCGGTTCACGGTCACAAGGACGGTCTGGGTCGCCGACACCGGTACAACTTCCAGCTGAAGCCCTACAACCCCGAGCACAAGCCGCCCGGGCCAAGGACCTCGTGTACCTCGAGCCCTCGCCGCCGTTCTGCGAGAAGAACCCGAAGCTGGGCATCCTGGGCACCCACGGGAGGCAGTGCAACGACACCAGCNNNNNNNNNNNNNNNNNNNNNNNNNNNNNNNNNNNNNNNNNNNNNNNNNNNNNNNNNNNNNNNNNNNNNNNNNNNNNNNNN
Melitta_schultzei            NNNNNNNNNNNNNNNNNNNNNNNNNNNNNNNNNNNNNNNNNNNNNNTGGATGAGGCTACCGAACTTCCGGGTGGTGGGCGACAATCTGAAGGACCGTTTCGACGGGGCGTCGAGGGTGATGGTGAGCAACTCGGACCGCGTTCGA------GGGAACGGGAACGCGATCGTCAGCAACTCGGCGAGCAACTCGGTTCACGGTCACAAGGACGGTCTGGGTCGTCGACATCGCTACAACTTCCAGCTGAAGCCTTACAATCCCGAGCACAAGCCTCCCGGACCAAGGACCTCGTGTACCTCGAGCCCTCGCCTCCGTTCTGCGAGAAGAACCCTAAATTGGGCATCCTGGGCACCCACGGCAGACAGTGCAACGACACCAGCNNNNNNNNNNNNNNNNNNNNNNNNNNNNNNNNNNNNNNNNNNNNNNNNNNNNNNNNNNNNNNNNNNNNNNNNNNNNNNNNN
Melitta_sibirica             NNNNNNNNNNNNNNNNNNNNNNNNNNNNNNNNNNNNNNNNNNNNNNTGGATGAGGCTACCGAACTTCCGGGTGGTGGGCGACAACCTGAAGGACCGCTTCGACGGGGCGTCCAGGGTGATGGTGAGCAATTCGGACCGCGTTCGA------GGGAACGGGAACGCGATCGTGAGCAACTCGGCGAGCAACTCGGTCCACGGGCACAAGGACGGGCTGGGCCGCCGGCATCGGTACAACTTCCAGCTGAAGCCCTACAACCCCGAGCACAAGCCGCCCGGGCCAAGGACCTCGTGTACCTCGAGCCCTCGCCTCCGTTCTGCGAGAAGAACCCGAAGCTGGGCATCCTGGGCACCCACGGGAGGCAGTGCAACGACACCAGCNNNNNNNNNNNNNNNNNNNNNNNNNNNNNNNNNNNNNNNNNNNNNNNNNNNNNNNNNNNNNNNNNNNNNNNNNNNNNNNNN
Melitta_tomentosa            NNNNNNNNNNNNNNNNNNNNNNNNNNNNNNNNNNNNNNNNNNNNNNTGGATGAGGCTACCGAACTTCCGGGTGGTGGGCGACAACCTGAAGGACCGTTTCGACGGGGCGTCGAGGGTGATGGTGAGCAACTCGGACCGCGTTCGA------GGGAACGGGAACGCGATCGTGAGCAACTCGGCGAGCAACTCGGTTCACGGTCACAAGGACGGTCTGGGTCGCCGACATCGGTACAACTTCCAGCTGAAGCCCTACAACCCCGAGCACAAGCCGCCCGGGCCAAGGACCTCGTGTACCTCGAGCCCTCGCCGCCGTTCTGCGAGAAGAACCCGAAGCTGGGCATCCTGGGCACCCACGGGAGGCAGTGCAACGACACCAGCNNNNNNNNNNNNNNNNNNNNNNNNNNNNNNNNNNNNNNNNNNNNNNNNNNNNNNNNNNNNNNNNNNNNNNNNNNNNNNNNN
Melitta_tricincta            NNNNNNNNNNNNNNNNNNNNNNNNNNNNNNNNNNNNNNNNNNNNNNTGGATGAGGCTACCGAACTTCCGGGTGGTGGGCGACAACCTGAAGGACCGCTTCGACGGCGCGTCGAGGGTGATGGTGAGCAACTCGGACCGCGTTCGA------GGGAACGGGAACGCGATCGTGAGCAACTCGGCGAGCAACTCGGTCCACGGTCACAAGGACGGGCTGGGTCGCCGACATCGGTACAACTTCCAGCTGAAGCCGTACAACCCCGAGCACAAGCCGCCCGGGCCAAGGACCTCGTGTACCTCGAGCCCTCGCCGCCGTTCTGCGAGAAGAACCCGAAGCTGGGGATCCTGGGCACCCACGGGAGGCAGTGCAACGACACCAGCNNNNNNNNNNNNNNNNNNNNNNNNNNNNNNNNNNNNNNNNNNNNNNNNNNNNNNNNNNNNNNNNNNNNNNNNNNNNNNNNN
Melitta_udmurtica            NNNNNNNNNNNNNNNNNNNNNNNNNNNNNNNNNNNNNNNNNNNNNNTGGATGAGGCTACCGAACTTCCGGGTGGTGGGCGACAACCTAAAGGACCGTTTCGACGGGGCGTCGAGGGTGATGGTCAGCAACTCGGACCGCGTTCGA------GGGAACGGGAACGCGATCGTGAGCAACTCGGCGAGCAACTCGGTTCACGGTCACAAGGACGGTCTGGGTCGCCGACATCGGTACAACTTCCAGCTGAAGCCCTACAACCCCGAGCACAAGCCTCCCGGGCCAAGGACCTCGTGTACCTCGAGCCCTCGCCTCCGTTCTGCGAGAAGAACCCGAAGCTGGGCATCCTGGGCACCCACGGGAGGCAGTGCAACGACACCAGCNNNNNNNNNNNNNNNNNNNNNNNNNNNNNNNNNNNNNNNNNNNNNNNNNNNNNNNNNNNNNNNNNNNNNNNNNNNNNNNNN
Promelitta_alboclypeata      GTGCAAGTGCCACGGGATGTCGGGCTCCTGCACGGTGAAGACCTGCTGGATGAGGCTACCGAACTTCCGGGTGGTGGGCGACAATCTGAAGGACCGTTTCGACGGGGCGTCGAGGGTGATGGTGTCGAACTCGGACCGGGTCCGG------GGGAACGGGAACGCGATCGTCAGCAACTCGGCGAGCAACTCCGTGCACGGTCACAGGGAGGGTCTGGGTCGCCGACATCGCTACAACTTCCAGCTGAAGCCTTACAACCCCGAGCACAAGCCGCCCGGGCCAAGGATCTGGTGTACCTGGAACCCTCGCCTCCGTTCTGCGAGAAGAACCCGAAGCTGGGTATCCTGGGCACGCACGGCAGACAGTGCAACGACACCAGCATAGGCGTCGACGGCTGCGACCTGATGTGCTGCGGCAGGGGCTACAAGACGCAGGAGGTGACGGTCGTGGAGAGGTGCGCC
Rediviva_albifasciata        ??????????????????????????????????????????????????????????????????????????????????????????????????????????????????????????????????????????????????????????????????????????????????????????????????????????????????????????????????????????????????????????????????????????????????????????????????????????????????????????????????????????????????????????????????????????????????????????????????????????????????????????????????????????????????????????????????????????????
Rediviva_alonsoae            ?TGCAAGTGCCACGGAATGTCGGGTTCCTGCACGGTGAGGACCTGCTGGATGAGGCTACCGAACTTCCGGGTGGTGGGCGACAACCTGAAGGATCGTTTCGACGGGGCGTCCAGGGTGATGGTGAGCAACTCGGACCGTGTTCGTNNNNNNGGGAACGGGAACGCAATTGTCAGCAACTCGGCGAGCAACTCGGTTCACGGTCACAAGGACGGTCTAGGTCGTCGACATCGCTACAACTTCCAGCTGAAGCCTTACAATCCCGAGCACAAGCCTCCCGGACCAAGGACCTCGTGTACCTGGAGCCCTCGCCTCCGTTCTGCGAGAAGAACCCTAAACTGGGCATCCTCGGCACTCACGGAAGGCAGTGCAACGACACCAGCATNGGCGTCGACGGCTGCGACCTGATGTGCTGCGGCAGGGGTTACAAAACTCAAGAAGTGACGGTCGTCGAAAGGTGCGCT
Rediviva_aurata              ?TGCAAGTGCCACGGAATGTCGGGTTCCTGCACGGTGAGGACCTGCTGGATGAGGCTACCGAACTTCCGTGTGGTGGGCGACAACCTGAAGGATCGTTTCGACGGGGCGTCCAGGGTGATGGTGAGCAACTCGGACCGTGTTCGTNNNNNNGGGAACGGGAACGCAATCGTCAGCAACTCGGCGAGCAACTCGGTTCACGGTCACAAGGACGGTCTAGGTCGTCGACATCGCTACAACTTCCAGCTGAAGCCTTACAATCCCGAGCACAAGCCTCCCGGACCAAGGACCTCGTGTACCTGGAGCCCTCGCCACCGTTCTGCGAGAAGAACCCTAAACTGGGCATTCTCGGCACTCACGGAAGACAGTGCAACGACACCAGCATAGGCGTCGACGGCTGCGACCTGATGTGCTGCGGCAGGGGTTACAAAACTCAAGAAGTGACGGTCGTCGAAAGGTGCGCT
Rediviva_brunnea             ?TGCAAGTGCCACGGAATGTCGGGTTCCTGCACGGTGAGGACCTGCTGGATGAGGCTACCGAACTTCCNGGTGGTGGGCGACAACCTGAAGGATCGTTTCGACGGGGCGTCCAGGGTGATGGTGAGCAACTCGGACCGTGTTCGTNNNNNNGGGAACGGGAACGCGATCGTCAGCAACTCGGCGAGCAACTCGGTTCACGGTCACAAGGACGGTCTAGGTCGTCGACATCGCTACAACTTCCAGCTGAAGCCTTACAATCCCGAGCACAAGCCTCCCGGACCAAGGACCTCGTGTACCTGGAGCCCTCGCCTCCGTTCTGCGAGAAGAACCCTAAACTGGGCATCCTCGGCACTCACGGAAGACAGTGCAACGACACCAGCATNGGCGTCGACGGCTGCGACCTGATGTGCTGCGGCAGGGGTTACAAAACTCAAGAAGTGACGGTCGTCGAAAGGTGCGCT
Rediviva_colorata            ??????????????????????????????????????????????????????????????????????????????????????????????????????????????????????????????????????????????????????????????????????????????????????????????????????????????????????????????????????????????????????????????????????????????????????????????????????????????????????????????????????????????????????????????????????????????????????????????????????????????????????????????????????????????????????????????????????????????
Rediviva_emdeorum            ?TGCAAGTGCCACGGAATGTCGGGTTCCTGCACGGTGAGGACCTGCTGGATGAGGCTACCGAACTTCCGTGTGGTGGGCGACAACCTGAAGGATCGTTTCGACGGGGCGTCCAGGGTGATGGTGAGCAACTCGGACCGTGTTCGTNNNNNNGGGAACGGGAACGCAATCGTCAGCAACTCGGCGAGCAACTCGGTTCACGGTCACAAGGACGGTCTAGGTCGTCGACATCGCTACAACTTCCAGCTGAAGCCTTACAATCCCGAGCACAAGCCTCCCGGACCAAGGACCTCGTGTACCTGGARCCCTCGCCTCCGTTCTGCGAGAAGAACCCTAAACTGGGCATCCTCGGCACTCACGGAAGACAGTGCAACGACACCAGCATAGGCGTCGACGGCTGCGACCTGATGTGCTGCGGCAGGGGTTACAAAACTCAAGAAGTGACGGTCGTCGAAAGGTGCGCT
Rediviva_gigas               ??????????????????????????????????????????????????????????????????????????????????????????????????????????????????????????????????????????????????????????????????????????????????????????????????????????????????????????????????????????????????????????????????????????????????????????????????????????????????????????????????????????????????????????????????????????????????????????????????????????????????????????????????????????????????????????????????????????????
Rediviva_intermedia          ?TGCAAGTGCCACGGAATGTCGGGTTCCTGCACGGTGAGGACCTGCTGGATGAGGCTACCGAACTTCCGGGTGGTGGGCGACAACCTGAAGGATCGTTTCGACGGGGCGTCCAGGGTGATGGTGAGCAACTCGGACCGTGTTCGANNNNNNGGGAACGGGAACGCAATTGTCAGCAACTCGGCGAGCAACTCGGTTCACGGTCACAAGGACGGTCTAGGTCGTCGACATCGCTACAACTTCCAGCTGAAGCCTTACAATCCCGAGCACAAGCCTCCCGGTCCAAGGACCTCGTGTACCTGGAGCCCTCGCCTCCGTTCTGCGAGAAGAACCCTAAACTGGGCATCCTCGGCACTCACGGAAGACAGTGCAACGACACCAGCATAGGCGTCGACGGCTGCGACCTGATGTGCTGCGGCAGGGGTTACAAGACTCAAGAAGTGACGGTCGTCGAAAGGTGCGCC
Rediviva_intermixta          ?TGCAAGTGCCACGGAATGTCTGGTTCCTGCACGGTGAGGACCTGCTGGATGAGGCTACCGAACTTCCGGGTGGTGGGCGACAACCTGAAGGATCGCTTCGACGGGGCGTCGAGGGTGATGGTGAGCAACTCGGACCGCGTTCGANNNNNNGGGAACGGGAACGCGATCGTCAGCAACTCGGCGAGCAATTCGGTTCACGGTCACAAGGACGGTCTGGGACGTCGACATCGCTACAACTTCCAGCTGAAGCCCTACAATCCCGAGCACAAGCCTCCCGGGCCAAGGACCTCGTGTACCTGGAGCCCTCGCCTCCGTTCTGCGAGAAGAACCCTAAACTGGGCATCCTCGGCACTCACGGAAGACAGTGCAACGACACGAGCATAGGCGTGGACGGCTGCGACCTGATGTGCTGCGGCAGGGGTTACAAAACTCAAGAAGTGACGGTCGTCGAAAGGTGCGCT
Rediviva_longimanus          ?TGCAAGTGCCACGGAATGTCGGGTTCCTGCACGGTGAGGACCTGCTGGATGAGGCTCCCGAACTTCCGGGTGGTGGGCGACAACCTGAAGGATCGTTTCGACGGGGCGTCCAGGGTGATGGTGAGCAACTCGGACCGTGTTCGTNNNNNNGGGAACGGGAACGCAATTGTCAGCAACTCGGCGAGCAACTCGGTTCACGGTCACAAGGACGGTCTAGGTCGTCGACATCGCTACAACTTCCAGCTGAAGCCTTACAATCCCGAGCACAAGCCTCCCGGACCAAGGACCTCGTGTACCTGGAGNCCTCGCCTCCGTTCTGCGAGAAGAACCCTAAACTGGGCATCCTCGGCACTCACGGAAGACAGTGCAACGACACCAGCATAGGCGTCGACGGCTGCGATCTGATGTGCTGCGGCAGGGGTTACAAAACTCAAGAAGTGACGGTCGTCGAAAGGTGCGCT
Rediviva_macgregori          GTGCAAGTGCCACGGAATGTCGGGTTCCTGCACGGTGAGGACCTGCTGGATGAGGCTACCGAACTTCCGTGTGGTGGGCGACAACCTGAAGGATCGTTTCGACGGGGCGTCCAGGGTGATGGTGAGCAACTCGGACCGTGTTCGT------GGGAACGGGAACGCAATTGTCAGCAACTCGGCGAGCAACTCGGTTCACGGTCACAAGGACGGTCTAGGTCGTCGACATCGCTACAACTTCCAGCTGAAGCCTTACAATCCCGAGCACAAGCCTCCCGGACCAAGGACCTCGTGTACCTGGAGCCCTCGCCTCCGTTCTGCGAGAAGAACCCTAAACTGGGCATCCTCGGCACTCACGGAAGACAGTGCAACGACACCAGCNNNNNNNNNNNNNNNNNNNNNNNNNNNNNNNNNNNNNNNNNNNNNNNNNNNNNNNNNNNNNNNNNNNNNNNNNNNNNNNNN
Rediviva_micheneri           ?TGCAAGTGCCACGGAATGTCGGGTTCCTGCACGGTGAGGACCTGCTGGATGAGGCTACCGAACTTCCGGGTGGTGGGCGACAACCTGAAGGATCGTTTCGACGGGGCGTCCAGGGTGATGGTGAGCAACTCGGACCGTGTTCGTNNNNNNGGGAACGGGAACGCAATTGTCAGCAACTCGGCGAGCAACTCGGTTCACGGTCACAAGGACGGTCTAGGTCGTCGACATCGCTACAACTTCCAGCTGAAGCCTTACAATCCCGAGCACAAGCCTCCCGGACCAAGGATCTCGTGTACCTGGAGCCCTCGCCTCCGTTCTGCGAGAAGAACCCTAAACTGGGCATCCTCGGCACTCACGGAAGGCAGTGCAACGACACCAGCATAGGCGTCGACGGCTGCGACCTGATGTGCTGCGGCAGGGGTTACAAAACTCAAGAAGTGACGGTCGTCGAAAGGTGCGCT
Rediviva_neliana             ?TGCAAGTGCCACGGAATGTCGGGTTCCTGCACGGTGAGGACCTGCTGGATGAGGCTACCGAACTTCCGGGTGGTGGGCGACAACCTGAAGGATCGTTTCGACGGGGCGTCCAGGGTGATGGTGAGCAACTCGGACCGTGTTCGTNNNNNNGGGAACGGGAACGCAATCGTCAGCAACTCGGCGAGCAACTCGGTTCACGGTCACAAGGACGGTCTAGGTCGTCGACATCGCTACAACTTCCAGCTGAAGCCTTACAATCCCGAGCACAAGCCTCCCGGACCAAGGACCTGGTGTACCTGGAGCCCTCGCCTCCGTTCTGCGAGAAGAACCCTAAACTGGGCATCCTCGGCACTCACGGAAGACAGTGCAACGACACCAGCATAGGCGTCGACGGCTGCGACCTGATGTGCTGCGGCAGGGGTTACAAAACTCAAGAAGTGACGGTCGTCGAAAGGTGCGCT
Rediviva_nitida              ?NNNNNNNNNNNNNNNNNGTCGGGTTCCTGCACGGTGAGGACCTGCTGGATGAGGCTACCGAACTTCCGGGTGGTGGGCGACAACCTGAAGGATCGTTTCGACGGGGCGTCCAGGGTGATGGTGAGCAACTCGGACCGTGTTCGTNNNNNNGGGAACGGGAACGCAATTGTCAGCAACTCGGCGAGCAACTCGGTTCACGGTCACAAGGACGGTCTAGGTCGTCGACATCGCTACAACTTCCAGCTGAAGCCTTACAATCCCGAGCACAAGCCTCCCGGACCAAGGATCTCGTGTACCTGGAGCCCTCGCCTCCGTTCTGCGAGAAGAACCCTAAACTGGGCATCCTCGGCACTCACGGAAGGCAGTGCAACGACACCAGCATAGGCGTCGACGGCTGCGACCTGATGTGCTGCGGCAGGGGTTACAAAACTCAAGAAGTGACGGTCGTCGAAAGGTGCGCT
Rediviva_parva               ?TGCAAGTGCCACGGAATGTCGGGTTCCTGCACCGTGAGGACCTGCTGGATGAGGCTACCGAACTTCCGGGTGGTGGGCGACAACCTGAAGGATCGTTTCGACGGGGCGTCCAGGGTGATGGTGAGCAACTCGGACCGTGTTCGTNNNNNNGGGAACGGGAACGCAATTGTCAGCAACTCGGCGAGCAACTCGGTTCACGGTCACAAGGACGGTCTAGGTCGTCGACATCGCTACAACTTCCAGCTGAAGCCTTACAATCCCGAGCACAAGCCTCCCGGACCAAGGACCTCGTGTACCTGGAGCCCTCGCCTCCGTTCTGCGAGAAGAACCCTAAACTGGGCATCCTCGGCACTCACGGAAGGCAGTGCAACGACACCAGCATAGGCGTCGACGGCTGCGACCTGATGTGCTGCGGCAGGGGTTACAAAACTCAAGAAGTGACGGTCGTCGAAAGGTGCGCT
Rediviva_peringueyi          ?TGCAAGTGCCACGGAATGTCGGGTTCCTGCACGGTGAGGACCTGCTGGATGAGGCTCCCGAACTTCCGGGTGGTGGGCGACAACCTGAAGGATCGTTTCGACGGGGCGTCCAGGGTGATGGTGAGCAACTCGGACCGTGTTCGTNNNNNNGGGAACGGGAACGCAATTGTCAGCAACTCGGCGAGCAACTCGGTTCACGGTCACAAGGACGGTCTAGGTCGTCGACATCGCTACAACTTCCAGCTGAAGCCTTACAATCCCGAGCACAAGCCTCCCGGACCAAGGACCTCGTGTACCTGGAGNCCTCGCCTCCGTTCTGCGAGAAGAACCCTAAACTGGGCATCCTCGGCACTCACGGAAGACAGTGCAACGANACCAGCATAGGCGTCGACGGCTGCGATCTGATGTGCTGCGGCAGGGGTTACAAAACTCAAGAAGTGACGGTCGTCGAAAGGTGCGCT
Rediviva_rufipes             ?TGCAAGTGCCACGGAATGTCGGGATCCTGCACGGTGAGGACCTGCTGGATGAGGCTACCGAACTTCCGGGTGGTGGGCGACAACCTGAAGGATCGTTTCGACGGGGCGTCCAGGGTGATGGTGAGCAACTCGGACCGCGTTCGANNNNNNGGGAACGGGAACGCGATCGTCAGCAACTCGGCGAGCAATTCGGTTCACGGTCACAAGGACGGTCTGGGTCGTCGACATCGCTACAACTTCCAGCTGAAGCCTTACAATCCCGAGCACAAGCCTCCCGGTCCAAGGACCTCGTGTACCTGGAGCCCTCGCCTCCGTTCTGCGAGAAGAACCCTAAACTGGGCATCCTGGGCACTCACGGAAGACAGTGCAACGACACCAGCATAGGCGTGGACGGCTGCGACCTGATGTGCTGCGGCAGGGGTTACAAAACTCAAGAAGTGACGGTCGTGGAAAGGTGCGCT
Rediviva_saetigera           NNNNNNNNNNNNNNNNNNNNNNNNNNNNNNNNNNNNNNNNNNNNNNTGGATGAGGCTACCGAACTTCCGGGTGGTGGGCGACAACCTGAAGGATCGTTTCGACGGGGCGTCCAGGGTGATGGTGAGCAACTCGGACCGCGTTCGA------GGGAACGGGAACGCGATCGTCAGCAACTCGGCGAGCAACTCGGTTCACGGTCACAAGGACGGTCTGGGTCGTCGACATCGCTACAACTTCCAGCTGAAGCCCTACAATCCCGAGCACAAGCCTCCCGGTCCAAGGACCTCGTGTACCTGGAGCCCTCGCCTCCGTTCTGCGAGAAGAACCCTAAACTGGGCATCCTCGGCACTCACGGAAGACAGTGCAACGACACCAGCNNNNNNNNNNNNNNNNNNNNNNNNNNNNNNNNNNNNNNNNNNNNNNNNNNNNNNNNNNNNNNNNNNNNNNNNNNNNNNNNN
Rediviva_steineri            ?TGCAAGTGCCACGGAATGTCGGGTTCCTGCACGGTGAGGACCTGCTGGATGAGGCTACCGAACTTCCGGGTGGTGGGCGACAACCTGAAGGATCGTTTCGACGGGGCGTCCAGGGTGATGGTGAGCAACTCGGACCGTGTTCGTNNNNNNGGGAACGGGAACGCAATCGTCAGCAACTCGGCGAGCAACTCGGTTCACGGTCACAAGGACGGTCTAGGTCGTCGACATCGCTACAACTTCCAGCTGAAGCCTTACAATCCCGAGCACAAGCCTCCCGGACCAAGGACCTGGTGTACCTGGAGCCCTCGCCTCCGTTCTGCGAGAAGAACCCTAAACTGGGCATCCTCGGCACTCACGGAAGACAGTGCAACGACACCAGCATAGGCGTCGACGGCTGCGACCTGATGTGCTGCGGCAGGGGTTACAAAACTCAAGAAGTGACGGTCGTCGAAAGGTGCGCT
Redivivoides_capensis        NNNNNNNNNNNNNNNNNNNNNNNNNNNNNNNNNNNNNNNNNNNNNNTGGATGAGGCTGCCGAACTTCCGGGTGGTGGGCGACAACCTGAAGGATCGTTTCGACGGGGCGTCGAGGGTGATGGTGAGCAACTCGGACCGCGTTCGA------GGGAACGGGAACGCGATCGTCAGCAACTCGGCGAGCAACTCGGTTCACGGYCACAAGGACGGTCTAGGTCGTCGACATCGCTACAACTTTCAGCTGAAGCCTTACAATCCCGAGCACAAGCCTCCCGGTCCAAGGACCTCGTGTACCTGGAGCCGTCGCCTCCGTTCTGCGAGAAGAACCCTAAACTGGGCATCCTCGGCACTCACGGAAGGCAGTGCAACGACACCAGCNNNNNNNNNNNNNNNNNNNNNNNNNNNNNNNNNNNNNNNNNNNNNNNNNNNNNNNNNNNNNNNNNNNNNNNNNNNNNNNNN
Redivivoides_namaquensis     NNNNNNNNNNNNNNNNNNNNNNNNNNNNNNNNNNNNNNNNNNNNNNTGGATGAGGCTGCCGAACTTCCGGGTGGTGGGCGACAACCTGAAGGATCGTTTCGACGGGGCGTCGAGGGTGATGGTGAGCAACTCGGACCGCGTTCGA------GGGAACGGGAACGCGATCGTCAGCAACTCGGCGAGCAACTCGGTTCACGGTCACAAGGACGGTCTAGGTCGTCGACATCGCTACAACTTTCAGCTGAAGCCTTACAATCCCGAGCACAAGCCTCCCGGTCCAAGGACCTCGTGTACCTGGAGCCCTCGCCTCCGTTCTGCGAGAAGAACCCTAAACTGGGCATCCTCGGCACTCACGGAAGGCAGTGCAACGACACCAGCNNNNNNNNNNNNNNNNNNNNNNNNNNNNNNNNNNNNNNNNNNNNNNNNNNNNNNNNNNNNNNNNNNNNNNNNNNNNNNNNN
Redivivoides_simulans        ?TGCAAGTGCCACGGAATGTCGGGTTCCTGCACGGTGAGGACCTGCTGGATGAGGCTGCCGAACTTCCGGGTGGTGGGCGACAACCTGAAGGATCGTTTCGACGGGGCGTCCAGGGTGATGGTGAGCAACACGGACCGTGTTCGAGGGAACGGGAACGGGAACGCGATCGTCAGCAACTCGGCGAGCAACTCGGTTCACGGTCACAAGGACGGTCTAGGTCGTCGACATCGNTACAACTTCCAGCTGAAGCCTTACAATCCCGAGCACAAGCCTCCCGGTCCAAGGACCTCGTGTACCTGGAGCCCTCGCCTCCGTTCTGCGAGAAGAACCCTAAACTGGGCATCCTCGGCACTCACGGCAGACAGTGCAACGACACCAGCATAGGCGTCGACGGCTGCGACCTGATGTGCTGCGGCAGGGGTTACAAGACTCAAGAAGTGACGATCGTCGAAAGGTGCGCC
Samba_atra                   ??????????????????????????????????????????????????????????????????????????????????????????????????????????????????????????????????????????????????????????????????????????????????????????????????????????????????????????????????????????????????????????????????????????????????????????????????????????????????????????????????????????????????????????????????????????????????????????????????????????????????????????????????????????????????????????????????????????????
Samba_fasciata               ??????????????????????????????????????????????????????????????????????????????????????????????????????????????????????????????????????????????????????????????????????????????????????????????????????????????????????????????????????????????????????????????????????????????????????????????????????????????????????????????????????????????????????????????????????????????????????????????????????????????????????????????????????????????????????????????????????????????
Samba_griseonigra            ??????????????????????????????????????????????????????????????????????????????????????????????????????????????????????????????????????????????????????????????????????????????????????????????????????????????????????????????????????????????????????????????????????????????????????????????????????????????????????????????????????????????????????????????????????????????????????????????????????????????????????????????????????????????????????????????????????????????
Samba_ogilviei               ??????????????????????????????????????????????????????????????????????????????????????????????????????????????????????????????????????????????????????????????????????????????????????????????????????????????????????????????????????????????????????????????????????????????????????????????????????????????????????????????????????????????????????????????????????????????????????????????????????????????????????????????????????????????????????????????????????????????
Samba_spinosa                ??????????????????????????????????????????????????????????????????????????????????????????????????????????????????????????????????????????????????????????????????????????????????????????????????????????????????????????????????????????????????????????????????????????????????????????????????????????????????????????????????????????????????????????????????????????????????????????????????????????????????????????????????????????????????????????????????????????????

OUT_Colletes_inaequalis      ????????????????????????????????????????????????????????????????????????????????????????????????????????????????????????????????????????????????????????????????????????????????????????????????????????????????????????????????????????????????????????????????????????????????????????????????????????????????????????????????????????????????????????????????????????????????????????????????????????????????????????????????????????????????????????????????????????????????????????????????????????????????????????????????????????????????????????????????????????????????????????????????????????????????????????????????????????????????????????????????????????????????????????????????????????????????????????????????????????????????????????????????????????????????????????????????????????????????????????????????????????????????????????????????????????????????????????????????????????????????????????????????????????????????????????????????????????????????????????????????????????????????????????????????????????????????????????????????????????????????????????????????????????????????????????????????????????????????????????????????????????????????????????????????
OUT_Ctenoplectra_albolimbata ????????????????????????????????????????????????????????????????????????????????????????????????????????????????????????????????????????????????????????????????????????????????????????????????????????????????????????????????????????????????????????????????????????????????????????????????????????????????????????????????????????????????????????????????????????????????????????????????????????????????????????????????????????????????????????????????????????????????????????????????????????????????????????????????????????????????????????????????????????????????????????????????????????????????????????????????????????????????????????????????????????????????????????????????????????????????????????????????????????????????????????????????????????????????????????????????????????????????????????????????????????????????????????????????????????????????????????????????????????????????????????????????????????????????????????????????????????????????????????????????????????????????????????????????????????????????????????????????????????????????????????????????????????????????????????????????????????????????????????????????????????????????????????????????
OUT_Lithurgus_echinocacti    ????????????????????????????????????????????????????????????????????????????????????????????????????????????????????????????????????????????????????????????????????????????????????????????????????????????????????????????????????????????????????????????????????????????????????????????????????????????????????????????????????????????????????????????????????????????????????????????????????????????????????????????????????????????????????????????????????????????????????????????????????????????????????????????????????????????????????????????????????????????????????????????????????????????????????????????????????????????????????????????????????????????????????????????????????????????????????????????????????????????????????????????????????????????????????????????????????????????????????????????????????????????????????????????????????????????????????????????????????????????????????????????????????????????????????????????????????????????????????????????????????????????????????????????????????????????????????????????????????????????????????????????????????????????????????????????????????????????????????????????????????????????????????????????????
Capicola_hantamensis         NNNNNNNNNNNNNNNNNNNNNNNNNNNNNNNNNNNNNNNNNNNNNNNNNNNNNNNNNNNNNNNNNNNNNNNNNNNNNNNNNNNNNNNNNNNNNNNNNNNNNNNNNNNNNNNNNNNNNNNNNNNNNNNNNNNNNNNNNNNNNNNNNNGGATGCGTACGACAACTGCATCACAGTGTGCAACATGGAGAACCTTGACCCCCTGGGGATACATACGGGGGAGTCGATCGTCGTTGCGCCTAGTCAAACTTTATCGAATAAAGAGTACAACATGCTTCGAACTACTGCCATTAACGTGATCAGACATTTTGGTATCGTTGGCGAATGTAACATCCAATACGCGTTGAATCCAAACACCGAAGAGTACTACATCATCGAAGTTAACGCGAGACTGTCTCGCAGTTCAGCACTGGCAAGCAAGGCCACTGGTTACCCACTCGCTTACGTAGCTGCCAAGCTAGCTCTAGGAATCCGTTTACCCGACATCCATAACTCTGTCACGGGGAAGACTACAGCGTGTTTCGAGCCCAGTCTCGATTATTGTGTCGTTAAAATACCGCGATGGGATCTGGGAAAGTTTCATCGAGTCAGCACGAAGATCGGTAGTTCGATGAAAAGCGTGGGCGAAGTAATGGCGATAGGTCGCAAGTTTGAGGAAGCATTCCAAAAGGCACTAAGGATGGTCGATGAAAATAACAACGGTTTCGATCCGTACGTGAAGGCTCCGAATGACGAGGAACTAGAGAAACCTACAGACAAAAGGATGTTCGTCCTTGCAGCTTCGATAAAAGCCGGTTACACGATCGATCGATTGTACGAGTTGACGAAAATCGATCGGTGGTTCTTGCATAAGATGAAAAACATTATCGATTACTATTCGATTTTAGAGAACACTGATCACACGAAACTGTCGCACGACGTATTGCTGCACGCGAAGCAAATCGGTTTTTCGGACAAGCAAATCGCAGCGGCGGTTAAGAGCTCGGAATTGGCGGTGAGGATTCAAAGGCAGGAGAGCAACGTGCGTCCCATGGTCAAACAAATAGACACAGTGNNNNNNNNNNNNNNNNNNNNNNNNNNNNNNNNNNNNNNNNNNNNNNNNNNNNNNNNNNNNNNNNNNNNNNNNNNNNNNNNNNNNNNNNNNNNNNNNNNNNNN
Capicola_nanula              ????????????????????????????????????????????????????????????????????????????????????????????????????????????????????????????????????????????????????????????????????????????????????????????????????????????????????????????????????????????????????????????????????????????????????????????????????????????????????????????????????????????????????????????????????????????????????????????????????????????????????????????????????????????????????????????????????????????????????????????????????????????????????????????????????????????????????????????????????????????????????????????????????????????????????????????????????????????????????????????????????????????????????????????????????????????????????????????????????????????????????????????????????????????????????????????????????????????????????????????????????????????????????????????????????????????????????????????????????????????????????????????????????????????????????????????????????????????????????????????????????????????????????????????????????????????????????????????????????????????????????????????????????????????????????????????????????????????????????????????????????????????????????????????????
Capicola_nigerrima           ????????????????????????????????????????????????????????????????????????????????????????????????????????????????????????????????????????????????????????????????????????????????????????????????????????????????????????????????????????????????????????????????????????????????????????????????????????????????????????????????????????????????????????????????????????????????????????????????????????????????????????????????????????????????????????????????????????????????????????????????????????????????????????????????????????????????????????????????????????????????????????????????????????????????????????????????????????????????????????????????????????????????????????????????????????????????????????????????????????????????????????????????????????????????????????????????????????????????????????????????????????????????????????????????????????????????????????????????????????????????????????????????????????????????????????????????????????????????????????????????????????????????????????????????????????????????????????????????????????????????????????????????????????????????????????????????????????????????????????????????????????????????????????????????
Capicola_richtersveldensis   ????????????????????????????????????????????????????????????????????????????????????????????????????????????????????????????????????????????????????????????????????????????????????????????????????????????????????????????????????????????????????????????????????????????????????????????????????????????????????????????????????????????????????????????????????????????????????????????????????????????????????????????????????????????????????????????????????????????????????????????????????????????????????????????????????????????????????????????????????????????????????????????????????????????????????????????????????????????????????????????????????????????????????????????????????????????????????????????????????????????????????????????????????????????????????????????????????????????????????????????????????????????????????????????????????????????????????????????????????????????????????????????????????????????????????????????????????????????????????????????????????????????????????????????????????????????????????????????????????????????????????????????????????????????????????????????????????????????????????????????????????????????????????????????????
Dasypoda_argentata           TTTTCGCTCGGAGGTTTAGGATCCGGCTTTGCAAATTCCAAAGAGGAGTTAAAAGATCTGGCACAGCTAGTGTTCGCTCACTCGACTCAGCTGATTATAGATAAATCGTTAAAGGGTTGGAAGGAGGTCGAATACGAGGTGGTTCGGGATGCTTATGACAACTGCATTACAGTGTGCAACATGGAGAACATCGATCCTCTGGGAATACATACGGGAGAGTCGATCGTCGTTGCACCTAGTCAAACATTGTCCAATAAAGAGTACAACATGCTTCGGACTACAGCCATTAAAGTGATCAGGCATTTCAAAATTGTCGGCGAATGTAATATTCAATACGCGTTGAATCCAAACTCCGAGGAGTATTATATAATTGAAGTAAACGCAAGACTGTCACGCAGTTCGGCATTGGCCAGCAAAGCAACCGGCTATCCGCTCGCTTATGTAGCTGCCAAACTAGCCCTTGCCATTCGTTTACCTGATATCAGTAATTCTGTTACCGGCAAGACTACGGCATGCTTCGAGCCTAGTCTCGACTATTGCGTCGTTAAAATACCGCGATGGGATCTTGGCAAATTTCTTCGAGTTAGCACCAAGATTGGTAGTTCTATGAAAAGCGTGGGAGAGGTAATGGCGATCGGTCGGAAATTCGAAGAAGCGTTTCAAAAGGCACTCAGGATGGTTGACGAGAACCACAACGGTTTCGATCCATACGTAAGATCTCCGAACGACGAAGAACTGGAAAAACCTACGGACAAAAGAATGTTCGTCCTTGCAGCCTCGATAAAAGCGGGTTACTCGATAGATCGGTTGTACGAGCTGACGAAAATTGATCGATGGTTTTTGCATAAGATGAAAAATATTATTGACTACTACTCCCTATTGGAGAATATTGATCACAGCAAGTTGTCGCACGACGTTTTGCTGCGAGCGAAGCAAATCGGATTTTCGGACAAGCAAATCGCTGCCGCGGTTAAGAGCTCCGAATTGGCGGTCAGGCTGCAAAGGCAAGAGAGCAACATACGTCCTATNNNNNNNNNNNNNNNNNNNNNNNNNNNNNNNNNNNNNNNNNNNNNNNNNNNNNNNNNNNNNNNNNNNNNNNNNNNNNNNNNNNNNNNNNNNNNNNNNNNNNNNNNNNNNNNNNNNNNNNNNNNN
Dasypoda_braccata            ????????????????????????????????????????????????????????????????????????????????????????????????????????????????????????????????????????????????????????????????????????????????????????????????????????????????????????????????????????????????????????????????????????????????????????????????????????????????????????????????????????????????????????????????????????????????????????????????????????????????????????????????????????????????????????????????????????????????????????????????????????????????????????????????????????????????????????????????????????????????????????????????????????????????????????????????????????????????????????????????????????????????????????????????????????????????????????????????????????????????????????????????????????????????????????????????????????????????????????????????????????????????????????????????????????????????????????????????????????????????????????????????????????????????????????????????????????????????????????????????????????????????????????????????????????????????????????????????????????????????????????????????????????????????????????????????????????????????????????????????????????????????????????????????
Dasypoda_dusmeti             ????????????????????????????????????????????????????????????????????????????????????????????????????????????????????????????????????????????????????????????????????????????????????????????????????????????????????????????????????????????????????????????????????????????????????????????????????????????????????????????????????????????????????????????????????????????????????????????????????????????????????????????????????????????????????????????????????????????????????????????????????????????????????????????????????????????????????????????????????????????????????????????????????????????????????????????????????????????????????????????????????????????????????????????????????????????????????????????????????????????????????????????????????????????????????????????????????????????????????????????????????????????????????????????????????????????????????????????????????????????????????????????????????????????????????????????????????????????????????????????????????????????????????????????????????????????????????????????????????????????????????????????????????????????????????????????????????????????????????????????????????????????????????????????????
Dasypoda_frieseana           ????????????????????????????????????????????????????????????????????????????????????????????????????????????????????????????????????????????????????????????????????????????????????????????????????????????????????????????????????????????????????????????????????????????????????????????????????????????????????????????????????????????????????????????????????????????????????????????????????????????????????????????????????????????????????????????????????????????????????????????????????????????????????????????????????????????????????????????????????????????????????????????????????????????????????????????????????????????????????????????????????????????????????????????????????????????????????????????????????????????????????????????????????????????????????????????????????????????????????????????????????????????????????????????????????????????????????????????????????????????????????????????????????????????????????????????????????????????????????????????????????????????????????????????????????????????????????????????????????????????????????????????????????????????????????????????????????????????????????????????????????????????????????????????????
Dasypoda_hirtipes            ????????????????????????????????????????????????????????????????????????????????????????????????????????????????????????????????????????????????????????????????????????????????????????????????????????????????????????????????????????????????????????????????????????????????????????????????????????????????????????????????????????????????????????????????????????????????????????????????????????????????????????????????????????????????????????????????????????????????????????????????????????????????????????????????????????????????????????????????????????????????????????????????????????????????????????????????????????????????????????????????????????????????????????????????????????????????????????????????????????????????????????????????????????????????????????????????????????????????????????????????????????????????????????????????????????????????????????????????????????????????????????????????????????????????????????????????????????????????????????????????????????????????????????????????????????????????????????????????????????????????????????????????????????????????????????????????????????????????????????????????????????????????????????????????
Dasypoda_oraniensis          ????????????????????????????????????????????????????????????????????????????????????????????????????????????????????????????????????????????????????????????????????????????????????????????????????????????????????????????????????????????????????????????????????????????????????????????????????????????????????????????????????????????????????????????????????????????????????????????????????????????????????????????????????????????????????????????????????????????????????????????????????????????????????????????????????????????????????????????????????????????????????????????????????????????????????????????????????????????????????????????????????????????????????????????????????????????????????????????????????????????????????????????????????????????????????????????????????????????????????????????????????????????????????????????????????????????????????????????????????????????????????????????????????????????????????????????????????????????????????????????????????????????????????????????????????????????????????????????????????????????????????????????????????????????????????????????????????????????????????????????????????????????????????????????????
Dasypoda_pyriformis          ????????????????????????????????????????????????????????????????????????????????????????????????????????????????????????????????????????????????????????????????????????????????????????????????????????????????????????????????????????????????????????????????????????????????????????????????????????????????????????????????????????????????????????????????????????????????????????????????????????????????????????????????????????????????????????????????????????????????????????????????????????????????????????????????????????????????????????????????????????????????????????????????????????????????????????????????????????????????????????????????????????????????????????????????????????????????????????????????????????????????????????????????????????????????????????????????????????????????????????????????????????????????????????????????????????????????????????????????????????????????????????????????????????????????????????????????????????????????????????????????????????????????????????????????????????????????????????????????????????????????????????????????????????????????????????????????????????????????????????????????????????????????????????????????
Dasypoda_pyrotricha          ????????????????????????????????????????????????????????????????????????????????????????????????????????????????????????????????????????????????????????????????????????????????????????????????????????????????????????????????????????????????????????????????????????????????????????????????????????????????????????????????????????????????????????????????????????????????????????????????????????????????????????????????????????????????????????????????????????????????????????????????????????????????????????????????????????????????????????????????????????????????????????????????????????????????????????????????????????????????????????????????????????????????????????????????????????????????????????????????????????????????????????????????????????????????????????????????????????????????????????????????????????????????????????????????????????????????????????????????????????????????????????????????????????????????????????????????????????????????????????????????????????????????????????????????????????????????????????????????????????????????????????????????????????????????????????????????????????????????????????????????????????????????????????????????
Dasypoda_spinigera           ????????????????????????????????????????????????????????????????????????????????????????????????????????????????????????????????????????????????????????????????????????????????????????????????????????????????????????????????????????????????????????????????????????????????????????????????????????????????????????????????????????????????????????????????????????????????????????????????????????????????????????????????????????????????????????????????????????????????????????????????????????????????????????????????????????????????????????????????????????????????????????????????????????????????????????????????????????????????????????????????????????????????????????????????????????????????????????????????????????????????????????????????????????????????????????????????????????????????????????????????????????????????????????????????????????????????????????????????????????????????????????????????????????????????????????????????????????????????????????????????????????????????????????????????????????????????????????????????????????????????????????????????????????????????????????????????????????????????????????????????????????????????????????????????
Dasypoda_suripes             ????????????????????????????????????????????????????????????????????????????????????????????????????????????????????????????????????????????????????????????????????????????????????????????????????????????????????????????????????????????????????????????????????????????????????????????????????????????????????????????????????????????????????????????????????????????????????????????????????????????????????????????????????????????????????????????????????????????????????????????????????????????????????????????????????????????????????????????????????????????????????????????????????????????????????????????????????????????????????????????????????????????????????????????????????????????????????????????????????????????????????????????????????????????????????????????????????????????????????????????????????????????????????????????????????????????????????????????????????????????????????????????????????????????????????????????????????????????????????????????????????????????????????????????????????????????????????????????????????????????????????????????????????????????????????????????????????????????????????????????????????????????????????????????????
Dasypoda_visnaga             TTTTCGCTCGGAGGCTTAGGATCCGGCTTTGCAAATTCCAAAGAGGAGTTAAAAGTTCTGGCACAGCTGGTGTTCGCTCACTCGACTCAGCTGATTATAGATAAATCGTTAAAGGGTTGGAAAGAGGTTGAATACGAGGTGGTTCGGGATGCGTATGACAWCTGCATTACAGTTTGTAACATGGAGAATATCGATCCTCTGGGAATACATACGGGAGAATCTATCGTCGTTGCACCTAGTCAAACATTGTCCAATAAAGAGTACAACATGCTACGGACTACAGCCATTAACGTGATCAGGCATTTCAAAATTGTCGGCGAATGTAATATTCAATACGCGTTGAATCCAAACTCCGAGGAGTACTATATAATTGAAGTGAACGCGAGACTGTCGCGCAGTTCGGCATTGGCCAGCAAAGCAACTGGCTATCCGCTCGCCTATGTAGCTGCCAAACTAGCCCTCGGCATTCGTTTACCCGATATCAGTAATTCTGTCACCGGGAAGACTACGGCATGCTTCGAGCCTAGTCTCGACTATTGCGTCGTTAAAATACCGCGATGGGATCTTGGCAAATTTCTGCGCGTTAGCACCAAGATTGGTAGTTCTATGAAAAGCGTGGGAGAGGTAATGGCGATTGGTCGGAAATTCGAAGAAGCGTTTCAAAAGGCACTGAGGATGGTCGACGAGAACCGGAACGGGTTCGATCCATACGTAAGAGCTCCGAACGACGAAGAACTGGAAAAACCTACGGACAAACGGATGTTCGTCCTTGCAGCCTCGATAAAAGCGGGTTACTCGATAGATCGGTTGTACGAGCTGACGAAGATTGATCGATGGTTTTTGCACAAGATGAAAAATATTATTGACTACTACTCCCTATTGGAGAATATTGATCACAGCAAGTTGTCGCACGACGTTTTGCTGCGAGCGAAGCAAATCGGATTTTCGGACAAGCAAATCGCTGCCGCGGTTAAAAGCTCCGAATTGGCGGTCAGGCTGCAAAGGCAAGAGAGCAACATACGTCCTATGGTTAAGCAGATAGACACAGTGGCCGCAGAGTGGCCAGCCACCACCAATTATCTTTATCTCACCTACAACGGCGCTACGCACGATGTCGAGTTCCCTGGAGGGTACACCATGGTGATCGGTGAG
Eremaphanta_iranica          NNNNNNNNNNNNNNNNNNNNNNNNNNNNNNNNNNNNNNNNNNNNNNNNNNNNNNNNNNNNNNNNNNNNNNNNNNNNNNNNNNNNNNNNNNNNNNNNNNNNNNNNNNNNNNNNNNNNNNNNNNNNNNNNNNNNNNNNNNNNNNNNNNGGATGCTTATGACAACTGCATTACAGTGTGTAATATGGAAAACGTTGATCCTCTCGGAATACATACAGGGGAGTCGATAGTCGTAGCACCCAGTCAAACTTTGTCGAATAAAGAGTACAACATGTTACGAACTACGGCTATTAACGTGATCAGGCATTTCGGTATCGTTGGCGAATGTAATATTCAGTACGCGTTGAATCCGAACTCCGAGGAGTACTATATCATCGAAGTTAATGCAAGACTGTCTCGAAGTTCGGCATTGGCAAGCAAAGCGACCGGCTATCCGCTCGCTTACGTAGCTGCCAAACTGGCTCTTGGAATTCGTTTACCTGATATTCATAATTCGGTTACCGGAAAAACTACAGCATGCTTCGAGCCCAGTCTCGATTACTGTGTCGTTAAAATACCACGATGGGATCTTGGGAAATTTCATCGAGTTAGCACCAAGATCGGTAGTTCGATGAAAAGCGTGGGTGAAGTAATGGCGATCGGTCGAAAGTTCGAGGAAGCATTCCAAAAGGCACTGAGGATGGTCGACGAGAATAACAACGGTTTCGATCCTTACGTAAAGGCTCCGAATGACGAAGAATTAGAAAAACCGACAGATAAAAGGATGTTCGTGCTCGCAGCTTCGATAAAAGCCGGCTACTCGATCGATCGATTGTACGAGTTGACGAAAATCGATCGGTGGTTCTTACATNNNNNNNNNNNNNNNNNNNNNNNNNNNNNNNNNNNNNNNNNNNNNNNNNNNNNNNNNNNNNNNNNNNNNNNNNNNNNNNNNNNNNNNNNNNNNNNNNNNNNNNNNNNNNNNNNNNNNNNNNNNNNNNNNNNNNNNNNNNNNNNNNNNNNNNNNNNNNNNNNNNNNNNNNNNNNNNNNNNNNNNNNNNNNNNNNNNNNNNNNNNNNNNNNNNNNNNNNNNNNNNNNNNNNNNNNNNNNNNNNNNNNNNNNNNNNNNNNNNNNNNNNNNNNNNNNNNNNNNNNNNNNNNNNNNNNNNNNNNNNNNNNN
Hesperapis_cockerelli        ????????????????????????????????????????????????????????????????????????????????????????????????????????????????????????????????????????????????????????????????????????????????????????????????????????????????????????????????????????????????????????????????????????????????????????????????????????????????????????????????????????????????????????????????????????????????????????????????????????????????????????????????????????????????????????????????????????????????????????????????????????????????????????????????????????????????????????????????????????????????????????????????????????????????????????????????????????????????????????????????????????????????????????????????????????????????????????????????????????????????????????????????????????????????????????????????????????????????????????????????????????????????????????????????????????????????????????????????????????????????????????????????????????????????????????????????????????????????????????????????????????????????????????????????????????????????????????????????????????????????????????????????????????????????????????????????????????????????????????????????????????????????????????????????
Hesperapis_larreae           TTCTCCCTAGGAGGACTGGGATCCGGCTTTGCGAATTCGAAGGAAGAGTTGAAAGCTCTTGGCCAGCAAGCGTTCGCTCACTCGAATCAACTGATCATAGACAAATCGCTGAAGGGTTGGAAGGAAGTGGAGTACGAGGTGGTTCGGGATGCTTACGACAACTGCATCACAGTGTGCAACATGGAAAACGTAGATCCACTTGGGATACACACGGGGGAGTCGATCGTTGTTGCGCCTAGTCAAACGTTGTCGAATAAAGAGTACAACATGCTTCGAACTACGGCCATTAACGTGATCAGACATTTCGGTATCGTTGGTGAATGTAACATCCAATACGCGTTGAATCCAAACACCGAAGAGTACTACATCATCGAAGTTAACGCGAGACTGTCTCGAAGTTCGGCATTGGCGAGCAAAGCCACTGGCTACCCGCTCGCTTACGTAGCTGCCAAGCTAGCTCTTGGAATTCGTTTGCCCGATATCCATAATTCTGTCACCGGGAAGACTACAGCGTGTTTCGAGCCCAGTCTCGATTATTGCGTCGTTAAAATACCGCGATGGGATCTTGGAAAATTTCATCGCGTTAGCACGAAGATCGGTAGTTCGATGAAAAGCGTGGGTGAAGTAATGGCGATCGGTCGCAAGTTTGAAGAAGCATTCCAGAAGGCCCTGAGGATGGTCGATGAGAATAACAACGGCTTCGATCCTTACGTAAAAGCTCCGAACGACGAAGAGCTAGAAAAGCCCACGGACAAAAGGATGTTCGTCCTTGCGGCTTCCATAAAAGCGGGCTACACGATCGATCGATTGTACGAGTTGACGAAAATCGATCGGTGGTTCTTATATAAGATGAAAAACATTATCGATTATTATTCGATTTTAGAAAAGACTGATCATACGAAACTGTCGCACGATATTTTATTGCACGCGAAGCAAATCGGTTTTTCGGACAAACAAATCGCAGCAGCGGTGAAGAGTTCGGAATTGGCAGTGAGGATTCAAAGGCAAGAGAGCAACGTACGTCCTATGGTGAAACAGATAGACACGGTAGCTGCAGAATGGCCAGCCACCACGAATTATCTTTATCTGACTTACAATGGTAGCACGCACGACGTGGACTTCCCTGGAGGGTACACGATGGTAATCGGTAAG
[truncated: 221,087 more chars]
