# Supplementary material for: The allometry of proboscis length in Melittidae (Hymenoptera: Apoidae) and an estimate of their foraging distance using museum collections
Source: PLoS One. 2019 Jun 7;14(6):e0217839. doi: 10.1371/journal.pone.0217839 (PMC6555519; doi:10.1371/journal.pone.0217839)
Supplement: S7 Table — (ZIP) [file pone.0217839.s007.zip › S7_Table.xlsx]

## Sheet: S7_Table
[EF1	RNApolII	NAK	OPSIN	wingless-462bp	CAD-1152bp	28s-1088bp	COI-741]
OUT_Colletes_inaequalis GAACGTGAACGTGGTATCACTATTGATATTGCCTTGTGGAAATTTGAAACCTCTAAATACTATGTTACTATTATTGATGCTCCTGGACACAGAGATTTCATCAAAAACATGATTACTGGTACTTCCCAGGCTGATTGTGCCGTATTAATTGTTGCCGCTGGTACTGGTGAATTCGAAGCCGGTATTTCTAAAAATGGACAAACCCGTGAGCATGCTCTGCTCGCATTTACTCTTGGTGTAAAACAACTAATTGTTGGTGTTAACAAGATGGACTCTACCGAACCACCCTACTCCGAAGCCCGATTCGAAGAAATCAAGAAAGAAGTATCGTCCTACATTAAAAAAATTGGTTACAACCCTGCTGCCGTTGCATTT…
OUT_Ctenoplectra_albolimbata GAACGTGAACGTGGTATTACTATTGATATTGCTCTGTGGAAATTCGAAACATCTAAATACTACGTTACTATCATTGATGCCCCTGGACACAGAGATTTCATCAAAAACATGATTACGGGTACCTCTCAGGCTGATTGTGCTGTATTGATTGTTGCTGCTGGTACTGGCGAATTTGAAGCTGGTATTTCAAAGAATGGACAAACTCGTGAGCATGCCCTGCTTGCTTTTACTCTTGGTGTAAAACAGCTGATTGTTGGTGTTAATAAGATGGACTCCACTGAGCCACCATACTCTGAAACTCGATTCGAAGAAATTAAGAAAGAAGTGTCATCTTACATTAAGAAGATTGGTTATAATCCAGCTGCAGTTG…
OUT_Lithurgus_echinocacti GAACGTGAACGTGGTATCACGATTGATATTGCACTCTGGAAATTCGAAACTTCTAAATACTATGTTACTATTATTGATGCTCCTGGACACAGAGATTTCATCAAAAACATGATTACGGGAACATCGCAAGCTGATTGTGCTGTATTAATTGTTGCCGCCGGTACCGGTGAATTTGAAGCCGGTATTTCAAAGAATGGACAAACCCGTGAGCATGCTCTGCTCGCTTTTACTCTCGGTGTAAGGCAATTGATCGTTGGTGTTAACAAAATGGACTCCACTGAACCACCATACTCCGAAGCTCGATTCGAAGAAATTAAGAAAGAAGTGTCATCTTACATTAAGAAAATTGGTTATAACCCAGCCGCTGTCGCGT…
Capicola_hantamensis GAGCGTGAACGTGGTATCACCATTGACATTGCTCTGTGGAAATTCGAAACCTCTAAATACTATGTTACTATTATTGATGCCCCTGGACACAGAGATTTCATCAAGAACATGATCACTGGTACATCACAGGCTGACTGTGCTGTGTTAATTGTCGCTGCCGGTACTGGAGAGTTCGAAGCTGGTATTTCGAAGAATGGACAAACGCGTGAGCACGCTCTGCTCGCTTTCACACTTGGTGTGAAGCAGCTTATTGTTGGTGTTAACAAGATGGACTCCACTGAACCACCATACTCTGAATCTCGATTCGAGGAAATCAAGAAGGAAGTATCATCCTACATCAAGAAAATTGGTTACAACCCTGCTGCTGTTGCATTCGTG…
Capicola_nanula GAGCGTGAACGTGGTATCACTATTGACATTGCTCTGTGGAAATTCGAAACCTCTAAATACTATGTTACTATTATTGATGCCCCTGGACACAGAGATTTCATCAAGAACATGATCACTGGTACATCACAGGCTGACTGTGCTGTCTTAATTGTTGCTGCTGGTACTGGAGAGTTCGAAGCTGGTATTTCGAAGAATGGACAAACCCGTGAGCACGCTCTGCTCGCTTTCACACTTGGTGTGAAGCAGCTCATTGTTGGTGTTAATAAGATGGACTCCACTGAACCACCATACTCTGAATCTCGATTCGAGGAAATCAAGAAGGAAGTATCGTCCTACATCAAGAAAATTGGTTACAACCCTGCTGCCGTTGCATTCGTGCCAAT…
Capicola_nigerrima GAGCGTGAACGTGGTATCACCATTGACATTGCTCTGTGGAAATTCGAAACCTCTAAATACTATGTTACTATTATTGATGCCCCTGGACACAGAGATTTCATCAAGAACATGATCACTGGTACATCACAGGCTGACTGTGCTGTCTTAATTGTTGCTGCTGGTACTGGAGAGTTCGAAGCTGGTATTTCGAAGAATGGACAAACTCGTGAGCACGCTCTGCTCGCTTTCACACTTGGTGTGAAGCAGCTCATTGTTGGTGTTAACAAAATGGACTCCACTGAACCACCATACTCTGAATCTCGATTCGAGGAAATCAAGAAGGAAGTATCGTCCTACATCAAGAAAATTGGTTACAACCCTGCTGCCGTTGCATTCGTGCC…
Capicola_richtersveldensis GAGCGTGAACGTGGTATCACCATTGACATTGCTCTGTGGAAGTTCGAAACCTCGAAATACTATGTTACTATTATTGATGCCCCTGGACACAGAGATTTCATCAAGAACATGATCACTGGTACATCACAGGCTGACTGTGCTGTCTTAATTGTTGCTGCTGGTACTGGAGAGTTCGAAGCTGGTATTTCGAAGAATGGACAAACCCGTGAGCATGCTCTGCTTGCTTTCACACTTGGTGTGAAGCAGCTTATTGTTGGTGTTAACAAAATGGACTCCACTGAACCACCATACTCTGAGTCTCGATTCGAGGAAATCAAGAAGGAAGTATCGTCCTACATCAAGAAAATTGGTTACAACCCTGCTGCCGTTGCA…
Dasypoda_argentata GAACGTGAACGTGGTATCACCATTGATATTGCCCTATGGAAATTCGAAACCGCTAAATATTATGTCACTATTATTGATGCCCCTGGACACAGAGATTTCATCAAGAACATGATCACTGGTACATCACAGGCTGATTGTGCTGTTTTAATTGTTGCTGCTGGTACTGGAGAGTTCGAAGCTGGTATTTCGAAGAATGGACAAACCCGTGAGCATGCTCTGCTCGCTTTCACACTTGGTGTGAAGCAACTCATTGTTGGTGTTAACAAGATGGACTCCACCGAACCACCATACTCTGAACCTCGATTCGAGGAAATCAAAAAGGAAGTATCATCCTACATCAAGAAAATTGGTTACAACCCCGCTGCCGTCGCGTTTGTGCC…
Dasypoda_braccata GAACGTGAACGTGGTATCACCATTGATATTGCCCTATGGAAATTCGAAACTGCTAAATATTATGTCACTATTATTGATGCCCCTGGACACAGAGATTTCATCAAGAACATGATCACTGGTACATCACAGGCTGATTGTGCTGTTTTAATTGTTGCTGCTGGTACTGGAGAGTTCGAAGCTGGTATTTCGAAGAATGGACAAACCCGTGAGCATGCTCTGCTCGCTTTCACACTTGGTGTGAAGCAACTCATTGTTGGTGTTAACAAGATGGACTCCACCGAACCACCATACTCTGAACCTCGATTCGAGGAAATCAAAAAGGAAGTATCATCCTACATCAAGAAAATTGGTTACAACCCCACTGCCGTCGCGTTTGTGCCA…
Dasypoda_dusmeti ----------------------------------------------------------------------------------------------------------------------------------------------------------------------------------------------------------------------------------------------------------------------------------------------------------------------------------------------------------------------------------------------…
Dasypoda_frieseana GAACGTGAACGTGGTATCACCATTGATATTGCCCTATGGAAATTCGAAACCTCTAAATATTATGTCACTATTATTGATGCCCCTGGACACAGAGATTTCATCAAGAACATGATCACTGGTACATCACAGGCTGATTGTGCTGTTTTAATTGTTGCTGCTGGTACTGGAGAGTTCGAAGCTGGTATTTCGAAGAATGGACAAACCCGTGAGCATGCTCTGCTCGCTTTCACACTTGGTGTGAAGCAACTCATTGTCGGTGTTAACAAGATGGACTCCACCGAACCACCATACTCTGAACCTCGATTCGAGGAAATCAAAAAGGAAGTATCATCCTACATCAAGAAAATTGGTTACAACCCCGCTGCCGTCGCGTTTGTGCC…
Dasypoda_hirtipes NNNNNNNNNNNNNNTATCACCATTGATATTGCCCTATGGAAATTCGAAACCGCTAAATATTATGTTACTATTATTGATGCCCCTGGACACAGAGATTTCATCAAGAACATGATTACTGGTACATCACAGGCTGATTGTGCTGTTTTAATTGTTGCTGCTGGTACTGGAGAGTTCGAAGCTGGTATTTCGAAGAATGGACAAACCCGTGAGCACGCTCTGCTCGCTTTCACACTTGGTGTGAAGCAACTCATTGTGGGTGTTAACAAGATGGACTCCACTGAACCACCATACTCTGAACCTCGATTCGAGGAAATCAAAAAGGAAGTATCATCCTACATCAAGAAAATTGGTTACAACCCCGCTGCCGTCGCGTTTGTGCCA…
Dasypoda_oraniensis GAACGTGAACGTGGTATCACCATTGATATTGCCCTGTGGAAATTCGAAACCTCTAAATATTATGTCACTATTATTGATGCCCCTGGACACAGAGATTTCATCAAGAACATGATCACTGGTACATCACAGGCTGATTGTGCTGTTTTAATTGTTGCTGCTGGTACTGGAGAGTTCGAAGCTGGTATTTCGAAGAATGGACAAACCCGTGAGCACGCTCTGCTCGCTTTCACACTTGGTGTGAAGCAACTCATTGTGGGTGTTAACAAGATGGACTCCACTGAACCACCATACTCTGAATCTCGATTCGAGGAAATCAAAAAGGAAGTATCATCCTACATCAAGAAAATTGGTTACAACCCCGCTGCCGTTGCGTTTGTGC…
Dasypoda_pyriformis GAACGTGAACGTGGTATCACCATTGATATTGCCCTGTGGAAATTCGAAACCTCTAAATATTATGTCACTATTATTGATGCCCCTGGACACAGAGATTTCATCAAGAACATGATCACTGGTACATCACAGGCTGATTGTGCTGTTTTAATTGTTGCTGCTGGTACTGGAGAGTTCGAAGCTGGTATTTCGAAGAATGGACAAACCCGTGAGCACGCTCTGCTCGCTTTCACACTTGGTGTGAAGCAACTTATTGTCGGTGTTAACAAGATGGACTCCACTGAACCACCATACTCTGAACCTCGATTCGAGGAAATCAAAAAGGAAGTATCATCCTACATCAAGAAAATTGGTTACAACCCCGCTGCCGTCGCGTTTGTGC…
Dasypoda_pyrotricha GAACGTGAACGTGGTATCACCATTGATATTGCCCTGTGGAAATTCGAAACCTCTAAATACTATGTCACTATTATTGATGCCCCTGGACACAGAGATTTCATCAAGAACATGATCACTGGTACATCACAGGCTGATTGTGCTGTTTTAATTGTTGCTGCTGGTACTGGAGAGTTCGAAGCTGGTATTTCGAAAAATGGACAAACCCGTGAGCACGCACTGCTCGCTTTCACACTTGGTGTGAAGCAGCTGATTGTTGGTGTTAACAAGATGGATTCCACTGAACCACCATACTCTGAATCTCGATTCGAGGAAATCAAAAAGGAAGTATCATCCTACATCAAGAAAATTGGTTACAACCCCGCTGCCGTTGCGTTTGTGC…
Dasypoda_spinigera --------------------------------------------------------------------------------------------------------------------------------------------------------------------------------------------------------------------------------------------------------------------------------------------------------------------------------------------------------------------------------------------…
Dasypoda_suripes GAACGTGAACGTGGTATCACCATTGATATTGCCCTATGGAAATTCGAAACCTCTAAATATTATGTCACTATTATTGATGCCCCTGGACACAGAGATTTCATCAAGAACATGATCACTGGTACATCACAGGCTGATTGTGCTGTTTTAATTGTTGCTGCTGGTACTGGAGAGTTCGAAGCTGGTATTTCGAAGAATGGACAAACCCGTGAGCATGCTCTGCTCGCTTTCACACTTGGTGTGAAGCAACTCATTGTCGGTGTTAACAAGATGGACTCCACCGAACCACCATACTCTGAACCTCGATTCGAGGAAATCAAAAAGGAAGTATCATCCTACATCAAGAAAATTGGTTACAACCCCGCTGCCGTCGCGTTTGTGCCAA…
Dasypoda_visnaga GAACGTGAACGTGGTATCACCATTGATATTGCCCTGTGGAAATTCGAAACCTCTAAATATTATGTCACTATTATTGATGCACCTGGACACAGAGATTTCATCAAGAACATGATCACTGGTACATCACAGGCTGATTGTGCTGTTTTAATTGTTGCTGCTGGTACTGGAGAGTTCGAAGCTGGTATTTCGAAGAATGGACAAACCCGTGAGCACGCTCTGCTCGCTTTCACACTTGGTGTGAAGCAACTCATTGTTGGTGTTAACAAGATGGACTCTACTGAACCACCATACTCTGAATCTCGATTCGAGGAAATCAAAAAGGAAGTATCATCCTACATCAAGAAAATTGGTTACAACCCCGCTGCCGTCGCGTTTGTGCCAA…
Eremaphanta_iranica -------------------------------------------------------------------------------------------------------------------------------------------------------------------------------------------------------------------------------------------------------------------------------------------------------------------------------------------------------------------------------------------…
Hesperapis_cockerelli GAACGTGAACGTGGTATCACCATTGATATTGCCCTGTGGAAATTCGAAACCGCGAAATACTATGTTACTATTATTGATGCACCTGGACACAGAGATTTCATCAAGAACATGATCACTGGTACGTCACAGGCTGACTGTGCTGTCTTAATTGTTGCTGCTGGTACCGGAGAGTTCGAAGCTGGTATTTCGAAGAATGGACAGACCCGTGAGCACGCTTTGCTTGCTTTCACACTTGGTGTAAAGCAACTCATTGTTGGTGTTAACAAGATGGACTCCACTGAACCACCGTACTCTGAATCTCGATTCGAGGAAATCAAGAAGGAAGTATCGTCCTACATCAAGAAAATTGGTTACAACCCTGCTGCCGTTGCGTTCGT…
Hesperapis_larreae GAACGTGAACGTGGTATCACCATTGATATCGCCCTGTGGAAATTCGAAACCTCAAAATACTACGTTACTATTATTGATGCACCTGGACACAGAGATTTCATCAAGAACATGATCACTGGTACATCACAGGCTGACTGTGCTGTCTTAATTGTTGCTGCTGGTACTGGAGAGTTCGAAGCTGGTATTTCGAAGAATGGACAAACCCGTGAGCACGCTTTGCTTGCTTTCACACTTGGTGTAAAGCAACTCATTGTTGGTGTTAACAAGATGGACTCCACTGAACCACCATACTCTGAATCTCGATTCGAGGAAATCAAGAAGGAAGTATCGTCCTACATCAAGAAAATTGGTTACAACCCTGCTGCCGTTGCGTTCGTGCC…
Hesperapis_regularis GAACGTGAACGTGGTATCACCATTGATATTGCCTTGTGGAAATTTGAAACCTCGAAATATTACGTTACTATTATTGATGCACCTGGACACAGAGATTTCATCAAAAACATGATCACNGGTACATCACAGGCTGACTGTGCTGTCTTAATTGTTGCTGCTGGTACTGGAGAGTTCGAAGCTGGTATTTCGAAAAATGGACAAACCCGTGAGCACGCTTTACTTGCTTTCACACTTGGTGTAAAGCAACTTATTGTTGGTGTTAACAAGATGGACTCCACTGAACCACCCTACTCTGAATCTCGATTCGAGGAAATCAAGAAGGAAGTATCGTCCTACATCAAGAAAATTGGTTACAACCCTGCTGCCGTTGCGTTCGTG…
Hesperapis_rhodocerata GAACGTGAACGTGGTATCACCATTGATATTGCCCTGTGGAAATTTGAAACCTCGAAATACTACGTTACTATTATTGATGCACCTGGACACAGAGATTTCATCAAGAACATGATCACTGGTACATCACAGGCTGACTGTGCTGTCTTAATTGTTGCTGCTGGTACCGGAGAGTTCGAAGCTGGTATTTCGAAGAATGGACAGACCCGTGAGCACGCTTTGCTTGCTTTCACACTTGGTGTAAAGCAACTCATTGTTGGTGTTAACAAGATGGACTCCACTGAACCACCATACTCTGAATCTCGATTCGAGGAAATCAAGAAGGAAGTATCGTCCTACATCAAGAAAATTGGTTACAACCCTGCTGCCGTTGCGTTCG…
Hesperapis_trochanterata GAACGTGAACGTGGTATCACCATTGATATTGCCCTGTGGAAATTCGAAACCTCGAAATACTATGTTACCATTATTGATGCCCCTGGACACAGAGATTTCATCAAGAACATGATCACTGGTACATCACAGGCTGACTGTGCTGTCTTAATTGTTGCTGCTGGTACTGGAGAGTTCGAAGCTGGTATTTCGAAGAATGGACAAACCCGTGAGCATGCTCTGCTTGCTTTCACACTTGGTGTAAAGCAACTCATTGTTGGTGTTAACAAGATGGACTCCACTGAACCACCATACTCTGAATCTCGATTCGAGGAAATCAAGAAGGAAGTATCGTCCTACATCAAGAAGATTGGTTACAACCCCGCTGCCGTCGCGTT…
Macropis_europaea NNNNNNNNNNNNNNTATCACCATTGACATTGCCCTGTGGAAATTCGAAACCTCTAAATACTATGTTACCATTATTGATGCCCCTGGACACAGAGATTTCATCAAAAACATGATCACCGGTACCTCGCAGGCTGACTGTGCCGTATTAATTGTTGCCGCTGGTACCGGCGAATTCGAAGCTGGTATTTCGAAAAATGGACAAACCCGTGAGCATGCTCTGCTCGCTTTTACTCTTGGTGTAAAACAGCTGATTGTTGGTGTTAATAAGATGGACTCCACTGAACCACCATACTCCGAAACTCGATTTGAAGAAATCAAGAAGGAAGTATCATCCTACATTAAGAAGATTGGTTACAATCCCGCTGCAGTTGCATTCGTGCCA…
Macropis_fulvipes GAACGTGAACGTGGTATCACCATTGACATTGCCCTGTGGAAATTCGAACCCTCTAAATACTATGTTACCATTATTGATGCCCCTGGACACAGAGATTTCATCAAAAACATGATCACCGGTACCTCGCAGGCTGACTGTGCCGTATTGATTGTTGCCGCTGGTACCGGCGAGTTCGAAGCTGGTATTTCGAAAAATGGACAAACCCGTGAGCATGCTCTGCTCGCTTTTACTCTTGGTGTAAAACAGCTGATTGTTGGTGTTAATAAGATGGACTCCACTGAACCACCATACTCCGAAACTCGATTTGAAGAAATCAAGAAGGAAGTATCATCCTACATTAAGAAGATTGGTTACAATCCCGCTGCAGTTGCATTCGTGCCA…
Macropis_nuda GAACGTGAACGTGGTATCACCATTGACATTGCCCTGTGGAAATTCGAAACCTCTAAATACTATGTTACCATTATTGATGCCCCTGGACACAGAGATTTCATCAAAAACATGATCACCGGTACCTCGCAGGCTGACTGTGCCGTATTAATTGTTGCCGCTGGTACCGGCGAGTTCGAAGCTGGTATTTCGAAAAATGGACAAACCCGTGAGCATGCTCTGCTCGCTTTTACTCTTGGTGTAAAACAGCTGATTGTTGGTGTTAATAAGATGGACTCCACTGAACCACCATACTCCGAAACTCGATTTGAAGAAATCAAGAAGGAAGTATCATCCTACATTAAGAAGATTGGTTACAATCCCGCTGCAGTTGCATTCGTGCCAATTT…
Meganomia_binghami GAACGTGAACGTGGTATCACTATTGATATTGCTCTGTGGAAATTCGAAACCTCCAAATACTATGTTACCATCATTGATGCCCCTGGACACAGAGATTTCATCAAAAACATGATCACTGGTACATCGCAAGCTGACTGTGCTGTGTTGATTGTTGCTGCTGGTACTGGTGAATTCGAAGCTGGTATTTCGAAGAACGGACAAACACGTGAGCACGCTCTGCTTGCTTTCACTCTTGGTGTGAAACAGCTGATTGTTGGTGTTAACAAGATGGACTCCACTGAGCCACCATACTCCGAGGCCCGATTTGAGGAAATCAAGAAGGAAGTATCGTCCTACATCAAGAAAATCGGTTATAATCCTGCTGCTGTCGCGTTTGTGCC…
Melitta_aegyptiaca NNNNNNNNNNNNNNTATTACTATTGACATTGCCCTGTGGAAATTTGAAACCTCTAAGTACTATGTTACAATTATTGATGCTCCTGGACACAGAGATTTCATCAAAAACATGATCACCGGTACCTCGCAGGCTGACTGTGCCGTATTAATTGTTGCCGCCGGTACTGGCGAATTCGAAGCTGGTATTTCGAAAAATGGACAAACCCGTGAGCATGCTCTGCTCGCTTTTACTCTTGGTGTGAAGCAGCTGATTGTTGGTGTTAATAAGATGGACTCTACTGAGCCACCATACTCCGAGTCCCGATTTGAGGAAATCAAGAAAGAAGTATCGTCGTACATCAAGAAGATTGGTTACAATCCGGCTGCAGTCGCATTCGTGCC…
Melitta_arrogans NNNNNNNNNCGTGGTATTACTATTGACATTGCCCTGTGGAAATTTGAAACCTCTAAGTACTATGTTACAATTATTGATGCTCCTGGACACAGAGATTTCATCAAAAACATGATCACCGGTACCTCGCAGGCTGACTGTGCCGTATTAATTGTTGCCGCCGGTACTGGCGAATTCGAAGCTGGTATTTCGAAAAATGGACAAACCCGTGAACATGCTCTGCTCGCTTTTACTCTTGGTGTGAAGCAGCTGATTGTTGGTGTTAATAAGATGGACTCTACTGAGCCACCATACTCTGAGTCCCGATTTGAGGAAATCAAGAAAGAAGTATCGTCGTACATCAAGAAGATTGGTTACAATCCGGCTGCAGTCGCTTTCGTGCCAA…
Melitta_avontuurensis NNNNNNNNNNNNNNTATCACTATTGACATTGCCCTGTGGAAATTTGAAACCTCTAAGTACTATGTTACCATTATTGATGCTCCCGGACACAGAGATTTTATCAAAAACATGATCACCGGTACCTCGCAGGCTGACTGTGCCGTATTAATTGTTGCCGCCGGTACTGGCGAATTCGAAGCTGGTATTTCGAAAAATGGACAAACCCGTGAGCATGCTCTGCTCGCTTTTACTCTTGGTGTGAAGCAGTTGATTGTTGGTGTTAACAAGATGGACTCTACTGAGCCGCCATACTCTGAGACCCGATTTGAAGAAATCAAAAAAGAAGTATCGTCGTACATCAAGAAGATTGGTTACAATCCGGCTGCAGTCGCATTCGT…
Melitta_bicollaris NNNNNNNNNNNNNNTATTACTATTGACATTGCCCTGTGGAAATTTGAAACCTCTAAGTACTATGTTACAATTATTGATGCTCCTGGACACAGAGATTTCATCAAAAACATGATCACCGGTACCTCGCAGGCTGACTGTGCCGTATTAATTGTTGCCGCCGGTACTGGCGAATTCGAAGCTGGTATTTCGAAAAATGGACAAACCCGTGAGCATGCTCTGCTCGCTTTTACTCTTGGTGTGAAGCAGCTGATTGTTGGTGTTAATAAGATGGACTCTACTGAGCCACCATACTCTGAGTCCCGGTTTGAGGAAATCAAGAAAGAAGTATCGTCGTACATCAAGAAGATTGGTTACAATCCAGCTGCAGTCGCATTCGTGCC…
Melitta_budashkini NNNNNNNNNNNNNNTATTACTATTGACATTGCCCTGTGGAAATTTGAAACCTCTAAGTACTATGTTACAATTATTGATGCTCCCGGACACAGAGATTTCATCAAAAACATGATCACCGGTACCTCGCAGGCTGACTGTGCCGTATTAATTGTTGCCGCCGGTACTGGCGAATTCGAAGCTGGTATTTCGAAAAATGGACAAACCCGTGAGCATGCTCTGCTCGCTTTTACTCTTGGTGTGAAGCAGCTGATTGTTGGTGTTAATAAGATGGACTCTACTGAGCCACCATACTCTGAGTCCCGATTTGAGGAAATCAAGAAAGAAGTATCGTCGTACATCAAGAAGATTGGTTTCAATCCGGCTGCAGTCGCATTCGTGCC…
Melitta_budensis NNNNNNNNNNNNNNTATTACTATTGACATTGCCCTGTGGAAATTTGAAACCTCTAAGTACTATGTTACAATTATTGATGCTCCTGGACACAGAGATTTCATCAAAAACATGATCACCGGTACCTCGCAGGCTGACTGTGCCGTATTAATTGTTGCCGCCGGTACTGGCGAATTCGAAGCTGGTATTTCGAAAAATGGACAAACCCGTGAGCATGCTCTGCTCGCTTTTACTCTTGGTGTGAAGCAGTTGATTGTTGGTGTTAATAAGATGGACTCTACTGAGCCACCATACTCCGAGTCCCGATTTGAGGAAATCAAGAAAGAAGTATCGTCGTACATCAAGAAGATTGGTTACAATCCGGCTGCAGTCGCATTCGTGCCAA…
Melitta_dimidiata GAACGTGAACGTGGTATTACTATTGACATTGCCCTGTGGAAATTTGAAACCTCTAAGTACTATGTTACAATTATTGATGCTCCTGGACACAGAGATTTCATCAAAAACATGATCACCGGTACCTCGCAGGCTGACTGTGCCGTATTAATTGTTGCCGCCGGCACTGGCGAATTCGAAGCTGGTATTTCGAAAAATGGACAAACCCGTGAGCATGCTCTGCTCGCTTTTACTCTTGGTGTGAAGCAGCTGATTGTTGGTGTTAATAAGATGGACTCTACTGAGCCACCATACTCTGAGTCCCGGTTTGAGGAAATCAAGAAAGAAGTATCGTCGTACATCAAGAAGATTGGTTACAATCCAGCTGCAGTCGCATTCGTGCCA…
Melitta_eickworti GAACGTGAACGTGGTATTACTATTGACATTGCCCTGTGGAAATTTGAAACCTCTAAGTACTATGTTACAATTATTGATGCTCCTGGACACAGAGATTTCATCAAAAACATGATCACCGGTACCTCGCAGGCTGACTGTGCCGTATTAATTGTTGCCGCCGGTACTGGCGAATTCGAAGCTGGTATTTCGAAAAATGGACAAACCCGTGAGCATGCTCTGCTCGCTTTTACTCTTGGTGTGAAGCAGCTGATTGTTGGTGTTAATAAGATGGACTCTACTGAGCCACCATACTCTGAGTCCCGATTTGAGGAAATCAAGAAAGAAGTATCGTCGTACATCAAGAAGATTGGTTACAATCCGGCTGCAGTCGCATTCGTGCCA…
Melitta_ezoana NNNNNNNNNNNNNNTATTACTATTGACATTGCCCTGTGGAAATTTGAAACCTCTAAGTACTATGTTACAATTATTGATGCTCCTGGACACAGAGATTTCATCAAAAACATGATCACCGGTACCTCGCAGGCTGACTGTGCCGTATTAATTGTTGCCGCCGGTACTGGCGAATTCGAAGCTGGTATTTCGAAAAATGGACAAACCCGTGAGCATGCTCTGCTCGCTTTTACTCTTGGTGTGAAGCAGCTGATTGTTGGTGTTAATAAGATGGACTCTACTGAGCCGCCATACTCTGAGTCCCGATTTGAGGAAATCAAGAAAGAAGTATCGTCGTACATCAAGAAGATTGGTTACAATCCGGCTGCAGTCGCATTCGTGCCAATT…
Melitta_haemorrhoidalis NNNNNNNNNNNNNNTATTACTATTGACATTGCTCTGTGGAAATTTGAAACCTCTAAGTACTATGTTACAATTATTGATGCTCCTGGACACAGAGATTTCATCAAAAACATGATCACCGGTACCTCGCAGGCTGACTGTGCCGTATTAATTGTTGCCGCCGGTACTGGCGAATTCGAAGCTGGTATTTCGAAAAATGGACAAACCCGTGAGCATGCTCTGCTCGCTTTTACTCTTGGTGTGAAGCAGCTGATTGTTGGTGTTAATAAGATGGACTCTACTGAGCCACCATACTCCGAGTCCCGATTTGAGGAAATCAAGAAAGAAGTATCGTCGTACATCAAGAAGATTGGTTACAATCCGGCTGCAGTCGCATTC…
Melitta_hispanica NNNNNNNNNNNNNNTATTACTATTGACATTGCCCTGTGGAAATTTGAAACCTCTAAGTACTATGTTACAATTATTGATGCTCCTGGACACAGAGATTTCATCAAAAACATGATCACCGGTACCTCGCAGGCTGACTGTGCCGTATTAATTGTTGCCGCCGGTACTGGCGAATTCGAAGCTGGTATTTCGAAAAATGGACAAACCCGTGAGCATGCTCTGCTCGCTTTTACTCTTGGTGTGAAGCAGCTGATTGTTGGTGTTAATAAGATGGACTCTACTGAGCCACCATACTCTGAGTCCCGATTTGAGGAAATCAAGAAAGAAGTATCGTCGTACATCAAGAAGATTGGTTACAATCCGGCTGCAGTCGCATTCGTGCCA…
Melitta_japonica NNNNNNNNNNNNNNTATTACTATTGACATTGCCCTGTGGAAATTTGAAACCTCTAASTACTATGTTACAATTATTGATGCTCCTGGACACAGAGATTTCATCAAARACATGATCACYRGTACCTCGCAGGCTGATTGTGCCGTATTAATTGTTGCCGCCGGTACTGGCGAATTCGAAGCTGGTATTTCGAAAAATGGACAAACCCGTGAGCATGCTCTGCTCGCTTTTACTCTTGGTGTGAAGCAGCTGATTGTTGGTGTTAATAAGATGGACTCTACTGAGCCACCATACTCTGAGTCCCGATATGAGGAAATCAAGAAAGAAGTATCGTCGTACATCAAGAAGATTGGTTACAATCCGGCTGCAGTCGCATTCGTGCCAA…
Melitta_leporina NNNNNNNNNNNNNNTATTACTATTGACATTGCCCTGTGGAAATTTGAAACCTCTAAGTACTATGTTACAATTATTGATGCTCCTGGACACAGAGATTTCATCAAAAACATGATCACCGGTACCTCGCAGGCTGACTGTGCCGTATTAATTGTTGCCGCCGGTACTGGCGAATTCGAAGCTGGTATTTCGAAAAATGGACAAACCCGTGAGCATGCTCTGCTCGCTTTTACTCTTGGTGTGAAGCAGCTGATTGTTGGTGTTAATAAGATGGATTCTACTGAGCCACCATACTCCGAGTCCCGATTTGAGGAAATCAAGAAAGAAGTATCGTCGTACATCAAGAAGATTGGTTACAATCCGGCTGCAGTCGCATTCGTGCCAA…
Melitta_maura NNNNNNNNNNNNNNTATTACTATTGACATTGCCCTGTGGAAATTTGAAACCTCTAAGTACTATGTTACAATTATTGATGCTCCTGGACACAGAGATTTCATCAAAAACATGATCACCGGTACCTCGCAGGCTGACTGTGCCGTATTAATTGTTGCCGCCGGTACTGGCGAATTCGAAGCTGGTATTTCGAAAAATGGACAAACCCGTGAGCATGCTCTGCTCGCTTTTACTCTTGGTGTGAAGCAGCTGATTGTTGGTGTTAATAAGATGGACTCTACTGAGCCACCATACTCCGAGTCCCGATTTGAGGAAATCAAGAAAGAAGTATCGTCGTACATCAAGAAGATTGGTTACAATCCGGCTGCAGTCGCATTCGTGCCAATTT…
Melitta_melanura NNNNNNNNNNNNNNTATTACTATTGACATTGCCCTGTGGAAATTTGAAACCTCTMAGTACTATGTTACMATTATTGATGCTCCTGGACACAGAGATTTCATCAAAAACATGATCACCGGTACCTCGCAGGCTGACTGTGCCGTATTAATTGTTGCCGCCGGTACTGGCGAATTCGAAGCTGGTATTTCGAAAAATGGACAAACCCGTGAGCATGCTCTGCTCGCTTTTACTCTTGGTGTGAAGCAGCTGATTGTTGGTGTTAATAAGATGGACTCTACTGAGCCACCATACTCCGAGTCCCGATTTGAGGAAATCAAGAAAGAAGTATCGTCGTACATCAAAAAGATTGGTTACAATCCGGCTGCAGTCGCATTCGTGCCAA…
Melitta_melittoides NNNNNNNNNNNNNNTATTACTATTGACATTGCCCTGTGGAAATTTGAAACCTCTAAGTACTATGTTACAATTATTGATGCTCCTGGACACAGAGATTTCATCAAAAACATGATCACCGGTACCTCGCAGGCTGACTGTGCCGTATTAATTGTTGCCGCCGGTACTGGCGAATTCGAAGCTGGTATTTCGAAAAATGGACAAACCCGTGAGCATGCTCTGCTCGCTTTTACTCTTGGTGTGAAGCAGCTGATTGTTGGTGTTAATAAGATGGACTCTACTGAGCCACCATACTCCGAGTCCCGATTTGAGGAAATCAAGAAAGAAGTATCGTCGTACATCAAGAAGATTGGTTACAATCCGGCTGCAGTCGCATTCGTGC…
Melitta_nigricans NNNNNNNNNNNNNNTATTACTATTGACATTGCCCTGTGGAAATTTGAAACCTCTAAGTACTATGTTACAATTATTGATGCTCCTGGACACAGAGATTTCATCAAAAACATGATCACCGGTACCTCGCAGGCTGACTGTGCCGTATTAATTGTTGCCGCCGGTACTGGCGAATTCGAAGCTGGTATTTCGAAAAATGGACAAACCCGTGAGCATGCTCTGCTCGCTTTTACTCTTGGTGTGAAGCAGCTGATTGTTGGTGTTAATAAGATGGACTCTACTGAGCCACCATACTCCGAGTCCCGATTTGAGGAAATCAAGAAAGAAGTATCGTCGTACATCAAGAAGATTGGTTACAATCCGGCTGCAGTCGCATTCGTGCCA…
Melitta_richtersveldensis NNNNNNNNNNNNNNTATCACTATTGACATTGCCCTGTGGAAATTTGAAACCTCTAAGTACTATGTTACAATTATTGATGCTCCTGGACACAGAGATTTCATCAAAAACATGATCACCGGTACCTCGCAGGCTGACTGTGCCGTATTAATTGTTGCCGCCGGTACTGGCGAATTCGAAGCTGGTATTTCGAAAAATGGACAAACCCGTGAGCATGCTCTGCTCGCTTTTACTCTTGGTGTGAAGCAGCTTATTGTTGGTGTTAATAAAATGGACTCTACTGAGCCACCATACTCCGAGTCTCGATTTGAGGAAATCAAGAAAGAAGTGTCGTCATACATCAAGAAGATTGGTTACAATCCGGCTGCAGTCGCAT…
Melitta_schmiedeknechti NNNNNNNNNNNNNNTATTACTATTGACATTGCCCTGTGGAAATTTGAAACCTCTAAGTACTATGTTACAATTATTGATGCTCCTGGACACAGAGATTTCATCAAAAACATGATCACCGGTACCTCGCAGGCTGACTGTGCCGTATTAATTGTTGCCGCCGGTACTGGCGAATTCGAAGCTGGTATTTCGAAAAATGGACAAACCCGTGAGCATGCTCTGCTCGCTTTTACTCTTGGTGTGAAGCAGCTGATTGTTGGTGTTAATAAGATGGACTCTACTGAGCCACCATACTCCGAGTCCCGATTTGAGGAAATCAAGAAAGAAGTATCGTCGTACATCAAGAAGATTGGTTACAATCCGGCTGCAGTCGCATTC…
Melitta_schultzei NNNNNNNNNNNNNNTATCACTATTGACATTGCCCTGTGGAAATTTGAAACCTCTAAGTACTATGTTACCATTATTGATGCTCCCGGACACAGAGATTTCATCAAAAACATGATCACCGGTACCTCGCAGGCTGACTGTGCCGTATTAATTGTTGCCGCCGGTACTGGCGAATTCGAAGCTGGTATTTCGAAAAATGGACAAACCCGTGAGCATGCTCTGCTCGCTTTTACTCTTGGTGTGAAGCAGTTGATTGTTGGTGTTAACAAGATGGACTCTACTGAGCCGCCATACTCTGAGACCCGATTTGAAGAAATCAAAAAAGAAGTATCGTCGTACATCAAGAAGATTGGTTACAATCCGGCTGCAGTCGCATTCGTGCCA…
Melitta_sibirica NNNNNNNNNNNNNNTATTACTATTGACATTGCCCTGTGGAAATTTGAAACCTCTAAGTACTATGTTACAATTATTGATGCTCCCGGACACAGAGATTTCATCAAAAACATGATCACCGGTACCTCGCAGGCTGACTGTGCCGTATTAATTGTTGCCGCCGGTACTGGCGAATTCGAAGCTGGTATTTCGAAAAATGGACAAACCCGTGAGCATGCTCTGCTCGCTTTTACTCTTGGTGTGAAGCAGCTGATTGTTGGTGTTAATAAGATGGACTCTACTGAGCCACCATACTCTGAGTCCCGATTTGAGGAAATTAAGAAAGAAGTATCGTCGTACATCAAGAAGATTGGTTTCAATCCGGCTGCAGTCGCATTCGTGCCAA…
Melitta_tomentosa NNNNNNNNNNNNNNTATTACTATTGACATTGCCCTGTGGAAATTTGAAACCTCTAAGTACTATGTTACAATTATTGATGCTCCTGGACACAGAGATTTCATCAAAAACATGATCACCGGTACCTCGCAGGCTGACTGTGCCGTATTAATTGTTGCCGCCGGTACTGGCGAATTCGAAGCTGGTATTTCGAAAAATGGACAAACCCGTGAGCATGCTCTGCTCGCTTTTACTCTTGGTGTGAAGCAGCTGATTGTTGGTGTTAATAAGATGGACTCTACTGAGCCACCATACTCCGAGTCCCGATTTGAGGAAATCAAGAAAGAAGTATCGTCGTACATCAAGAAGATTGGTTACAATCCGGCTGCAGTCGCATTCGTGCCA…
Melitta_tricincta NNNNNNNNNNNNNNTATTACTATTGACATTGCCCTGTGGAAATTTGAAACCTCTAAGTACTATGTTACAATTATTGATGCTCCTGGACACAGAGATTTCATCAAAAACATGATCACCGGTACCTCGCAGGCTGACTGTGCCGTATTAATTGTTGCCGCCGGTACTGGCGAATTCGAAGCTGGTATTTCGAAAAATGGACAAACCCGTGAGCATGCTCTGCTCGCTTTTACTCTTGGTGTGAAGCAGCTGATTGTTGGTGTTAATAAGATGGACTCTACTGAGCCACCATACTCCGAGTCCCGATTTGAGGAAATCAAGAAAGAAGTATCGTCGTACATCAAGAAGATTGGTTACAATCCGGCTGCAGTCGCATTCGTGCCA…
Melitta_udmurtica NNNNNNNNNNNNNNTATTACTATTGACATTGCCCTGTGGAAATTTGAAACCTCTAAGTACTATGTTACAATTATTGATGCTCCTGGACACAGAGATTTCATCAAAAACATGATCACCGGTACCTCGCAGGCTGATTGTGCCGTATTAATTGTTGCCGCCGGTACTGGCGAATTCGAAGCTGGTATTTCGAAAAATGGACAAACCCGTGAGCATGCTCTGCTCGCTTTTACTCTTGGTGTGAAGCAGCTGATTGTTGGTGTTAATAAGATGGACTCTACTGAGCCACCATACTCTGAGTCCCGATATGAGGAAATCAAGAAAGAAGTATCGTCGTACATCAAGAAGATTGGTTACAATCCGGCTGCAGTCGCATTCGTGCCA…
Promelitta_alboclypeata GAACGTGAACGTGGTATCACCATTGACATTGCCCTGTGGAAATTCGAAACCTCTAAATACTATGTTACCATTATTGATGCCCCTGGACACAGAGATTTCATCAAAAACATGATCACCGGTACCTCGCAGGCTGACTGTGCCGTATTAATTGTTGCCGCCGGTACTGGCGAGTTCGAAGCTGGTATTTCGAAAAATGGACAAACCCGTGAGCATGCTCTGCTCGCTTTTACTCTTGGTGTGAAGCAACTGATTGTTGGTGTTAACAAGATGGACTCTACTGAGCCACCATACTCCGAGTCTCGATTTGAAGAAATCAAGAAGGAAGTATCCTCCTACATCAAGAAGATTGGTTACAATCCTGCTGCAGTTGCATTC…
Rediviva_albifasciata ?????????????????????????????????????????????????????????????????????????????????????????????????????????????????????????????????????????????????????????????????????????????????????????????????????????????????????????????????????????????????????????????????????????????????????????????????????????????????????????????????????????????????????????????????????????????????????????…
Rediviva_alonsoae NNNNNNNNNNNNNNNATCACTATTGATATTGCTCTGTGGAAATTTGAAACCTCTAAATACTATGTTACCATTATTGATGCTCCTGGACATAGAGATTTCATCAAAAACATGATCACCGGTACCTCGCAGGCTGACTGTGCCGTATTAATTGTTGCCGCCGGTACTGGCGAGTTCGAAGCTGGTATTTCGAAAAATGGACAAACCCGTGAGCATGCTCTGCTTGCTTTTACTCTTGGTGTGAAGCAGTTGATTGTTGGTGTCAACAAGATGGACTCTACTGAGCCACCATACTCTGAGCCCCGATTTGAGGAAATCAAGAAAGAAGTATCGTCGTACATCAAAAAGATTGGTTACAATCCGGCAGCAGTTGCATTCGTGCCA…
Rediviva_aurata NNNNNNNNNNNNNNNATCACTATTGATATTGCTCTGTGGAAATTTGAAACCTCTAAATACTATGTTACCATTATTGATGCTCCTGGACATAGAGATTTCATCAAAAACATGATCACCGGTACCTCGCAGGCTGACTGTGCCGTATTAATTGTTGCCGCCGGTACTGGCGAGTTCGAAGCTGGTATTTCGAAAAATGGACAAACCCGTGAGCATGCTCTGCTTGCTTTTACTCTTGGTGTGAAGCAGTTGATTGTTGGTGTCAACAAGATGGACTCTACTGAGCCACCATACTCTGAGCCCCGATTTGAGGAAATCAAGAAAGAAGTATCGTCGTACATCAAAAAGATTGGTTACAATCCGGCGGCAGTTGCATTCGTGCCAAT…
Rediviva_brunnea NNNNNNNNNNNNNNNNNNNNNNNTGATATTGCTCTGTGGAAATTTGAAACCTCTAAATACTATGTTACCATTATTGATGCTCCTGGACATAGAGATTTCATCAAAAACATGATCACCGGTACCTCGCAGGCTGACTGTGCCGTATTAATTGTTGCCGCCGGTACTGGCGAGTTCGAAGCTGGTATTTCGAAAAATGGACAAACCCGTGAGCATGCACTGCTTGCTTTTACTCTTGGTGTGAAGCAGTTGATTGTTGGTGTCAACAAGATGGACTCTACTGAGCCACCATACTCTGAGCCCCGATTTGAGGAAATCAAGAAAGAAGTATCGTCGTACATCAAAAAGATTGGTTACAATCCAGCGGCAGTTGCATTTGTGCCAA…
Rediviva_colorata ?????????????????????????????????????????????????????????????????????????????????????????????????????????????????????????????????????????????????????????????????????????????????????????????????????????????????????????????????????????????????????????????????????????????????????????????????????????????????????????????????????????????????????????????????????????????????????????????…
Rediviva_emdeorum NNNNNNNNNNNNNNNATCACTATTGATATTGCTCTGTGGAAATTTGAAACCTCTAAATACTATGTTACCATTATTGATGCTCCTGGACATAGAGATTTCATCAAAAACATGATCACCGGTACCTCGCAGGCTGACTGTGCCGTATTAATTGTTGCCGCCGGTACTGGCGAGTTCGAAGCTGGTATTTCGAAAAATGGACAAACCCGTGAGCATGCTCTGCTTGCTTTTACTCTTGGTGTGAAGCAGTTGATTGTTGGTGTCAACAAGATGGACTCTACTGAGCCACCATACTCTGAGCCCCGATTTGAGGAAATCAAGAAAGAAGTATCGTCGTACATCAAAAAGATTGGTTACAATCCGGCGGCAGTTGCATTCGTGCCA…
Rediviva_gigas NNNNNNNNNNNNNNNATCACTATTGATATTGCTCTGTGGAAATTTGAAACCTCTAAATACTATGTTACCATTATTGATGCTCCTGGACATAGAGATTTCATCAAAAACATGATCACCGGTACCTCGCAGGCTGATTGTGCCGTATTAATTGTTGCCGCCGGTACTGGCGAGTTCGAAGCTGGTATTTCGAAAAATGGACAAACCCGTGAGCATGCTCTGCTCGCTTTTACTCTTGGTGTAAAGCAGCTGATTGTTGGTGTCAACAAGATGGACTCTACTGAGCCACCGTACTCTGAGTCCCGATTTGAGGAAATCAAGAAAGAAGTATCGTCGTACATCAAGAAGATTGGTTACAATCCGGCGGCAGTTGCATTCGTGCCAATT…
Rediviva_intermedia NNNNNNNNNNNNNNNATCACTATTGACATTGCTCTGTGGAAATTTGAAACATCAAAATACTATGTTACCATTATTGATGCTCCCGGACATAGAGATTTCATCAAAAACATGATCACCGGTACCTCGCAGGCTGACTGTGCCGTATTAATTGTTGCCGCCGGTACTGGCGAATTCGAAGCTGGTATTTCGAAAAATGGACAAACCCGTGAGCATGCTCTGCTCGCTTTTACTCTTGGTGTGAAGCAGCTGATTGTTGGTGTCAACAAGATGGACTCTACTGAGCCACCATACTCTGAGCCCCGATTTGAGGAAATCAAGAAAGAAGTATCATCGTACATTAAGAAGATTGGTTACAATCCGGCGGCAGTTGCATTCGTGC…
Rediviva_intermixta NNNNNNNNNNNNNNNNNNNCTATTGATATTGCTCTGTGGAAATTTGAAACCTCTAAATACTATGTTACCATTATTGATGCTCCTGGACATAGAGATTTCATCAAAAACATGATCACCGGTACCTCGCAGGCTGACTGTGCCGTATTAATTGTTGCCGCCGGTACTGGCGAGTTCGAAGCTGGTATTTCGAAAAATGGACAAACCCGTGAGCATGCTCTGCTCGCTTTTACTCTTGGTGTGAAGCAGCTGATTGTTGGTGTCAACAAGATGGACTCTACTGATCCACCATACTCTGAGCCCCGATATGAGGAAATCAAGAAAGAAGTATCGTCGTACATCAAGAAGATTGGTTACAATCCGGCGGCAGTTGCATTCGTGC…
Rediviva_longimanus NNNNNNNNNNNNNNNATCACTATTGATATTGCTCTGTGGAAATTCGAAACCTCTAAATACTATGTTACCATTATTGATGCTCCTGGACATAGAGATTTCATCAAAAACATGATCACCGGTACCTCGCAGGCTGACTGTGCCGTATTAATTGTTGCCGCCGGTACTGGCGAGTTCGAAGCTGGTATTTCGAAAAATGGACAAACCCGTGAGCATGCTCTGCTTGCTTTTACTCTTGGTGTGAAGCAGTTGATTGTTGGTGTCAACAAGATGGACTCTACTGAGCCACCATACTCTGAGCCCCGATTTGAGGAAATCAAGAAAGAAGTATCGTCGTACATCAAAAAGATTGGTTACAATCCGGCGGCAGTTGCATTCGTGC…
Rediviva_macgregori GAACGTGAACGTGGTATCACTATTGATATTGCTCTGTGGAAATTTGAAACCTCTAAATACTATGTTACCATTATTGATGCTCCGGGACATAGAGATTTCATCAAAAACATGATCACCGGTACCTCGCAGGCTGACTGTGCCGTATTAATTGTTGCCGCCGGTACTGGCGAGTTCGAAGCTGGTATTTCGAAAAATGGACAAACCCGTGAGCATGCTCTGCTTGCTTTTACTCTTGGTGTGAAGCAGTTGATTGTTGGTGTCAACAAGATGGACTCTACTGAGCCACCATACTCTGAGCCCCGATTTGAGGAAATCAAGAAAGAAGTATCGTCGTACATCAAAAAGATTGGTTACAATCCGGCGGCAGTTGCATTCGTGC…
Rediviva_micheneri NNNNNNNNNNNNNNNNNNNNNNNTGATATTGCTCTGTGGAAATTTGAAACCTCTAAATACTATGTTACCATTATTGATGCTCCTGGACATAGAGATTTCATCAAAAACATGATCACCGGTACCTCGCAGGCTGACTGTGCCGTATTAATTGTTGCCGCCGGTACTGGCGAGTTCGAAGCTGGTATTTCGAAAAATGGACAAACCCGTGAGCATGCTCTGCTTGCTTTTACTCTTGGTGTGAAGCAGTTGATTGTTGGTGTCAACAAGATGGACTCTACTGAGCCACCATACTCTGAGCCCCGATTTGAGGAAATCAAGAAAGAAGTATCGTCGTACATCAAAAAGATTGGTTACAATCCGGCGGCAGTTGCATTCGTGCC…
Rediviva_neliana NNNNNNNNNNNNNNNATCACTATTGATATTGCTCTGTGGAAATTTGAAACCTCTAAATACTATGTTACCATTATTGATGCTCCTGGACATAGAGATTTCATCAAAAACATGATCACCGGTACCTCGCAGGCTGACTGTGCCGTATTAATTGTTGCCGCCGGTACTGGCGAGTTCGAAGCTGGTATTTCGAAAAATGGACAAACCCGTGAGCATGCACTGCTTGCTTTTACTCTTGGTGTGAAGCAGTTGATTGTTGGTGTCAACAAGATGGACTCTACTGAGCCACCATACTCTGAGCCCCGATTTGAGGAAATCAAGAAAGAAGTATCGTCGTACATCAAAAAGATTGGTTACAATCCGGCGGCAGTTGCATTCGTGCCAA…
Rediviva_nitida NNNNNNNNNNNNNNNNNNNNTATTGATATTGCTCTGTGGAAATTTGAAACCTCTAAATACTATGTTACCATTATTGATGCTCCTGGACATAGAGATTTCATCAAAAACATGATCACCGGTACCTCGCAGGCTGACTGTGCCGTATTAATTGTTGCCGCCGGTACTGGCGAGTTCGAAGCTGGTATTTCGAAAAATGGACAAACCCGTGAGCATGCTCTGCTTGCTTTTACTCTTGGTGTGAAGCAGTTGATTGTTGGTGTCAACAAGATGGACTCTACTGAGCCACCATACTCTGAGCCCCGATTTGAGGAAATCAAGAAAGAAGTATCGTCGTACATCAAAAAGATTGGTTACAATCCGGCTGCAGTTGCATTCGTGCCAAT…
Rediviva_parva NNNNNNNNNNNNNNNATCACTATTGATATTGCTCTGTGGAAATTTGAAACCTCTAAATACTATGTTACCATTATTGATGCTCCTGGACATAGAGATTTCATCAAAAACATGATCACCGGTACCTCGCAGGCTGACTGTGCCGTATTAATTGTTGCCGCCGGTACTGGCGAGTTCGAAGCTGGTATTTCGAAAAATGGACAAACCCGTGAGCATGCTCTGCTTGCTTTTACTCTTGGTGTGAAGCAGTTGATTGTTGGTGTCAACAAGATGGACTCTACTGAGCCACCATACTCTGAGCCCCGATTTGAGGAAATCAAGAAAGAAGTATCGTCGTACATCAAAAAGATTGGTTACAATCCGGCGGCAGTTGCATTCGTGCCAATT…
Rediviva_peringueyi NNNNNNNNNNNNNNNATCACTATTGATATTGCTCTGTGGAAATTCGAAACCTCTAAATACTATGTTACCATTATTGATGCTCCTGGACATAGAGATTTCATCAAAAACATGATCACCGGTACCTCGCAGGCTGACTGTGCCGTATTAATTGTTGCCGCCGGTACTGGCGAGTTCGAAGCTGGTATTTCGAAAAATGGACAAACCCGTGAGCATGCTCTGCTTGCTTTTACTCTTGGTGTGAAGCAGTTGATTGTTGGTGTCAACAAGATGGACTCTACTGAGCCACCATACTCTGAGCCCCGATTTGAGGAAATCAAGAAAGAAGTATCGTCGTACATCAAAAAGATTGGTTACAATCCGGCGGCAGTTGCATTCGTGC…
Rediviva_rufipes NNNNNNNNNNNNNNNATCTCTATTGATATTGCTCTGTGGAAGTTTGNAACCTCTAAATATTATGTTACCATTATTGATGCTCCTGGACATAGAGATTTCATCAAAAACATGATCACCGGTACCTCGCAGGCTGACTGTGCCGTATTAATTGTTGCCGCCGGTACTGGCGAGTTCGAAGCTGGTATTTCGAAAAATGGACAAACCCGTGAGCATGCTCTGCTCGCTTTTACTCTTGGTGTGAAGCAGCTGATTGTTGGTGTCAACAAGATGGACTCTACTGATCCACCATACTCTGAGCCCCGATATGAGGAAATCAAGAAAGAAGTATCGTCGTACATCAAGAAGATTGGTTACAATCCGGCGGCAGTAGCATTCGTGCCAA…
Rediviva_saetigera GAACGTGAACGTGGTATCACTATTGATATTGCTCTGTGGAAATTTGAAACCTCTAAATACTATGTTACCATTATTGATGCTCCTGGACATAGAGATTTCATCAAAAACATGATCACCGGTACCTCGCAGGCTGACTGTGCCGTATTAATTGTTGCCGCCGGTACTGGCGAGTTCGAAGCTGGTATTTCGAAAAATGGACAAACCCGTGAGCATGCTCTGCTCGCTTTTACTCTTGGTGTGAAGCAGCTGATTGTTGGTGTCAACAAGATGGACTCTACTGAGCCACCATACTCTGAGCCCCGATTTGAGGAAATCAAGAAAGAAGTATCGTCGTACATCAAGAAGATCGGTTACAATCCGGCGGCAGTTGCATTCGTGCC…
Rediviva_steineri NNNNNNNNNNNNNNNNNNNNNNNTGATATTGCTCTGTGGAAATTTGAAACCTCTAAATACTATGTTACCATTATTGATGCTCCTGGACATAGAGATTTCATCAAAAACATGATCACCGGTACCTCGCAGGCTGACTGTGCCGTATTAATTGTTGCCGCCGGTACTGGCGAGTTCGAAGCTGGTATTTCGAAAAATGGACAAACCCGTGAGCATGCACTGCTTGCTTTTACTCTTGGTGTGAAGCAGTTGATTGTTGGTGTCAACAAGATGGACTCTACTGAGCCACCATACTCTGAGCCCCGATTTGAGGAAATCAAGAAAGAAGTATCGTCGTACATCAAAAAGATTGGTTACAATCCGGCGGCAGTTGCATTCGTGCCA…
Redivivoides_capensis NNNNNNNNNNNNNNTATCACTATTGATATTGCTCTGTGGAAATTTGAAACTGCTAAATACTATGTTACYATTATTGATGCTCCTGGACATAGAGATTTCATCAAAAACATGATCACCGGTACCTCGCAGGCTGACTGTGCCGTATTAATTGTTGCCGCCGGTACTGGCGAGTTCGAAGCTGGTATTTCGAAAAATGGACAAACCCGTGAGCATGCTCTGCTTGCTTTTACTCTTGGTGTGAAGCAGCTGATTGTTGGTGTCAACAAGATGGACTCTACTGAACCGCCATACTCAGAGCCCCGATTTGAGGAAATCAAGAAAGAAGTATCGTCGTACATCAAGAAGATTGGTTACAATCCGGCTGCAGTTGCATTCGT…
Redivivoides_namaquensis NNNNNNNNNNNNNNTATCACTATTGATATTGCTCTGTGGAAATTTGAAACTGCTAAATACTATGTTACCATTATTGATGCTCCTGGACATAGAGATTTCATCAAAAACATGATCACCGGTACCTCGCAGGCTGACTGTGCCGTATTAATTGTTGCCGCCGGTACTGGCGAGTTCGAAGCTGGTATTTCGAAAAATGGACAAACCCGTGAGCATGCTCTGCTTGCTTTTACTCTTGGTGTGAAGCAGCTGATTGTTGGTGTCAACAAGATGGACTCTACTGAACCGCCATACTCAGAGCCCCGATTTGAGGAAATCAAGAAAGAAGTATCGTCGTACATCAAGAAGATTGGTTACAATCCGGCTGCAGTTGCATT…
Redivivoides_simulans NNNNNNNNNNNNNNNATCACTATTGATATTGCTCTGTGGAAATTTGAAACCTCTAAATATTATGTTACCATTATTGATGCTCCTGGACATAGAGATTTCATCAAAAACATGATCACTGGTACCTCGCAGGCTGACTGTGCCGTATTAATTGTTGCCGCCGGTACTGGCGAGTTCGAAGCTGGTATTTCGAAAAATGGACAAACCCGTGAGCATGCTCTGCTCGCTTTTACTCTTGGTGTGAAGCAGCTGATTGTTGGTGTCAACAAGATGGACTCTACTGAGCCACCATACTCGGAGCCCCGATTTGAGGAAATCAAGAAAGAAGTATCGTCGTACATCAAGAAGATTGGTTACAATCCGGCTGCAGTTGCATTCGT…
Samba_atra GAGCGTGAACGTGGTATCACTATTGACATTGCCCTGTGGAAATTCGAAACCTCTAAATACTATGTCACCATTATTGATGCCCCTGGACACAGAGATTTCATCAAGAACATGATCACTGGTACATCACAGGCCGACTGTGCTGTCTTAATTGTTGCTGCTGGTACTGGAGAGTTTGAAGCTGGTATTTCAAAGAACGGACAAACCCGTGAGCACGCTCTGCTTGCTTTCACACTTGGTGTGAAGCAACTCATTGTCGGTGTTAACAAGATGGACTCCACTGAACCACCATACTCAGAAGCTCGATTTGAGGAAATCAAGAAGGAAGTATCGTCCTACATCAAGAAAATTGGTTACAACCCTGCTGCAGTTGCGTTCGTGCCAATTTCTG…
Samba_fasciata GAGCGTGAACGTGGTATCACTATTGACATTGCCCTCTGGAAATTCGAAACCTCTAAATACTATGTCACCATTATTGATGCCCCTGGACACAGGGATTTCATTAAGAACATGATCACTGGTACATCACAGGCTGACTGTGCTGTCTTAATTGTTGCTGCTGGTACTGGAGAGTTTGAAGCTGGTATTTCAAAGAATGGACAAACCCGTGAGCACGCTCTGCTTGCTTTCACACTTGGTGTGAAGCAACTCATTGTCGGTGTTAACAAGATGGACTCCACTGAACCACCATACTCAGAAGCTCGATTTGAGGAAATCAAGAAAGAAGTATCGTCCTACATCAAGAAAATTGGTTACAACCCTGCTGCAGTTGCGTTTGTGCCAATC…
Samba_griseonigra GAGCGTGAACGTGGTATCACTATTGACATTGCCCTCTGGAAATTTGAAACCTCTAAATACTATGTCACCATTATTGATGCTCCTGGACACAGAGATTTCATCAAGAACATGATCACTGGTACATCACAGGCTGACTGTGCTGTATTAATTGTTGCTGCTGGTACTGGAGAGTTTGAAGCTGGTATTTCAAAGAACGGACAAACCCGTGAGCATGCTCTGCTCGCTTTCACACTTGGTGTGAAGCAACTCATTGTTGGTGTTAACAAGATGGACTCCACTGAACCACCATACTCCGAAACTCGATTTGAGGAAATCAAGAAAGAAGTATCGTCCTACATCAAGAAAATTGGTTACAACCCTGCTGCAGTTGCGTTCGTGCCA…
Samba_ogilviei GAGCGTGAACGTGGTATCACCATTGACATTGCCCTCTGGAAATTTGAAACCTCTAAATACTATGTTACCATTATTGATGCTCCTGGACACAGAGATTTCATCAAGAACATGATCACTGGTACATCACAGGCTGACTGTGCTGTATTAATTGTTGCTGCTGGTACTGGAGAGTTTGAAGCTGGTATTTCAAAGAACGGACAAACCCGTGAGCATGCATTGCTTGCTTTCACACTTGGTGTGAAGCAACTCATTGTTGGTGTTAACAAGATGGACTCCACTGAACCACCATACTCCGAAGCTCGATTTGAGGAAATTAAGAAGGAAGTATCGTCCTACATCAAGAAAATTGGTTACAACCCTGCTGCAGTTGCGTTCGTGCCAATT…
Samba_spinosa GAGCGTGAACGTGGTATCACTATTGACATTGCCCTCTGGAAATTTGAAACCTCTAAATACTATGTCACCATTATTGATGCTCCTGGACACAGAGATTTCATCAAGAACATGATCACTGGTACATCACAGGCTGACTGTGCTGTATTAATTGTTGCTGCTGGTACTGGAGAGTTTGAAGCTGGTATTTCAAAGAACGGACAAACCCGTGAGCATGCTCTGCTCGCTTTCACACTTGGTGTGAAGCAACTCATTGTTGGTGTTAACAAGATGGACTCCACTGAACCACCATACTCCGAAACTCGATTTGAGGAAATCAAGAAAGAAGTATCGTCCTACATCAAGAAAATTGGTTACAACCCTGCTGCAGTTGCGTTCGTGCCAATTT…
OUT_Colletes_inaequalis GATACGCTTACCGCTGTGAGAAAAATGACAAAAAGGGACGTATTTATAGAAAAAGAACAAATGATGAACATTCTGATGTTCTTGCCCAGCTGGGATGGTAAAATGCCTCAACCGTGTATATTGAAACCAAAGCCATTGTGGACCGGTAAACAAATTTTCTCATTGATCATACCGGGTAATGTAAACATGATAAGAACCCATAGCACGCATCCGGACGAGGAAGACGATGGTCCGTACAAGTGGATATCCCCTGGTGATACCAAAGTAATGGTAGAACATGGAGAACTCGTAATGGGTATACTTTGCAAAAAGACTTTAGGTACATCGGCAGGTTCTCTGCTTCACATTTGTATGTTGGAGTTAGGTCATGAGGTT…
OUT_Ctenoplectra_albolimbata GACACACTTACTGCTGTAGAAAAAATGACCAAGAGAGATGTTTTCATTGAAAAAGAGCAAATGATGAACATCCTTATGTTTTTACCCAGTTGGGATGGCAAAATGCCTCAACCGTGTATATTGAAACCAAAACCACTGTGGACTGGTAAACAGATTTTTTCTTTAATCATACCAGGCAACGTGAATATGATAAGAACTCATAGCACCCATCCGGACGAAGAGGACGATGGTCCGTATAAATGGATTTCTCCTGGCGATACCAAGGTCATGGTAGAACATGGAGAACTCGTTATGGGTATATTATGTAAAAAAACTTTGGGTACATCTGCTGGATCTTTGCTTCACATTTGTATGTTGGAGTTGGGGCACG…
OUT_Lithurgus_echinocacti GACACTCTCACCGCCGTACGAAAAATGACGAAGCGAGATGTCTTTATCGAGAAAGAACAGATGATGAACATTCTCATGTTCTTGCCCAGCTGGGATGGAAAGATGCCTCAACCATGTATATTGAAACCAAAGCCTTTATGGACCGGAAAACAGATATTCTCACTGATTATTCCGGGTAATGTAAATATGATAAGAACCCACAGCACGCATCCCGACGAAGAAGACGATGGTCCTTACAAATGGATCTCTCCTGGCGATACCAAAGTAATGGTAGAACACGGTGAACTCGTAATGGGTATACTTTGTAAGAAAACTTTGGGAACTTCCGCTGGATCTTTGCTTCACATTTGTATGTTGGAATTGGGCCACGAAG…
Capicola_hantamensis GATACTCTCACTGCTGTCAGAAAAATGACGAAACGAGACGTGTTCATAGAAAAGGAACAAATGATGAATATACTTATGTTCTTACCTAGCTGGGACGGTAAAATGCCTCAACCGTGTATATTAAAACCAAAACCTTTATGGACTGGTAAACAAATTTTCTCGTTAATTATACCGGGTAATGTAAATATGATAAGAACTCACAGTACGCACCCCGACGAAGAAGATGATGGTCCATATAAATGGATTTCTCCTGGTGATACCAAAGTCATGGTAGAACATGGTGAACTTGTTATGGGTATACTTTGTAAAAAGACTTTAGGTACCTCTGCTGGTTCTCTACTTCACATTTGTATGTTAGAGTTGGGCCACGAAGTTTGT…
Capicola_nanula GATACTCTCACTGCTGTCAGAAAAATGACAAAACGAGACGTTTTCATAGAAAAAGAACAAATGATGAATATACTCATGTTCTTACCCAGCTGGGACGGTAAAATGCCTCAACCATGTATATTAAAACCAAAACCTTTATGGACTGGTAAACAAATTTTCTCGTTAATTATACCGGGTAATGTAAATATGATAAGAACACACAGTACACACCCTGACGAAGAAGACGATGGTCCATATAAATGGATTTCTCCTGGTGATACCAAAGTCATGGTAGAACACGGTGAACTTGTTATGGGTATACTTTGTAAAAAGACTTTAGGTACTTCTGCTGGTTCACTTCTTCACATTTGTATGTTAGAGTTGGGTCATGAAGTTTGTGGACG…
Capicola_nigerrima GATACACTCACTGCTGTCAGAAAAATGACAAAACGAGACGTTTTCATAGAAAAGGAACAAATGATGAATATACTCATGTTCTTACCCAGCTGGGACGGTAAAATGCCTCAACCATGTATATTAAAACCAAAACCTTTATGGACTGGTAAACAAATTTTCTCGTTAATCATACCGGGTAATGTAAATATGATAAGAACACACAGTACACATCCTGACGAAGAAGATGATGGTCCATATAAATGGATTTCTCCTGGTGATACCAAAGTCATGGTAGAACACGGTGAACTTGTTATGGGTATACTTTGTAAAAAGACTTTAGGTACCTCTGCTGGTTCTCTGCTTCACATTTGTATGTTAGAGTTAGGCCATGAAGTTTGTGG…
Capicola_richtersveldensis NNNNNNNNNNNNNNNNNNNNNNNNNNNNNNNNNNNNNNNNNNNNNNNNNNNNNNNNNNNNNNNNNNNNNNNNNNNNNNNNNNNNNNNNNNNNNNNNNNNNNNNNNNNNNNNNNGTGTATATTAAAACCAAAACCTTTATGGACTGGTAAACAAATTTTCTCGTTAATCATACCGGGTAATGTAAATATGATAAGAACGCACAGTACGCATCCTGACGAAGAAGACGATGGTCCATATAAATGGATTTCTCCTGGTGATACCAAAGTCATGGTAGAACACGGTGAACTTGTTATGGGTATACTTTGTAAAAAGACTTTAGGTACCTCTGCTGGTTCTCTCCTTCACATTTGTATGTTAGAGTTGGGCCATGAA…
Dasypoda_argentata GATACTCTTACCGCTGTCAGAAAAATGACAAAAAGGGACGTTTTTATAGAAAAGGAGCAGATGATGAACATTCTTATGTTCTTGCCCAGTTGGGATGGCAAAATGCCGCAGCCGTGTATATTGAAACCAAAGCCTCTGTGGACCGGTAAACAAATTTTCTCGTTAATTATACCGGGTAATGTAAATATGATAAGAACTCACAGTACACATCCCGACGAAGAAGATGACGGTCCATACAAATGGATCTCTCCTGGTGATACTAAAGTCATGGTAGAACATGGTGAACTTGTTATGGGTATACTTTGTAAAAAGACTTTGGGTACATCTGCTGGTTCTCTGCTTCACATTTGTATGTTAGAATTAGGACACGAAGTTTGTGG…
Dasypoda_braccata GATACTCTTACCGCTGTCAGAAAAATGACAAAAAGGGACGTTTTTATAGAAAAGGAGCAGATGATGAACATTCTTATGTTCTTGCCCAGTTGGGATGGCAAAATGCCGCAGCCGTGTATATTGAAACCAAAGCCTCTGTGGACCGGTAAACAAATTTTCTCGTTAATTATACCGGGTAATGTAAATATGATAAGAACTCACAGTACACATCCCGACGAAGAAGATGACGGTCCATACAAATGGATTTCTCCTGGTGATACTAAAGTCATGGTAGAACATGGTGAACTTGTTATGGGTATACTTTGTAAAAAGACTTTGGGTACATCTGCTGGTTCTCTGCTTCACATTTGTATGTTAGAATTAGGACACGAAGTTTGTGGA…
Dasypoda_dusmeti ??????????????????????????????????????????????????????????????????????????????????????????????????????????????????????????????????????????????????????????????????????????????????????????????????????????????????????????????????????????????????????????????????????????????????????????????????????????????????????????????????????????????????????????????????????????????????????????????…
Dasypoda_frieseana GATACTCTTACCGCTGTCAGAAAAATGACAAAGAGGGACGTTTTTATAGAAAAGGAGCAGATGATGAACATTCTTATGTTCTTGCCCAGTTGGGATGGCAAAATGCCGCAGCCGTGTATATTGAAACCAAAGCCTCTGTGGACCGGTAAACAAATTTTCTCGTTAATTATACCGGGTAATGTAAATATGATAAGAACTCACAGTACACATCCCGACGAAGAAGATGACGGTCCATACAAATGGATCTCTCCTGGTGATACTAAAGTCATGGTAGAACATGGTGAACTTGTTATGGGTATACTTTGTAAAAAGACTTTGGGTACRTCTGCTGGTTCTCTGCTTCACATTTGTATGTTAGAATTAGGACACGAAGTTTGTGG…
Dasypoda_hirtipes NNNNNNNNNNNNNNNNNNNNNNNNNNNNNNNNNNNNNNNNNNNNNNNNNNNNNNNNNNNNNNNNNNNNNNNNNNNNNNNNNNNNNNNNNNNNNNNNNNNNNNNNNNNNNNNNNGTGTATATTGAAACCAAAGCCCCTGTGGACCGGTAAACAAATTTTCTCGTTAATTATACCGGGTAATGTAAATATGATAAGAACTCACAGTACACATCCTGACGAAGAAGATGACGGTCCATACAAATGGATCTCTCCTGGTGATACTAAAGTCATGGTAGAACATGGTGAACTTGTTATGGGTATACTTTGTAAAAAGACTTTGGGTACATCTGCTGGTTCTCTGCTTCACATTTGTATGTTAGAATTAGGACACGAAGTTTGTGGA…
Dasypoda_oraniensis GATACTCTTACCGCTGTCAGAAAAATGACAAAAAGGGACGTTTTTATAGAAAAAGAGCAGATGATGAACATTCTTATGTTCTTACCCAGTTGGGATGGCAAAATGCCGCAGCCGTGTATATTGAAACCAAAGCCTCTGTGGACCGGTAAACAAATTTTCTCGTTAATTATACCGGGCAATGTAAATATGATAAGAACTCACAGTACACATCCTGACGAAGAAGATGACGGTCCATACAAATGGATCTCTCCTGGTGATACTAAAGTCATGGTAGAACATGGTGAACTTGTTATGGGTATACTTTGTAAAAAGACTTTGGGTACATCTGCTGGTTCTCTGCTTCACATTTGTATGTTAGAATTAGGACACGAAGTTTGTG…
Dasypoda_pyriformis GATACTCTTACCGCTGTCAGAAAAATGACGAAAAGGGACGTTTTTATAGAAAAGGAGCAGATGATGAACATTCTTATGTTCTTGCCCAGTTGGGATGGCAAAATGCCGCAGCCGTGTATATTGAAACCAAAGCCTCTGTGGACCGGTAAACAAATTTTCTCGTTAATTATACCGGGTAATGTAAATATGATAAGAACTCACAGTACACATCCTGACGAAGAAGATGACGGTCCATACAAATGGATCTCTCCTGGTGATACTAAAGTTATGGTAGAACATGGTGAACTTGTTATGGGTATACTTTGTAAAAAGACTTTGGGTACATCTGCTGGTTCTCTGCTTCATATTTGTATGTTAGAATTAGGGCACGAAGTTTGTG…
Dasypoda_pyrotricha GATACTCTTACCGCTGTCAGAAAGATGACAAAGAGGGACGTTTTTATAGAAAAGGAGCAGATGATGAACATTCTTATGTTCTTGCCCAGTTGGGACGGCAAAATGCCGCAGCCGTGTATATTGAAACCAAAGCCTCTGTGGACCGGTAAACAAATTTTCTCCTTAATTATACCGGGCAATGTAAATATGATAAGAACTCACAGTACACATCCCGACGAAGAAGACGACGGTCCATACAAATGGATCTCTCCTGGTGACACTAAGGTCATGGTAGAACATGGTGAACTTGTTATGGGTATACTTTGTAAAAAGACCTTGGGTACATCTGCTGGTTCTCTGCTTCACATTTGTATGTTAGAATTAGGACACGAAGTTTGTG…
Dasypoda_spinigera GATACTCTTACCGCTGTCAGAAAAATGACAAAAAGGGACGTTTTTATAGAAAAGGAGCAGATGATGAACATTCTTATGTTCTTGCCCAGTTGGGATGGCAAAATGCCGCAGCCGTGTATATTGAAACCAAAGCCTCTGTGGACCGGTAAACAAATTTTCTCGTTAATTATACCGGGTAATGTAAATATGATAAGAACTCACAGTACACATCCCGACGAAGAAGATGACGGTCCATACAAATGGATCTCTCCTGGTGATACTAAAGTCATGGTAGAACATGGTGAACTTGTTATGGGTATACTTTGTAAAAAGACTTTGGGTACATCTGCTGGTTCTCTGCTTCACATTTGTATGTTAGAATTAGGACACGAAGTTTGTGG…
Dasypoda_suripes ??????????????????????????????????????????????????????????????????????????????????????????????????????????????????????????????????????????????????????????????????????????????????????????????????????????????????????????????????????????????????????????????????????????????????????????????????????????????????????????????????????????????????????????????????????????????????????????????…
Dasypoda_visnaga NNNNNNNNNNNNNNNNNNNNNNNNNNNNNNNNNNNNNNNNNNNNNNNNNNNNNNNNNNNNNNNNNNNNNNNNNNNNNNNNNNNNNNNNNNNNNNNNNNNNNNNNNNNNNNNNNGTGTATATTGAAACCAAAGCCTCTGTGGACCGGTAAACAAATTTTCTCGTTAATTATACCGGGTAATGTAAATATGATCAGAACTCACAGTACACATCCCGACGAAGAAGATGACGGTCCATACAAATGGATCTCTCCTGGTGATACTAAGGTCATGGTAGAACATGGTGAACTTGTTATGGGTATACTTTGTAAAAAGACTTTGGGTACATCTGCTGGTTCTCTGCTTCACATTTGTATGTTAGAATTAGGACACGAAGTTTGCGGAC…
Eremaphanta_iranica ???????????????????????????????????????????????????????????????????????????????????????????????????????????????????????????????????????????????????????????????????????????????????????????????????????????????????????????????????????????????????????????????????????????????????????????????????????????????????????????????????????????????????????????????????????????????????????????…
Hesperapis_cockerelli GACACTCTCACTGCTGTCAGAAAAATGACAAAGCGAGACGTTTTTATAGAAAAGGAACAGATGATGAACATACTCATGTTCTTACCCAGCTGGGACGGTAAAATGCCTCAGCCGTGTATATTAAAGCCAAAACCTTTGTGGACCGGTAAACAAATTTTCTCGCTAATTATACCGGGTAATGTAAATATGATAAGAACGCACAGCACGCACCCCGACGAAGAAGACGATGGTCCATACAAATGGATATCGCCTGGTGATACCAAAGTCATGGTAGAGCACGGTGAACTTGTTATGGGTATACTTTGTAAAAAGACTTTAGGTACATCTGCCGGTTCTCTACTTCACATTTGTATGTTAGAGTTGGGCCACGAAGTTTG…
Hesperapis_larreae NNNNNNNNNNNNNNNNNNNNNNNNNNNNNNNNNNNNNNNNNNNNNNNNNNNNNNNNNNNNNNNNNNNNNNNNNNNNNNNNNNNNNNNNNNNNNNNNNNNNNNNNNNNNNNNNNCTGTATATTAAAACCAAAACCTTTATGGACTGGTAAACAAATTTTCTCGCTAATTATACCGGGTAATGTAAATATGATAAGAACGCACAGCACGCACCCCGACGAAGAAGATGATGGTCCATATAAATGGATTTCACCTGGTGATACCAAAGTCATGGTAGAGCACGGTGAACTTGTTATGGGTATACTTTGTAAAAAGACTTTAGGTACATCTGCCGGTTCTCTACTTCACATTTGTATGTTAGAGTTGGGCCACGAAGTTTGTGG…
Hesperapis_regularis NNNNNNNNNNNNNNNNNNNNNNNNNNNNNNNNNNNNNNNNNNNNNNNNNNNNNNNNNNNNNNNNNNNNNNNNNNNNNNNNNNNNNNNNNNNNNNNNNNNNNNNNNNNNNNNNNGTGTATATTAAAACCAAAACCTTTATGGACTGGTAAACAAATTTTCTCGCTAATTATACCGGGTAATGTAAATATGATAAGAACGCACAGCACGCACCCCGACGAAGAAGACGATGGTCCATACAAATGGATTTCACCTGGTGATACCAAAGTCATGGTAGAGCACGGTGAACTTGTTATGGGTATACTTTGTAAAAAGACTTTGGGTACATCTGCCGGTTCTCTACTTCACATTTGTATGTTAGAATTGGGCCACGAAGTTTGT…
Hesperapis_rhodocerata GACACTCTCACTGCTGTCAGAAAAATGACAAAACGAGACGTTTTTATAGAAAAGGAACAGATGATGAACATACTCATGTTCTTACCCAGCTGGGACGGTAAAATGCCTCAGCCGTGTATATTAAAGCCAAAACCTTTATGGACCGGTAAACAAATTTTCTCGCTAATTATACCGGGTAATGTAAATATGATAAGAACGCACAGCACGCACCCCGACGAAGAAGACGATGGTCCATACAAATGGATTTCGCCTGGTGATACCAAAGTCATGGTAGAGCACGGTGAACTTGTTATGGGTATACTTTGTAAAAAGACTCTAGGTACATCTGCCGGTTCTCTACTTCACATTTGTATGTTAGAGTTGGGCCATGAAGTTT…
Hesperapis_trochanterata GACACGCTCACTGCTGTCAGAAAAATGACAAAGCGAGACGTTTTTATAGAAAAGGAACAGATGATGAACATACTCATGTTCTTACCCAGCTGGGACGGTAAAATGCCTCAGCCCTGTATATTAAAACCAAAACCTTTATGGACTGGTAAACAAATTTTCTCGCTAATCATACCGGGTAATGTAAATATGATAAGAACGCACAGCACGCACCCCGACGAAGAGGACGATGGTCCGTATAAATGGATTTCGCCTGGTGATACCAAAGTCATGGTAGAGCACGGTGAACTTGTTATGGGTATACTTTGTAAAAAGACTTTAGGTACATCCGCCGGTTCTCTACTTCACATTTGTATGTTAGAGTTGGGCCACGAAGT…
Macropis_europaea NNNNNNNNNNNNNNNNNNNNNNNNNNNNNNNNNNNNNNNNNNNNNNNNNNNNNNNNNNNNNNNNNNNNNNNNNNNNNNNNNNNNNNNNNNNNNNNNNNNNNNNNNNNNNNNNNATGTATATTGAAGCCTAAGCCACTGTGGACAGGAAAACAGATTTTCTCCCTGATCATACCTGGAAACGTGAACATGATAAGAACCCACAGCACACATCCTGATGAAGAGGATGATGGTCCGTACAAGTGGATTTCTCCCGGAGACACAAAGGTCATGGTAGAACACGGAGAACTCGTGATGGGTATTCTTTGTAAAAAGACTCTGGGTACGTCAGCCGGGTCTCTGCTTCACATCTGTATGTTGGAGTTAGGGCACGAGGTCTGCGGC…
Macropis_fulvipes GATACGCTCACTGCCGTGAGGAAAATGACGAAGCGAGACGTGTTCATCGAGAAGGAGCAGATGATGAATATTCTCATGTTCTTGCCCAGCTGGGACGGCAAAATGCCACAGCCATGTATATTGAAGCCTAAGCCACTGTGGACAGGAAAACAGATTTTCTCCTTGATCATACCTGGAAACGTGAACATGATAAGAACCCACAGCACACATCCTGATGAAGAGGATGATGGTCCGTACAAGTGGATTTCTCCCGGAGACACAAAGGTCATGGTAGAACACGGAGAACTCGTGATGGGTATTCTTTGTAAAAAGACTCTGGGTACGTCAGCCGGGTCTCTGCTTCACATCTGTATGTTGGAGTTGGGGCACGAGGTCTGCGGC…
Macropis_nuda GATACGCTCACTGCCGTGAGGAAAATGACGAAGCGAGACGTGTTCATCGAGAAGGAGCAGATGATGAATATTCTCATGTTCTTGCCCAGCTGGGACGGCAAAATGCCACAGCCATGTATATTGAAGCCTAAGCCACTGTGGACAGGAAAACAGATTTTCTCCTTGATCATACCTGGAAACGTGAATATGATAAGAACCCACAGCACACATCCTGATGAAGAGGATGATGGTCCGTACAAGTGGATTTCTCCCGGAGACACAAAGGTCATGGTAGAACACGGAGAACTTGTAATGGGTATTCTTTGTAAAAAGACTCTGGGTACGTCAGCCGGGTCTCTGCTTCACATCTGTATGTTGGAGTTGGGGCACGAGGTCTGCGGCCGAT…
Meganomia_binghami GACACACTCACTGCTGTAAGAAAAATGACGAAACGAGACGTTTTTATCGAAAAGGAGCAAATGATGAACATTCTGATGTTCTTGCCAAGCTGGGACGGTAAAATGCCACAACCATGTATATTGAAACCAAAACCCTTGTGGACGGGCAAACAGATTTTCTCTTTGATCATACCTGGCAACGTGAACATGATAAGAACACACAGCACGCATCCCGACGAGGAAGACGATGGTCCTTACAAGTGGATTTCTCCCGGAGATACGAAAGTCATGGTAGAGCATGGAGAGCTCGTAATGGGTATTCTTTGTAAAAAGACTCTGGGTACCTCTGCTGGTTCTCTTCTTCACATTTGTATGTTGGAATTGGGTCACGAGGTTTGCGG…
Melitta_aegyptiaca NNNNNNNNNNNNNNNNNNNNNNNNNNNNNNNNNNNNNNNNNNNNNNNNNNNNNNNNNNNNNNNNNNNNNNNNNNNNNNNNNNNNNNNNNNNNNNNNNNNNNNNNNNNNNNNNNTTGCATATTGAAGCCAAAGCCTCTGTGGACGGGCAAACAAATCTTCTCCCTGATCATTCCCGGCAACGTGAACATGATAAGAACGCACAGTTCACACCCCGACGACGAAGACGACGGCCCTTATAAATGGATATCTCCTGGAGACACCAAGGTCATGGTAGAGCACGGAGAACTCATCATGGGCATTCTCTGTAAAAAGACTCTGGGTACGTCGGCCGGATCTCTGCTTCACATTTGCATGCTGGAGTTGGGGCACGAGGTCTGTGG…
Melitta_arrogans GATACGCTCACCGCCGTGAGAAAGATGACCAAGCGCGACGTGTTCATAGAAAAGGAGCAGATGATGAACATTCTCATGTTCTTGCCCAGCTGGGACGGCAAGATGCCGCAGCCTTGCATATTGAAGCCAAAGCCTCTGTGGACGGGCAAACAGATCTTCTCCTTGATCATTCCCGGCAACGTGAACATGATAAGAACCCACAGTTCACATCCGGACGACGAGGACGACGGGCCCTACAAGTGGATCTCCCCTGGAGACACCAAGGTCATGGTAGAGCACGGAGAGCTCATCATGGGCATTCTCTGCAAGAAGACTCTGGGTACGTCGGCCGGATCGCTGCTTCACATTTGCATGCTGGAGCTGGGGCACGAGGTCTGCGGAC…
Melitta_avontuurensis NNNNNNNNNNNNNNNNNNNNNNNNNNNNNNNNNNNNNNNNNNNNNNNNNNNNNNNNNNNNNNNNNNNNNNNNNNNNNNNNNNNNNNNNNNNNNNNNNNNNNNNNNNNNNNNNNGTGTATATTAAAACCAAAGCCTTTGTGGACGGGTAAACAAATTTTCTCCTTGATCATACCCGGCAACGTAAATATGATAAGAACGCACAGTTCACATCCTGACGACGAAGACGATGGTCCGTACAAGTGGATATCTCCTGGAGACACCAAGGTCATGGTAGAACACGGAGAACTCATTATGGGTATTCTTTGTAAAAAGACTTTGGGTACGTCGGCCGGATCTCTGCTTCACATTTGTATGTTGGAGTTAGGGCACGAGGTTTG…
Melitta_bicollaris NNNNNNNNNNNNNNNNNNNNNNNNNNNNNNNNNNNNNNNNNNNNNNNNNNNNNNNNNNNNNNNNNNNNNNNNNNNNNNNNNNNNNNNNNNNNNNNNNNNNNNNNNNNNNNNNNTTGCATATTGAAGCCAAAGCCTCTGTGGACGGGCAAACAAATTTTCTCCCTGATCATTCCCGGCAACGTGAACATGATAAGAACGCACAGTTCACACCCCGACGACGAAGACGACGGCCCTTATAAATGGATTTCACCTGGAGACACCAAGGTCATGGTAGAGCACGGAGAACTCATCATGGGTATTCTCTGTAAAAAGACTCTGGGTACGTCGGCCGGATCTCTGCTTCACATTTGCATGCTGGAGTTGGGGCACGAGGTCTGTGG…
Melitta_budashkini NNNNNNNNNNNNNNNNNNNNNNNNNNNNNNNNNNNNNNNNNNNNNNNNNNNNNNNNNNNNNNNNNNNNNNNNNNNNNNNNNNNNNNNNNNNNNNNNNNNNNNNNNNNNNNNNNTTGTATCTTGAAACCAAAGCCTCTGTGGACCGGTAAACAAATCTTCTCCTTGATCATACCCGGCAACGTGAACATGATAAGAACGCACAGTTCACACCCCGACGACGAAGACGACGGGCCCTACAAGTGGATTTCCCCCGGAGACACCAAGGTCATGGTAGAGCACGGAGAACTCATCATGGGTATTCTCTGCAAAAAGACTCTGGGTACGTCGGCCGGATCTCTGCTTCACATTTGCATGCTGGAGTTGGGGCACGAGGTCTGTGG…
Melitta_budensis NNNNNNNNNNNNNNNNNNNNNNNNNNNNNNNNNNNNNNNNNNNNNNNNNNNNNNNNNNNNNNNNNNNNNNNNNNNNNNNNNNNNNNNNNNNNNNNNNNNNNNNNNNNNNNNNNTTGCATATTGAAGCCAAAGCCTCTGTGGACGGGCAAACAAATCTTCTCCCTGATCATTCCCGGCAACGTGAACATGATAAGAACGCACAGTTCACACCCCGACGACGAAGACGACGGCCCTTACAAATGGATTTCACCTGGAGACACCAAGGTCATGGTAGAACACGGAGAACTCATCATGGGCATTCTCTGTAAAAAGACTCTTGGTACGTCGGCCGGATCTCTGCTTCACATTTGCATGCTGGAGTTGGGGCACGAGGTCTGTGGAC…
Melitta_dimidiata GATACACTGACCGCCGTCAGAAAGATGACGAAACGCGACGTTTTCATAGAAAAGGAACAGATGATGAACATTCTCATGTTCTTGCCCAGCTGGGACGGCAAGATGCCGCAGCCTTGCATATTGAAGCCAAAGCCTCTGTGGACGGGCAAACAAATCTTCTCCCTGATCATTCCCGGCAACGTGAACATGATAAGAACGCACAGTTCACACCCCGACGACGAAGACGACGGCCCTTATAAATGGATTTCACCTGGAGACACCAAGGTCATGGTAGAGCACGGAGAACTCATCATGGGTATTCTCTGTAAAAAGACTCTGGGTACGTCGGCCGGATCTCTGCTTCACATTTGCATGTTGGAGTTGGGGCACGAGGTCTGTGGA…
Melitta_eickworti GATACACTGACCGCCGTGAGAAAAATGACGAAACGCGACGTCTTCATAGAAAAGGAACAGATGATGAACATTCTCATGTTCTTGCCCAGCTGGGACGGCAAGATGCCGCAGCCTTGCATATTGAAGCCAAAGCCTCTGTGGACCGGTAAACAAATCTTCTCCTTGATCATTCCCGGCAACGTGAACATGATAAGAACGCACAGTTCACACCCCGACGACGAAGACGAAGGCCCTTATAAATGGATTTCCCCTGGAGACACCAAGGTCATGGTAGAGCACGGAGAACTCATCATGGGCATTCTCTGCAAAAAGACTCTGGGTACGTCGGCCGGGTCTCTGCTTCACATTTGCATGCTGGAGTTGGGGCACGAAGTCTGTGGA…
Melitta_ezoana NNNNNNNNNNNNNNNNNNNNNNNNNTGACTAAACGCGACGTCTTCATAGAAAAGGAACAGATGATGAACATTCTCATGTTCTTGCCCAGCTGGGACGGCAAGATGCCGCAGCCTTGTATTTTGAAACCAAAGCCTCTGTGGACCGGTAAACAGATCTTCTCCTTGATCATACCCGGCAACGTGAACATGATAAGAACGCACAGTTCACACCCCGACGACGAAGACGAGGGGCCCTACAAGTGGATTTCCCCCGGAGACACCAAGGTCATGGTAGAGCACGGAGAACTCATCATGGGTATTCTCTGCAAAAAGACTCTGGGTACGTCGGCCGGATCTCTGCTTCACATTTGCATGCTGGAGTTGGGGCACGAGGTCTGTGGACGG…
Melitta_haemorrhoidalis NNNNNNNNNNNNNNNNNNNNNNNNNTGACGAAACGCGACGTCTTCATAGAAAAGGAACAGATGATGAACATTCTCATGTTCTTGCCCAGCTGGGACGGTAAGATGCCGCAGCCTTGCATATTGAAGCCGAAGCCTCTGTGGACGGGCAAACAAATCTTCTCCCTGATCATTCCCGGCAACGTGAACATGATAAGAACGCACAGTTCACACCCCGACGACGAAGACGACGGCCCTTATAAATGGATTTCTCCTGGAGACACCAAGGTCATGGTAGAACACGGAGAACTCATCATGGGCATTCTCTGTAAAAAGACTCTGGGTACGTCGGCCGGATCTCTGCTTCACATTTGCATGCTGGAGTTGGGGCACGAGGTC…
Melitta_hispanica NNNNNNNNNNNNNNNNNNNNNNNNNNNNNNNNNNNNNNNNNNNNNNNNNNNNNNNNNNNNNNNNNNNNNNNNNNNNNNNNNNNNNNNNNNNNNNNNNNNNNNNNNNNNNNNNNTTGTATTTTGAAACCAAAGCCTCTGTGGACGGGCAAACAAATCTTCTCCCTGATCATTCCCGGCAACGTGAACATGATAAGAACGCACAGTTCACACCCCGACGACGAAGACGACGGGCCCTACAAGTGGATTTCCCCTGGAGACACCAAGGTCATGGTAGAGCACGGAGAACTCATCATGGGTATTCTCTGTAAAAAGACTCTGGGTACGTCGGCCGGATCTCTGCTTCACATTTGCATGCTGGAGTTGGGGCACGAAGTCTGTGGA…
Melitta_japonica NNNNNNNNNNNNNNNNNNNNNNNNNNNNNNNNNNNNNNNNNNNNNNNNNNNNNNNNNNNNNNNNNNNNNNNNNNNNNNNNNNNNNNNNNNNNNNNNNNNNNNNNNNNNNNNNNTTGCATATTGAAGCCAAAGCCTCTGTGGACGGGCAAACAAATCTTCTCCCTGATCATTCCCGGCAACGTGAACATGATAAGAACGCACAGTTCACACCCCGACGACGAAGACGACGGCCCTTATAAATGGATTTCACCTGGAGACACCAAGGTCATGGTAGAGCACGGAGAACTCATCATGGGTATTCTCTGTAAAAAGACTCTGGGTACGTCGGCCGGATCTCTGCTTCACATTTGCATGCTGGAGTTGGGGCACGAGGTCTGTGGAC…
Melitta_leporina NNNNNNNNNNNNNNNNNNNNNNNNNNNNNNNNNNNNNNNNNNNNNNNNNNNNNNNNNNNNNNNNNNNNNNNNNNNNNNNNNNNNNNNNNNNNNNNNNNNNNNNNNNNNNNNNNTTGCATATTGAAGCCAAAGCCTCTGTGGACGGGCAAACAAATCTTCTCCCTGATCATTCCCGGCAACGTGAACATGATAAGAACGCACAGTTCTCACCCCGACGACGAAGACGACGGCCCTTACAAATGGATCTCACCCGGAGACACCAAGGTCATGGTAGAGCACGGAGAGCTCATCATGGGCATTCTCTGTAAAAAGACTCTGGGTACGTCGGCCGGATCTCTGCTTCACATTTGCATGCTGGAGTTGGGGCACGAGGTCTGTGGAC…
Melitta_maura ?????????????????????????????????????????????????????????????????????????????????????????????????????????????????????????????????????????????????????????????????????????????????????????????????????????????????????????????????????????????????????????????????????????????????????????????????????????????????????????????????????????????????????????????????????????????????????????????????…
Melitta_melanura NNNNNNNNNNNNNNNNNNNNNNNNNNNNNNNNNNNNNNNNNNNNNNNNNNNNNNNNNNNNNNNNNNNNNNNNNNNNNNNNNNNNNNNNNNNNNNNNNNNNNNNNNNNNNNNNNTTGCATATTGAAGCCAAAGCCTCTGTGGACTGGCAAACAAATCTTCTCCCTGATCATTCCCGGCAACGTGAACATGATAAGAACGCACAGTTCACACCCCGACGACGAAGACGACGGCCCTTATAAATGGATTTCTCCTGGAGACACCAAGGTCATGGTAGAACACGGAGAACTCATCATGGGCATTCTCTGTAAAAAGACTCTGGGTACGTCGGCCGGATCTCTGCTTCACATTTGCATGCTGGAGTTGGGGCACGAGGTCTGTGGAC…
Melitta_melittoides NNNNNNNNNNNNNNNNNNNNNNNNNNNNNNNNNNNNNNNNNNNNNNNNNNNNNNNNNNNNNNNNNNNNNNNNNNNNNNNNNNNNNNNNNNNNNNNNNNNNNNNNNNNNNNNNNTTGCATATTGAAGCCAAAGCCTCTGTGGACCGGTAAACAAATCTTCTCCTTGATCATTCCCGGCAACGTGAACATGATAAGAACGCACAGTTCACACCCCGACGACGAAGACGAAGGCCCTTATAAATGGATTTCCCCTGGAGACACCAAGGTCATGGTAGAGCACGGAGAACTCATCATGGGCATTCTCTGCAAAAAGACTCTGGGTACGTCGGCCGGGTCTCTGCTTCACATTTGCATGCTGGAGTTGGGGCACGAAGTCTGTG…
Melitta_nigricans NNNNNNNNNNNNNNNNNNNNNNNNNNNNNNNNNNNNNNNNNNNNNNNNNNNNNNNNNNNNNNNNNNNNNNNNNNNNNNNNNNNNNNNNNNNNNNNNNNNNNNNNNNNNNNNNNTTGCATTTTGAAGCCAAAGCCTCTGTGGACGGGCAAACAAATCTTCTCCCTGATCATTCCCGGCAACGTGAACATGATAAGAACGCACAGTTCACACCCCGACGAGGAAGACGACGGCCCTTACAAATGGATCTCACCCGGAGACACCAAGGTCATGGTAGAGCACGGAGAGCTCATCATGGGCATTCTCTGTAAAAAGACTCTGGGTACGTCGGCCGGATCTCTGCTTCACATTTGCATGCTGGAGTTGGGGCACGAGGTCTGTGGA…
Melitta_richtersveldensis NNNNNNNNNNNNNNNNNNNNNNNNNNNNNNNNNNNNNNNNNNNNNNNNNNNNNNNNNNNNNNNNNNNNNNNNNNNNNNNNNNNNNNNNNNNNNNNNNNNNNNNNNNNNNNNNNGTGTATATTGAAACCAAAGCCTTTGTGGACGGGTAAACAAATTTTCTCTTTGATCATACCCGGCAACGTAAACATGATAAGAACGCACAGTTCACACCCTGACGACGAAGACGATGGTCCGTACAAGTGGATTTCTCCTGGAGACACCAAGGTCATGGTAGAACATGGAGAACTCATTATGGGTATTCTTTGTAAAAAGACTTTGGGTACGTCGGCCGGATCTCTGCTTCACATTTGTATGTTGGAGTTAGGGCACGAGG…
Melitta_schmiedeknechti NNNNNNNNNNNNNNNNNNNNNNNNNNNNNNNNNNNNNNNNNNNNNNNNNNNNNNNNNNNNNNNNNNNNNNNNNNNNNNNNNNNNNNNNNNNNNNNNNNNNNNNNNNNNNNNNNTTGCATATTGAAGCCAAAGCCTCTGTGGACGGGCAAACAAATCTTCTCCCTGATCATTCCCGGCAACGTGAACATGATAAGAACGCACAGTTCACACCCCGACGACGAAGACGACGGCCCTTATAAATGGATATCTCCTGGAGACACCAAGGTCATGGTAGAGCACGGAGAACTCATCATGGGCATTCTCTGTAAAAAGACTCTGGGTACGTCGGCCGGATCTCTGCTTCACATTTGCATGCTGGAGTTGGGGCACGAGGTC…
Melitta_schultzei NNNNNNNNNNNNNNNNNNNNNNNNNNNNNNNNNNNNNNNNNNNNNNNNNNNNNNNNNNNNNNNNNNNNNNNNNNNNNNNNNNNNNNNNNNNNNNNNNNNNNNNNNNNNNNNNNGTGTATATTGAAACCAAAGCCTCTGTGGACGGGTAAACAAATTTTCTCCTTGATCATACCCGGCAACGTAAACATGATAAGAACGCACAGTTCACATCCCGACGACGAAGACGATGGTCCGTACAAGTGGATATCTCCTGGAGACACCAAGGTCATGGTAGAACACGGAGAACTCATTATGGGTATTCTTTGTAAAAAGACTTTGGGTACGTCGGCCGGATCTCTGCTTCACATTTGTATGTTGGAGTTAGGGCACGAGGTTTGTGGA…
Melitta_sibirica NNNNNNNNNNNNNNNNNNNNNNNNNNNNNNNNNNNNNNNNNNNNNNNNNNNNNNNNNNNNNNNNNNNNNNNNNNNNNNNNNNNNNNNNNNNNNNNNNNNNNNNNNNNNNNNNNTTGTATCTTGAAACCAAAGCCTCTGTGGACCGGTAAACAAATCTTCTCCTTGATCATACCCGGCAACGTGAACATGATAAGAACGCACAGTTCACACCCCGACGACGAAGACGACGGGCCCTACAAGTGGATTTCCCCCGGAGACACCAAGGTCATGGTAGAGCACGGGGAACTCATCATGGGTATTCTCTGCAAAAAGACTCTGGGTACGTCGGCCGGATCTCTGCTTCACATTTGCATGCTGGAGTTGGGGCACGAGGTCTGTGGAC…
Melitta_tomentosa NNNNNNNNNNNNNNNNNNNNNNNNNNNNNNNNNNNNNNNNNNNNNNNNNNNNNNNNNNNNNNNNNNNNNNNNNNNNNNNNNNNNNNNNNNNNNNNNNNNNNNNNNNNNNNNNNTTGCATATTGAAGCCGAAGCCTCTGTGGACGGGCAAACAAATCTTCTCCCTGATCATTCCCGGCAACGTGAACATGATAAGAACGCACAGTTCACACCCCGACGACGAAGACGACGGCCCTTATAAATGGATTTCTCCTGGAGACACCAAGGTCATGGTAGAACACGGAGAACTCATCATGGGCATTCTCTGTAAAAAGACTCTGGGTACGTCGGCCGGATCTCTGCTTCACATTTGCATGCTGGAGTTGGGGCACGAGGTCTGTGGA…
Melitta_tricincta NNNNNNNNNNNNNNNNNNNNNNNNNNNNNNNNNNNNNNNNNNNNNNNNNNNNNNNNNNNNNNNNNNNNNNNNNNNNNNNNNNNNNNNNNNNNNNNNNNNNNNNNNNNNNNNNNTTGCATATTGAAGCCAAAGCCTCTGTGGACGGGCAAACAAATCTTCTCCCTGATCATTCCCGGCAACGTGAACATGATAAGAACGCACAGTTCGCACCCCGACGACGAAGACGACGGCCCTTACAAATGGATCTCACCCGGAGACACCAAGGTCATGGTAGAGCACGGAGAGCTCATCATGGGCATTCTCTGTAAAAAGACTCTGGGTACGTCGGCCGGATCTCTGCTTCACATTTGCATGCTGGAGTTGGGGCACGAGGTCTGTGGA…
Melitta_udmurtica NNNNNNNNNNNNNNNNNNNNNNNNNNNNNNNNNNNNNNNNNNNNNNNNNNNNNNNNNNNNNNNNNNNNNNNNNNNNNNNNNNNNNNNNNNNNNNNNNNNNNNNNNNNNNNNNNTTGCATATTGAAGCCGAAGCCTCTGTGGACGGGCAAACAAATCTTCTCCCTAATCATTCCCGGCAACGTGAACATGATAAGAACGCACAGTTCACACCCCGACGACGAAGACGACGGCCCTTATAAATGGATTTCACCTGGAGACACCAAGGTCATGGTAGAGCACGGAGAACTCATCATGGGTATTCTCTGTAAAAAGACTCTGGGTACGTCGGCCGGATCTCTGCTTCACATTTGCATGCTGGAGTTGGGGCACGAGGTCTGTGGA…
Promelitta_alboclypeata GATACGCTCACTGCTGTGAGAAAGATGACGAAGCGAGACGTCTTCATCGAGAAGGAGCAGATGATGAACATTCTCATGTTCTTGCCCAGCTGGGACGGCAAGATGCCACAGCCGTGTATATTGAAACCAAAACCACTGTGGACAGGAAAACAAATTTTCTCCTTGATCATACCGGGCAACGTGAACATGATAAGAACGCACAGCACACATCCCGACGAAGAGGACGATGGTCCGTACAAGTGGATCTCTCCCGGAGACACGAAGGTCATGGTAGAACACGGAGAGCTAGTGATGGGTATTCTTTGTAAAAAGACTCTGGGTACGTCGGCCGGTTCTCTGCTTCACATTTGTATGTTGGAGTTAGGGCACGAGGTG…
Rediviva_albifasciata GATACGCTTACTGCTGTAAGAAAAATGACGAAGCGAGACGTTTTCATTGAGAAAGAACAAATGATGAACATTCTCATGTTCTTGCCCAGCTGGGACGGCAAGATGCCGCAGCCGTGTATATTGAAACCAAAGCCTTTGTGGACGGGTAAACAAATTTTCTCCTTAATCATACCAGGCAACGTAAACATGATAAGAACGCACAGTTCTCATCCTGATGACGAAGACGAAGGTCCGTATAAGTGGATTTCTCCTGGAGACACCAAGGTCATGGTAGAACACGGAGAACTCATAATGGGTATCCTTTGTAAAAAGACACTGGGTACGTCGGCCGGATCTCTGCTTCACATTTGTATGTTGGAGTTAGGTCACGAGGTTTG…
Rediviva_alonsoae GATACGCTTACTGCTGTGAGAAAAATGACGAAGCGAGATGTTTTCATCGAGAAAGAACAAATGATGAACATTCTCATGTTCTTGCCCAGTTGGGACGGCAAGATGCCCCAGCCGTGTATATTGAAACCAAAGCCCTTGTGGACGGGTAAACAAATTTTCTCCTTGATCATACCCGGCAACGTAAACATGATAAGAACGCACAGTTCTCATCCTGATGACGAAGACGAAGGTCCGTATAAATGGATTTCTCCTGGAGACACCAAGGTCATGGTAGAACACGGGGAACTCATAATGGGTATTCTATGTAAAAAGACTCTGGGTACGTCGGCCGGATCTCTGCTTCACATTTGTATGTTGGAGTTAGGTCACGAGGTTTGTGGA…
Rediviva_aurata GATACGCTTACTGCTGTAAGAAAAATGACGAAGCGAGATGTTTTCATCGAGAAAGAACAAATGATGAACATTCTCATGTTCTTGCCCAGTTGGGACGGCAAGATGCCCCAGCCGTGTATATTGAAACCAAAGCCCTTGTGGACGGGTAAACAAATTTTCTCCTTGATCATACCCGGCAACGTAAACATGATAAGAACGCACAGTTCTCATCCTGATGACGAAGACGAAGGTCCGTATAAATGGATTTCTCCTGGAGACACCAAGGTCATGGTAGAACACGGAGAACTCATAATGGGTATTCTATGTAAAAAGACTCTGGGTACGTCGGCCGGATCTCTGCTTCACATTTGTATGTTGGAGTTAGGTCACGAGGTTTGTGGACG…
Rediviva_brunnea ??????????????????????????????????????????????????????????????????????????????????????????????????????????????????????????????????????????????????????????????????????????????????????????????????????????????????????????????????????????????????????????????????????????????????????????????????????????????????????????????????????????????????????????????????????????????????????????????…
Rediviva_colorata ?????????????????????????????????????????????????????????????????????????????????????????????????????????????????????????????????????????????????????????????????????????????????????????????????????????????????????????????????????????????????????????????????????????????????????????????????????????????????????????????????????????????????????????????????????????????????????????????…
Rediviva_emdeorum GATACGCTTACTGCTGTAAGAAAAATGACGAAGCGAGATGTTTTCATCGAGAAAGAACAAATGATGAACATTCTCATGTTCTTGCCCAGTTGGGACGGCAAGATGCCCCAGCCGTGTATATTGAAACCAAAGCCCTTGTGGACGGGTAAACAAATTTTCTCCTTGATCATACCCGGCAACGTAAACATGATAAGAACGCACAGTTCTCATCCTGATGACGAAGACGAAGGTCCGTATAAATGGATTTCTCCTGGAGACACCAAGGTCATGGTAGAACACGGAGAACTCATAATGGGTATTCTATGTAAAAAGACTCTGGGTACGTCGGCCGGATCTCTGCTTCACATTTGTATGTTGGAGTTAGGTCACGAGGTTTGTGGA…
Rediviva_gigas ????????????????????????????????????????????????????????????????????????????????????????????????????????????????????????????????????????????????????????????????????????????????????????????????????????????????????????????????????????????????????????????????????????????????????????????????????????????????????????????????????????????????????????????????????????????????????????????????…
Rediviva_intermedia GATACGGTTACTGCTGTGAGAAAAATGACGAAGCGAGACGTTTTCATCGAGAAAGAACAAATGATGAACATTCTCATGTTCTTGCCCAGCTGGGACGGCAAGATGCCGCAGCCGTGTATATTGAAACCAAAGCCTTTGTGGACGGGTAAACAAATTTTCTCCTTGATCATACCCGGCAATGTAAACATGATAAGAACACACAGTTCTCATCCGGATGACGAAGACGAAGGTCCATATAAATGGATTTCTCCTGGAGACACCAAGGTCATGGTAGAACACGGAGAACTCATAATGGGTATCCTTTGTAAAAAGACACTGGGTACGTCGGCCGGATCTCTGCTTCACATTTGTATGTTGGAGTTAGGTCACGAGGTTTGCG…
Rediviva_intermixta GATACGCTTACTGCTGTAAGGAAAATGACGAAACGAGACGTTTTCATCGAGAAAGAACAAATGATGAACATTCTCATGTTCTTGCCCAGCTGGGACGGCAAGATGCCGCAGCCGTGTATATTGAAACCAAAGCCTTTGTGGACNGGTAAACAAATTTTCTCCTTGATCATACCCGGTAATGTAAACATGATAAGAACACATAGTTCACATCCTGATGACGAAGACGAAGGTCCGTATAAATGGATTTCTCCTGGAGACACCAAGGTCATGGTAGAACACGGAGAACTCATAATGGGTATCCTTTGTAAAAAGACACTGGGTACGTCGGCCGGATCTCTGCTTCACATTTGTATGTTGGAGTTAGGTCACGAGGTTTGCG…
Rediviva_longimanus NNNNNNNNNNNNNNNNNNNNNNNNNNNNNNNNNNNNNNNGTTTTCATCGAGAAAGAACAAATGATGAACATTCTCATGTTCTTGCCCAGTTGGGACGGTAAGATGCCCCAGCCGTGTATATTGAAACCAAAGCCCTTGTGGACGGGTAAACAAATTTTCTCCTTGATCATCCCCGGCAACGTAAACATGATAAGAACGCACAGTTCTCATCCTGATGACGAAGACGAAGGTCCGTATAAATGGATTTCTCCTGGAGACACTAAGGTCATGGTAGAACACGGAGAACTCATAATGGGTATTCTATGTAAAAAGACTCTGGGTACGTCAGCCGGATCTCTGCTTCACATTTGTATGTTGGAGTTAGGTCACGAGGTTTGTG…
Rediviva_macgregori GATACGCTTACTGCTGTAAGAAAAATGACGAAGCGAGATGTTTTCATCGAGAAAGAACAAATGATGAACATTCTCATGTTCTTGCCCAGTTGGGACGGCAAAATGCCTCAGCCGTGTATATTGAAACCAAAGCCCTTGTGGACGGGTAAACAAATTTTCTCCTTGATCATACCCGGCAACGTAAACATGATAAGAACGCACAGTTCTCATCCTGATGACGAAGACGAAGGTCCGTATAAATGGATTTCTCCTGGAGACACCAAGGTCATGGTAGAACACGGAGAACTCATAATGGGTATTCTATGTAAAAAGACTCTGGGTACGTCGGCCGGATCTCTGCTTCACATTTGTATGTTGGAGTTAGGTCACGAGGTTTGTG…
Rediviva_micheneri GATACGCTTACTGCTGTAAGAAAAATGACGAAGCGAGATGTTTTCATCGAGAAAGAACAAATGATGAACATTCTCATGTTCTTGCCCAGTTGGGANGGCAAGATGCCCCAGCCGTGTATATTGAAACCAAAGCCCTTGTGGACGGGTAAACAAATTTTCTCCTTGATCATACCCGGCAACGTAAACATGATAAGAACGCACAGTTCTCATCCTGATGACGAAGACGAAGGTCCGTATAAATGGATTTCTCCTGGAGACACCAAGGTCATGGTAGAACACGGAGAACTCATAATGGGTATTCTATGTAAAAAGACTCTGGGTACGTCGGCCGGATCTCTGCTTCACATTTGTATGTTGGAGTTAGGTCACGAGGTTTGTGG…
Rediviva_neliana GATACGCTTACTGCTGTAAGAAAAATGACGAAGCGAGATGTTTTCATCGAGAAAGAACAAATGATGAACATTCTCATGTTCTTGCCCAGTTGGGACGGCAAGATGCCCCAGCCGTGTATATTGAAACCAAAGCCCTTGTGGACGGGTAAACAAATTTTCTCCTTAATCATACCCGGCAACGTAAACATGATAAGAACGCACAGTTCCCATCCTGATGACGAAGACGAAGGTCCGTATAAATGGATTTCTCCCGGAGACACCAAGGTCATGGTAGAACACGGAGAACTCATAATGGGTATTCTATGTAAAAAGACTCTGGGTACGTCGGCCGGATCTCTGCTTCACATTTGTATGTTGGAGTTAGGTCACGAGGTTTGTGGAC…
Rediviva_nitida NNNNNNNNTACTGCTGTAAGAAAAATGACGAAGCGAGATGTTTTCATCGAGAAAGAACAAATGATGAACATTCTCATGTTCTTGCCCAGTTGGGATGGCAAGATGCCCCAGCCGTGTATATTGAAACCAAAGCCCTTGTGGACGGGTAAACAAATTTTCTCCTTGATCATACCCGGCAACGTAAACATGATAAGAACGCACAGTTCTCATCCTGATGACGAAGACGAAGGTCCGTATAAATGGATTTCTCCTGGAGACACCAAGGTCATGGTAGAACACGGAGAACTCATAATGGGTATTCTATGTAAAAAGACTCTGGGTACGTCGGCCGGATCTCTGCTTCACATTTGTATGTTGGAGTTAGGTCACGAGGTTTGTGGACG…
Rediviva_parva GATACGCTTACTGCTGTGAGAAAAATGACGAAGCGAGATGTTTTCATCGAGAAAGAACAAATGATGAACATTCTCATGTTCTTGCCCAGTTGGGACGGCAAGATGCCCCAGCCGTGTATATTGAAACCAAAGCCCTTGTGGACGGGTAAACAAATTTTCTCCTTGATCATACCCGGCAACGTAAACATGATAAGAACGCACAGTTCTCATCCTGATGACGAAGACGAAGGTCCGTATAAATGGATTTCTCCTGGAGACACCAAGGTCATGGTAGAACACGGGGAACTCATAATGGGTATTCTATGTAAAAAGACTCTGGGTACGTCGGCCGGATCTCTGCTTCACATTTGTATGTTGGAGTTAGGTCACGAGGTTTGTGGACGA…
Rediviva_peringueyi GATACGCTTACTGCTGTAAGAAAAATGACGAAGCGAGATGTTTTCATCGAGAAAGAACAAATGATGAACATTCTCATGTTCTTGCCCAGTTGGGACGGCAAGATGCCCCAGCCGTGTATATTGAAACCAAAGCCCTTGTGGACGGGTAAACAAATTTTCTCCTTGATCATCCCCGGCAACGTAAACATGATAAGAACGCACAGTTCTCATCCTGATGACGAAGACGAAGGTCCGTATAAATGGATTTCTCCTGGAGACACTAAGGTCATGGTAGAACACGGAGAACTCATAATGGGTATTCTATGTAAAAAGACTCTGGGTACGTCAGCCGGATCTCTGCTTCACATTTGTATGTTGGAGTTAGGTCACGAGGTTTGTG…
Rediviva_rufipes ??????????????????????????????????????????????????????????????????????????????????????????????????????????????????????????????????????????????????????????????????????????????????????????????????????????????????????????????????????????????????????????????????????????????????????????????????????????????????????????????????????????????????????????????????????????????????????????????…
Rediviva_saetigera GATACGCTTACTGCTGTAAGAAAAATGACTAAGCGAGACGTTTTCATCGAGAAAGAACAAATGATGAATATTCTCATGTTCTTGCCCAGCTGGGACGGTAAGATGCCGCAGCCGTGTATATTGAAACCAAAGCCTTTGTGGACGGGTAAACAAATTTTTTCCTTGATCATACCCGGCAATGTAAACATGATAAGAACACACAGTTCTCATCCGGATGACGAAGACGAAGGTCCATATAAATGGATTTCTCCTGGAGACACCAAGGTCATGGTAGAACANGGAGAACTCATAATGGGTATCCTTTGTAAAAAGACACTGGGTACGTCGGCCGGATCTCTGCTTCACATTTGTATGTTGGAGTTAGGTCATGAGGTTTGTGG…
Rediviva_steineri GATACGCTTACTGCTGTAAGAAAAATGACGAAGCGAGATGTTTTCATCGAGAAAGAACAAATGATGAACATTCTCATGTTCTTGCCCAGTTGGGACGGCAAGATGCCCCAGCCGTGTATATTGAAACCAAAGCCCTTGTGGACGGGTAAACAAATTTTCTCCTTGATCATACCCGGCAACGTAAACATGATAAGAACGCACAGTTCTCATCCTGATGACGAAGACGAAGGTCCGTATAAATGGATTTCTCCTGGAGACACCAAGGTCATGGTAGAACACGGAGAACTCATAATGGGTATTCTATGTAAAAAGACTCTGGGTACGTCGGCCGGATCTCTGCTTCACATTTGTATGTTGGAGTTAGGTCACGAGGTTTGTGGA…
Redivivoides_capensis NNNNNNNNNNNNNNNNNNNNNNNNNNNNNNNNNNNNNNNNNNNNNNNNNNNNNNNNNNNNNNNNNNNNNNNNNNNNNNNNNNNNNNNNNNNNNNNNNNNNNNNNNNNNNNNNNGTGTATATTGAAACCAAAGCCTTTGTGGACAGGTAAACAAATTTTCTCCTTAATCATACCAGGTAACGTAAACATGATCAGAACGCACAGTTCTCATCCTGATGACGAAGACGAAGGTCCGTATAAATGGATTTCTCCTGGAGACACCAAGGTCATGGTAGAACACGGAGAACTCATAATGGGTATTCTTTGTAAAAAGACTCTGGGTACGTCGGCCGGATCTCTGCTTCACATTTGTATGTTGGAGTTAGGTCACGAGGTTTG…
Redivivoides_namaquensis NNNNNNNNNNNNNNNNNNNNNNNNNNNNNNNNNNNNNNNNNNNNNNNNNNNNNNNNNNNNNNNNNNNNNNNNNNNNNNNNNNNNNNNNNNNNNNNNNNNNNNNNNNNNNNNNNGTGTATATTGAAACCAAAGCCTTTGTGGACGGGTAAACAAATTTTCTCCTTAATCATACCAGGCAACGTAAACATGATCAGAACGCACAGTTCTCATCCTGATGACGAAGACGAAGGTCCGTATAAATGGATTTCTCCTGGAGACACCAAGGTCATGGTAGAACACGGAGAACTCATAATGGGTATTCTTTGTAAAAAGACTCTGGGTACGTCGGCCGGATCTCTGCTTCACATTTGTATGTTGGAGTTAGGTCACGAGGT…
Redivivoides_simulans GATACGCTTACTGCAGTGAGAAAAATGACGAAGCGAGACGTTTTCATCGAGAAAGAACAAATGATGAACATTCTCATGTTCTTGCCCAGTTGGGACGGCAAGATGCCCCAGCCGTGTATATTGAAACCAAAGCCTTTGTGGACGGGTAAACAAATTTTTTCCTTAATCATACCAGGCAACGTAAACATGATAAGAACGCACAGTTCTCATCCTGACGACGAAGACGAAGGTCCGTATAAATGGATTTCTCCCGGAGACACCAAGGTCATGGTAGAACACGGAGAACTCATAATGGGTATCCTTTGTAAAAAGACTCTGGGTACGTCAGCTGGATCTCTGCTTCATATTTGTATGTTGGAGTTAGGTCACGAGGTTTG…
Samba_atra GATACCCTTACTGCTGTTAGAAAAATGACAAAGAGAGATGTTTTTATAGAGAAAGAACAGATGATGAACATTCTTATGTTTTTGCCCAGTTGGGATGGCAAAATGCCACAACCGTGTATATTGAAACCAAAGCCTTTATGGACCGGTAAACAGATTTTTTCATTAATTATACCGGGTAATGTAAATATGATAAGAACACACAGTACACATCCTGATGAAGAAGATGATGGTCCGTATAAATGGATCTCTCCTGGTGATACTAAAGTCATGGTAGAACACGGTGAACTTGTTATGGGTATACTTTGTAAAAAGACTTTGGGTACCTCTGCTGGATCTCTGCTTCACATTTGTATGTTAGAATTAGGGCACGAGGTCTGTGGACGGTTCT…
Samba_fasciata GATACCCTTACTGCTGTTAGAAAAATGACAAAGAGAGATGTTTTTATAGAGAAAGAACAGATGATGAATATTCTGATGTTCTTGCCCAGTTGGGATGGCAAAATGCCACAACCGTGTATATTGAAACCAAAGCCTTTATGGACCGGTAAACAAATTTTCTCGTTAATTATACCGGGTAATGTAAATATGATAAGAACACACAGTACACATCCTGACGAAGAAGATGATGGTCCGTATAAATGGATCTCTCCTGGTGATACTAAAGTCATGGTAGAACACGGCGAACTTGTTATGGGTATACTTTGTAAAAAGACTTTGGGTACCTCTGCTGGATCTCTGCTTCACATTTGTATGTTAGAATTAGGACACGAGGTCTGTGGACGG…
Samba_griseonigra NNNNNNNNNNNNNNNNNNNNNNNNNNNNNNNNNNNNNNNNNNNNNNNNNNNNNNNNNNNNNNNNNNNNNNNNNNNNNNNNNNNNNNNNNNNNNNNNNNNNNNNNNNNNNNNNNATGTATATTGAAACCAAAGCCTTTATGGACCGGTAAACAAATTTTCTCGTTAATTATACCGGGTAATGTAAATATGATAAGAACACACAGTACACATCCTGACGAAGAAGATGATGGTCCATATAAATGGATCTCTCCTGGTGACACTAAAGTCATGGTAGAACACGGTGAACTTGTTATGGGTATACTTTGTAAAAAGACTTTGGGTACCTCTGCTGGATCTCTGCTTCACATTTGTATGTTAGAATTAGGRCACGAGGTCTGTGGA…
Samba_ogilviei GATACCCTTACTGCTGTTAGAAAAATGACAAAGAGAGATGTTTTTATAGAAAAAGAACAAATGATGAATATTCTTATGTTCTTGCCCAGTTGGGATGGCAAAATGCCACAACCATGTATATTGAAACCAAAGCCTTTATGGACCGGTAAACAAATTTTCTCGTTAATTATACCGGGTAATGTAAATATGATAAGAACACACAGTACACATCCTGACGAAGAAGATGATGGTCCATATAAATGGATCTCTCCTGGTGACACTAAAGTTATGGTAGAACACGGTGAACTTGTTATGGGTATACTTTGTAAAAAGACTTTGGGTACCTCTGCTGGATCTCTGCTTCACATTTGTATGTTAGAATTAGGGCACGAGGTCTGTGGACGG…
Samba_spinosa GATACCCTTACTGCTGTTAGAAAAATGACAAAAAGAGATGTTTTTATAGAAAAAGAACAGATGATGAATATTCTTATGTTCTTGCCCAGTTGGGATGGCAAAATGCCACAACCATGTATATTGAAACCAAAGCCTTTATGGACCGGTAAACAAATTTTCTCGTTAATTATACCGGGTAATGTAAATATGATAAGAACACACAGTACACATCCTGACGAAGAAGATGATGGTCCATATAAATGGATCTCTCCTGGTGACACTAAAGTCATGGTAGAACACGGTGAACTTGTTATGGGTATACTTTGTAAAAAGACTTTGGGTACCTCTGCTGGATCTCTGCTTCACATTTGTATGTTAGAATTAGGGCACGAGGTCTGTGGACGGT…
OUT_Colletes_inaequalis GCGATCCTTTGCTTCATCGCGTACTCGATCCAGGCGTCCACCAGCGAGGACCCGAACGACGACAATCTCTACCTGGGCATCGTGTTGGCGGCGGTGGTGATAGTGACGGGCATATTCTCATACTATCAGGAGAGCAAGTCGAGCAAGATCATGGAATCGTTCAAGAACATGGTGCCACAGTTCGCGACGGTGATCAGAGAGGGCGAGAAAGTTACGTTGACGGCGGAGGACCTGGTGCTGGGAGACGTGGTCGAGGTAAAGTTCGGCGATCGTATACCGGCCGACATCCGTGTCATCGAGTCGCGAGGATTCAAGGTGGACAACAGCTCGTTGACCGGTGAATCGGAGCCACAGTCTAGGTCTGCGGAGTTCACG…
OUT_Ctenoplectra_albolimbata GCGATCCTCTGCTTCATCGCGTACTCGATCCAGGCGTCGACCAGCGAGGATCCCAACGACGACAATCTGTACCTGGGTATCGTGTTGGCGGCGGTCGTCATAGTTACAGGCATATTCTCGTATTATCAAGAGAGCAAGTCTAGCAAAATTATGGAATCATTCAAGAACATGGTACCTCAGTTCGCGACAGTGATCAGGGAAGGCGAGAAGCTCACGTTGAGGGCGGAAGAATTGGTACTCGGGGACGTTGTCGAGGTGAAGTTCGGCGATCGTATACCAGCCGACATCAGGATCATCGAGTCGCGAGGATTCAAAGTGGACAACAGCTCGCTGACCGGAGAATCCGAGCCCCAATCGAGGTCTCCAGAAT…
OUT_Lithurgus_echinocacti GCGATCCTTTGCTTCATCGCGTACTCGATTCAAGCGACGACCAGCGAGGACCCGAACGACGACAATTTGTACCTGGGTATCGTGTTAGCAGCTGTGGTGATAGTGACGGGCATATTCTCGTATTATCAGGAGAGCAAGTCGAGCAAAATTATGGAATCGTTCAAGAACATGGTACCGCAATTCGCGACTGTGATTAGGGAAGGTGAAAAGATGACGTTGAGGGCGGAAGAGTTGGTGCTGGGCGACGTTGTTGAAGTGAAATTCGGCGATCGTATACCAGCCGACATACGTATCATCGAGTCGCGTGGCTTCAAAGTGGACAACTCGTCGCTGACCGGCGAATCCGAACCGCAATCGAGGTCTCCAGAATTTA…
Capicola_hantamensis ??????????????????????????????????????????????????????????????????????????????????????????????????????????????????????????????????????????????????????????????????????????????????????????????????????????????????????????????????????????????????????????????????????????????????????????????????????????????????????????????????????????????????????????????????????????????????????????…
Capicola_nanula NNNNNNNNNNNNNNNNNNNNNNNNNNNNNNNNNNNNNNNNNNNNNNNNNNNNNNNNNNNNNNNNNNNNNNNNNNNNNNNNNNNNNNNNNNNNNNNNNNNNNNNNNNNNNNNNNNNNNNNNNNNNNNNNNNNNNNNNNNNNNNNNNNNNNNNNNNNNNNNNNNNNNNNNNNNNNNNNNNNNNNNNNNNNNNNNNNNNNNNNNNNNNNNNNNNNNNNNNNNNNNNNNNNNNNNNNNNNNNNNNNNNNNNNNNNNNNNNNNNNNNNNNNNNNNNNNNNNNNNNNNNNNNNNNNNNNNNNNNNNNNNNNNNNNNNNNNNNNNNNNNNNNNNNNNNNNNNNNNNNNNNNNNNNNNNNNNNNNNNNNNNNNNNNNNNNNNNNNNNNNNN…
Capicola_nigerrima NNNNNNNNNNNNNNNNNNNNNNNNNNNNNNNNNNNNNNNNNNNNNNNNNNNNNNNNNNNNNNNNNNNNNNNNNNNNNNNNNNNNNNNNNNNNNNNNNNNNNNNNNNNNNNNNNNNNNNNNNNNNNNNNNNNNNNNNNNNNNNNNNNNNNNNNNNNNNNNNNNNNNNNNNNNNNNNNNNNNNNNNNNNNNNNNNNNNNNNNNNNNNNNNNNNNNNNNNNNNNNNNNNNNNNNNNNNNNNNNNNNNNNNNNNNNNNNNNNNNNNNNNNNNNNNNNNNNNNNNNNNNNNNNNNNNNNNNNNNNNNNNNNNNNNNNNNNNNNNNNNNNNNNNNNNNNNNNNNNNNNNNNNNNNNNNNNNNNNNNNNNNNNNNNNNNNNNNNNNN…
Capicola_richtersveldensis GCTGTCCTCTGCTTCATCGCGTACTCGATCCAGGCGTCGACCAGCGAGGACCCCAACGACGACAATCTCTTCCTTGGTATCGTATTGGCCGCTGTCGTCATAGTGACAGGCATATTCTCGTACTACCAGGAGAGCAAATCGAGCAAGATCATGGAATCGTTCAAGAACATGGTGCCCCAATTCGCGACCGTGATCAGAGAGGGCGAGAAGCTCACGTTGAAAGCGGAGGACTTGGTGCTTGGCGACGTGGTCGAGGTGAAATTCGGCGATCGTATACCCGCTGACGTCAGGATCATCGAGTCGCGGGGTTTCAAAGTCGACAACAGCTCTCTGACGGGAGAGTCCGAGCCCCAGTCGAGGTCTCCAGAGTTC…
Dasypoda_argentata NNNNNNNNNNNNNNNNNNNNNNNNNNNNNNNNNNNNNNNNNNNNNNNNNNNNNNNNNNNNNNNNNNNNNNNNNNNNNNNNNNNNNNNNNNNNNNNNNNNNNNNNNNNNNNNNNNNNNNNNNNNNNNNNNNNNNNNNNNNNNNNNNNNNNNNNNNNNNNNNNNNNNNNNNNNNNNNNNNNNNNNNNNNNNNNNNNNNNNNNNNNNNNNNNNNNNNNNNNNNNNNNNNNNNNNNNNNNNNNNNNNNNNNNNNNNNNNNNNNNNNNNNNNNNNNNNNNNNNNNNNNNNNNNNNNNNNNNNNNNNNNNNNNNNNNNNNNNNNNNNNNNNNNNNNNNNNNNNNNNNNNNNNNNNNNNNNNNNNNNNNNNNNNNNNNNNNNNNNNN…
Dasypoda_braccata NNNNNNNNNNNNNNNNNNNNNNNNNNNNNNNNNNNNNNNNNNNNNNNNNNNNNNNNNNNNNNNNNNNNNNNNNNNNNNNNNNNNNNNNNNNNNNNNNNNNNNNNNNNNNNNNNNNNNNNNNNNNNNNNNNNNNNNNNNNNNNNNNNNNNNNNNNNNNNNNNNNNNNNNNNNNNNNNNNNNNNNNNNNNNNNNNNNNNNNNNNNNNNNNNNNNNNNNNNNNNNNNNNNNNNNNNNNNNNNNNNNNNNNNNNNNNNNNNNNNNNNNNNNNNNNNNNNNNNNNNNNNNNNNNNNNNNNNNNNNNNNNNNNNNNNNNNNNNNNNNNNNNNNNNNNNNNNNNNNNNNNNNNNNNNNNNNNNNNNNNNNNNNNNNNNNNNNNNNNNN…
Dasypoda_dusmeti ??????????????????????????????????????????????????????????????????????????????????????????????????????????????????????????????????????????????????????????????????????????????????????????????????????????????????????????????????????????????????????????????????????????????????????????????????????????????????????????????????????????????????????????????????????????????????????????????…
Dasypoda_frieseana NNNNNNNNNNNNNNNNNNNNNNNNNNNNNNNNNNNNNNNNNNNNNNNNNNNNNNNNNNNNNNNNNNNNNNNNNNNNNNNNNNNNNNNNNNNNNNNNNNNNNNNNNNNNNNNNNNNNNNNNNNNNNNNNNNNNNNNNNNNNNNNNNNNNNNNNNNNNNNNNNNNNNNNNNNNNNNNNNNNNNNNNNNNNNNNNNNNNNNNNNNNNNNNNNNNNNNNNNNNNNNNNNNNNNNNNNNNNNNNNNNNNNNNNNNNNNNNNNNNNNNNNNNNNNNNNNNNNNNNNNNNNNNNNNNNNNNNNNNNNNNNNNNNNNNNNNNNNNNNNNNNNNNNNNNNNNNNNNNNNNNNNNNNNNNNNNNNNNNNNNNNNNNNNNNNNNNNNNNNN…
Dasypoda_hirtipes NNNNNNNNNNNNNNNNNNNNNNNNNNNNNNNNNNNNNNNNNNNNNNNNNNNNNNNNNNNNNNNNNNNNNNNNNNNNNNNNNNNNNNNNNNNNNNNNNNNNNNNNNNNNNNNNNNNNNNNNNNNNNNNNNNNNNNNNNNNNNNNNNNNNNNNNNNNNNNNNNNNNNNNNNNNNNNNNNNNNNNNNNNNNNNNNNNNNNNNNNNNNNNNNNNNNNNNNNNNNNNNNNNNNNNNNNNNNNNNNNNNNNNNNNNNNNNNNNNNNNNNNNNNNNNNNNNNNNNNNNNNNNNNNNNNNNNNNNNNNNNNNNNNNNNNNNNNNNNNNNNNNNNNNNNNNNNNNNNNNNNNNNNNNNNNNNNNNNNNNNNNNNNNNNNNNNNNNNNNNN…
Dasypoda_oraniensis NNNNNNNNNNNNNNNNNNNNNNNNNNNNNNNNNNNNNNNNNNNNNNNNNNNNNNNNNNNNNNNNNNNNNNNNNNNNNNNNNNNNNNNNNNNNNNNNNNNNNNNNNNNNNNNNNNNNNNNNNNNNNNNNNNNNNNNNNNNNNNNNNNNNNNNNNNNNNNNNNNNNNNNNNNNNNNNNNNNNNNNNNNNNNNNNNNNNNNNNNNNNNNNNNNNNNNNNNNNNNNNNNNNNNNNNNNNNNNNNNNNNNNNNNNNNNNNNNNNNNNNNNNNNNNNNNNNNNNNNNNNNNNNNNNNNNNNNNNNNNNNNNNNNNNNNNNNNNNNNNNNNNNNNNNNNNNNNNNNNNNNNNNNNNNNNNNNNNNNNNNNNNNNNNNNNNNNNNNN…
Dasypoda_pyriformis NNNNNNNNNNNNNNNNNNNNNNNNNNNNNNNNNNNNNNNNNNNNNNNNNNNNNNNNNNNNNNNNNNNNNNNNNNNNNNNNNNNNNNNNNNNNNNNNNNNNNNNNNNNNNNNNNNNNNNNNNNNNNNNNNNNNNNNNNNNNNNNNNNNNNNNNNNNNNNNNNNNNNNNNNNNNNNNNNNNNNNNNNNNNNNNNNNNNNNNNNNNNNNNNNNNNNNNNNNNNNNNNNNNNNNNNNNNNNNNNNNNNNNNNNNNNNNNNNNNNNNNNNNNNNNNNNNNNNNNNNNNNNNNNNNNNNNNNNNNNNNNNNNNNNNNNNNNNNNNNNNNNNNNNNNNNNNNNNNNNNNNNNNNNNNNNNNNNNNNNNNNNNNNNNNNNNNNNNNN…
Dasypoda_pyrotricha NNNNNNNNNNNNNNNNNNNNNNNNNNNNNNNNNNNNNNNNNNNNNNNNNNNNNNNNNNNNNNNNNNNNNNNNNNNNNNNNNNNNNNNNNNNNNNNNNNNNNNNNNNNNNNNNNNNNNNNNNNNNNNNNNNNNNNNNNNNNNNNNNNNNNNNNNNNNNNNNNNNNNNNNNNNNNNNNNNNNNNNNNNNNNNNNNNNNNNNNNNNNNNNNNNNNNNNNNNNNNNNNNNNNNNNNNNNNNNNNNNNNNNNNNNNNNNNNNNNNNNNNNNNNNNNNNNNNNNNNNNNNNNNNNNNNNNNNNNNNNNNNNNNNNNNNNNNNNNNNNNNNNNNNNNNNNNNNNNNNNNNNNNNNNNNNNNNNNNNNNNNNNNNNNNNNNNNNNNN…
Dasypoda_spinigera NNNNNNNNNNNNNNNNNNNNNNNNNNNNNNNNNNNNNNNNNNNNNNNNNNNNNNNNNNNNNNNNNNNNNNNNNNNNNNNNNNNNNNNNNNNNNNNNNNNNNNNNNNNNNNNNNNNNNNNNNNNNNNNNNNNNNNNNNNNNNNNNNNNNNNNNNNNNNNNNNNNNNNNNNNNNNNNNNNNNNNNNNNNNNNNNNNNNNNNNNNNNNNNNNNNNNNNNNNNNNNNNNNNNNNNNNNNNNNNNNNNNNNNNNNNNNNNNNNNNNNNNNNNNNNNNNNNNNNNNNNNNNNNNNNNNNNNNNNNNNNNNNNNNNNNNNNNNNNNNNNNNNNNNNNNNNNNNNNNNNNNNNNNNNNNNNNNNNNNNNNNNNNNNNNNNNNNNNNNN…
Dasypoda_suripes NNNNNNNNNNNNNNNNNNNNNNNNNNNNNNNNNNNNNNNNNNNNNNNNNNNNNNNNNNNNNNNNNNNNNNNNNNNNNNNNNNNNNNNNNNNNNNNNNNNNNNNNNNNNNNNNNNNNNNNNNNNNNNNNNNNNNNNNNNNNNNNNNNNNNNNNNNNNNNNNNNNNNNNNNNNNNNNNNNNNNNNNNNNNNNNNNNNNNNNNNNNNNNNNNNNNNNNNNNNNNNNNNNNNNNNNNNNNNNNNNNNNNNNNNNNNNNNNNNNNNNNNNNNNNNNNNNNNNNNNNNNNNNNNNNNNNNNNNNNNNNNNNNNNNNNNNNNNNNNNNNNNNNNNNNNNNNNNNNNNNNNNNNNNNNNNNNNNNNNNNNNNNNNNNNNNNNNNNNNNNN…
Dasypoda_visnaga GCGATCCTCTGCTTCATCGCGTACTCGATCCAAGCCTCTACCAGCGAGGATCCCAACGACGACAATCTGTTCCTGGGTATCGTATTGGCGGCTGTCGTGATAGTGACAGGCATATTCTCGTACTACCAGGAAAGCAAATCCAGCAAGATTATGGAATCGTTCAAGAACATGGTGCCCCAATTCGCGACAGTGATCAGAGAAGGCGAGAAGCTTACTTTGAGGGCGGAGGAATTGGTGCTTGGCGACGTTGTAGAAGTGAAATTCGGTGACCGTATTCCGGCTGACATTAGGATCATTGAATCGCGAGGCTTTAAAGTGGACAACAGCTCGCTGACGGGAGAATCTGAACCTCAGTCTAGGTCTCCAGAATTCACGAACGAGA…
Eremaphanta_iranica ???????????????????????????????????????????????????????????????????????????????????????????????????????????????????????????????????????????????????????????????????????????????????????????????????????????????????????????????????????????????????????????????????????????????????????????????????????????????????????????????????????????????????????????????????????????????????????????…
Hesperapis_cockerelli NNNNNNNNNNNNNNNNNNNNNNNNNNNNNNNNNNNNNNNNNNNNNNNNNNNNNNNNNNNNNNNNNNNNNNNNNNNNNNNNNNNNNNNNNNNNNNNNNNNNNNNNNNNNNNNNNNNNNNNNNNNNNNNNNNNNNNNNNNNNNNNNNNNNNNNNNNNNNNNNNNNNNNNNNNNNNNNNNNNNNNNNNNNNNNNNNNNNNNNNNNNNNNNNNNNNNNNNNNNNNNNNNNNNNNNNNNNNNNNNNNNNNNNNNNNNNNNNNNNNNNNNNNNNNNNNNNNNNNNNNNNNNNNNNNNNNNNNNNNNNNNNNNNNNNNNNNNNNNNNNNNNNNNNNNNNNNNNNNNNNNNNNNNNNNNNNNNNNNNNNNNNNNNNNNNNNNNNN…
Hesperapis_larreae GCAATCCTCTGCTTCATCGCGTACTCGATCCAGGCGTCGACCAGCGAGGACCCCAACGACGACAATCTGTTCCTTGGTATCGTATTGGCGGCTGTCGTCATAGTGACAGGCATATTCTCGTACTACCAGGAGAGCAAATCGAGCAAGATCATGGAATCGTTCAAGAACATGGTGCCCCAATTCGCGACCGTGATCAGGGAAGGCGAGAAGCTCACGCTGAGAGCGGAGAACTTGGTGCTTGGCGACGTGGTCGAGGTGAAATTCGGTGATCGTATACCGGCGGATGTCAGGATCATCGAGTCGCGGGGCTTCAAAGTCGACAACAGCTCGCTGACGGGAGAGTCCGAGCCCCAGTCGAGGTCTCCTGAGTTCACGAACGA…
Hesperapis_regularis GCGATCCTCTGCTTCATCGCGTACTCGATCCAGGCGTCGACCAGCGAGGACCCCAACGACGACAATCTGTTCCTTGGTATCGTATTGGCGGCTGTGGTCATAGTGACAGGCATATTCTCGTACTACCAAGAAAGCAAATCAAGCAAGATTATGGAATCGTTCAAGAACATGGTGCCCCAATTCGCGACCGTGATCAGGGAGGGCGAGAAGCTCACGCTGAGAGCGGAGGACTTGGTGCTTGGCGACGTGGTCGAGGTGAAATTCGGTGATCGTATACCGGCGGATGTCAGGATCATCGAGTCGCGGGGCTTCAAAGTCGACAACAGCTCGCTGACGGGAGAGTCCGAGCCCCAGTCGAGGTCTCCAGAGTTCACAAAC…
Hesperapis_rhodocerata GCGATCCTCTGCTTCATCGCGTACTCGATCCAGGCGTCGACCAGCGAGGACCCCAACGACGACAATCTGTTCCTTGGTATCGTATTGGCGGCTGTCGTCATAGTGACAGGCATATTCTCGTACTACCAGGAAAGCAAATCGAGCAAGATCATGGAATCGTTCAAGAACATGGTGCCCCAATTCGCGACCGTGATCAGGGAGGGCGAGAAGCTGACGCTGAGGGCGGAGGACTTGGTGCTTGGCGACGTGGTCGAGGTGAAATTCGGCGATCGTATACCGGCGGATATCAGGATCATCGAGTCGCGGGGCTTCAAAGTCGACAACAGCTCGCTGACGGGAGAGTCCGAGCCCCAGTCGAGGTCTCCAGAGTTCACGA…
Hesperapis_trochanterata NNNNNNNNNNNNNNNNNNNNNNNNNNNNNNNNNNNNNNNNNNNNNNNNNNNNNNNNNNNNNNNNNNNNNNNNNNNNNNNNNNNNNNNNNNNNNNNNNNNNNNNNNNNNNNNNNNNNNNNNNNNNNNNNNNNNNNNNNNNNNNNNNNNNNNNNNNNNNNNNNNNNNNNNNNNNNNNNNNNNNNNNNNNNNNNNNNNNNNNNNNNNNNNNNNNNNNNNNNNNNNNNNNNNNNNNNNNNNNNNNNNNNNNNNNNNNNNNNNNNNNNNNNNNNNNNNNNNNNNNNNNNNNNNNNNNNNNNNNNNNNNNNNNNNNNNNNNNNNNNNNNNNNNNNNNNNNNNNNNNNNNNNNNNNNNNNNNNNNNNNNNNNNNNNNNNNN…
Macropis_europaea NNNNNNNNNNNNNNNNNNNNNNNNNNNNNNNNNNNNNNNNNNNNNNNNNNNNNNNNNNNNNNNNNNNNNNNNNNNNNNNNNNNNNNNNNNNNNNNNNNNNNNNNNNNNNNNNNNNNNNNNNNNNNNNNNNNNNNNNNNNNNNNNNNNNNNNNNNNNNNNNNNNNNNNNNNNNNNNNNNNNNNNNNNNNNNNNNNNNNNNNNNNNNNNNNNNNNNNNNNNNNNNNNNNNNNNNNNNNNNNNNNNNNNNNNNNNNNNNNNNNNNNNNNNNNNNNNNNNNNNNNNNNNNNNNNNNNNNNNNNNNNNNNNNNNNNNNNNNNNNNNNNNNNNNNNNNNNNNNNNNNNNNNNNNNNNNNNNNNNNNNNNNNNNNNNNNNNNNNNNNN…
Macropis_fulvipes NNNNNNNNNNNNNNNNNNNNNNNNNNNNNNNNNNNNNNNNNNNNNNNNNNNNNNNNNNNNNNNNNNNNNNNNNNNNNNNNNNNNNNNNNNNNNNNNNNNNNNNNNNNNNNNNNNNNNNNNNNNNNNNNNNNNNNNNNNNNNNNNNNNNNNNNNNNNNNNNNNNNNNNNNNNNNNNNNNNNNNNNNNNNNNNNNNNNNNNNNNNNNNNNNNNNNNNNNNNNNNNNNNNNNNNNNNNNNNNNNNNNNNNNNNNNNNNNNNNNNNNNNNNNNNNNNNNNNNNNNNNNNNNNNNNNNNNNNNNNNNNNNNNNNNNNNNNNNNNNNNNNNNNNNNNNNNNNNNNNNNNNNNNNNNNNNNNNNNNNNNNNNNNNNNNNNNNNNNNNN…
Macropis_nuda NNNNNNNNNNNNNNNNNNNNNNNNNNNNNNNNNNNNNNNNNNNNNNNNNNNNNNNNNNNNNNNNNNNNNNNNNNNNNNNNNNNNNNNNNNNNNNNNNNNNNNNNNNNNNNNNNNNNNNNNNNNNNNNNNNNNNNNNNNNNNNNNNNNNNNNNNNNNNNNNNNNNNNNNNNNNNNNNNNNNNNNNNNNNNNNNNNNNNNNNNNNNNNNNNNNNNNNNNNNNNNNNNNNNNNNNNNNNNNNNNNNNNNNNNNNNNNNNNNNNNNNNNNNNNNNNNNNNNNNNNNNNNNNNNNNNNNNNNNNNNNNNNNNNNNNNNNNNNNNNNNNNNNNNNNNNNNNNNNNNNNNNNNNNNNNNNNNNNNNNNNNNNNNNNNNNNNNNNNNNNNNNN…
Meganomia_binghami GCGATCCTCTGCTTCATCGCGTACTCGATCCAAGCATCGACCAGCGAGGATCCGAACGACGACAATCTGTACCTGGGTATCGTGTTGGCGGCGGTCGTCATAGTCACAGGCATATTCTCGTACTACCAGGAAAGCAAGTCGAGCAAGATTATGGAATCGTTCAAAAACATGGTGCCCCAGTTCGCGACCGTGATCAGGGAAGGCGAGAAGCACACCATGAAGGCGGAAGACTTGGTGCTTGGCGACGTTGTCGAGGTGAAATTCGGTGATCGTATCCCGGCCGACATCAGGATCATCGAGTCGCGAGGCTTCAAAGTAGACAACAGCTCCCTGACCGGAGAGTCCGAACCCCAGTCGAGGTCTCCAGAATTCACGAACGA…
Melitta_aegyptiaca NNNNNNNNNNNNNNNNNNNNNNNNNNNNNNNNNNNNNNNNNNNNNNNNNNNNNNNNNNNNNNNNNNNNNNNNNNNNNNNNNNNNNNNNNNNNNNNNNNNNNNNNNNNNNNNNNNNNNNNNNNNNNNNNNNNNNNNNNNNNNNNNNNNNNNNNNNNNNNNNNNNNNNNNNNNNNNNNNNNNNNNNNNNNNNNNNNNNNNNNNNNNNNNNNNNNNNNNNNNNNNNNNNNNNNNNNNNNNNNNNNNNNNNNNNNNNNNNNNNNNNNNNNNNNNNNNNNNNNNNNNNNNNNNNNNNNNNNNNNNNNNNNNNNNNNNNNNNNNNNNNNNNNNNNNNNNNNNNNNNNNNNNNNNNNNNNNNNNNNNNNNNNNNNNNNNNNNNNNNN…
Melitta_arrogans GCGATCCTGTGCTTCATCGCGTACTCGATCCAAGCGTCGACCAGCGAGGATCCGAACGACGACAATCTGTACCTGGGCATCGTGTTGGCGGCGGTCGTCATAGTGACAGGCATATTCTCGTACTATCAGGAAAGCAAGTCCAGCAAGATCATGGAATCGTTCAAGAGCATGGTGCCCCAGTACGCGACGGTGATCAGAGAAGGCGAGAAGCTGACGTTGCGGGCGGAAGAGCTGGTGCTCGGCGACGTGGTCGAGGTGAAGTTCGGCGACCGTATCCCGGCCGACGTCAGGATCATCGAGTCCCGAGGATTCAAGGTGGACAACAGCTCGCTGACGGGAGAGTCCGAGCCGCAGTCGAGGTCTCCGGAATTCACGAACGACA…
Melitta_avontuurensis NNNNNNNNNNNNNNNNNNNNNNNNNNNNNNNNNNNNNNNNNNNNNNNNNNNNNNNNNNNNNNNNNNNNNNNNNNNNNNNNNNNNNNNNNNNNNNNNNNNNNNNNNNNNNNNNNNNNNNNNNNNNNNNNNNNNNNNNNNNNNNNNNNNNNNNNNNNNNNNNNNNNNNNNNNNNNNNNNNNNNNNNNNNNNNNNNNNNNNNNNNNNNNNNNNNNNNNNNNNNNNNNNNNNNNNNNNNNNNNNNNNNNNNNNNNNNNNNNNNNNNNNNNNNNNNNNNNNNNNNNNNNNNNNNNNNNNNNNNNNNNNNNNNNNNNNNNNNNNNNNNNNNNNNNNNNNNNNNNNNNNNNNNNNNNNNNNNNNNNNNNNNNNNNNNNNNNNNN…
Melitta_bicollaris NNNNNNNNNNNNNNNNNNNNNNNNNNNNNNNNNNNNNNNNNNNNNNNNNNNNNNNNNNNNNNNNNNNNNNNNNNNNNNNNNNNNNNNNNNNNNNNNNNNNNNNNNNNNNNNNNNNNNNNNNNNNNNNNNNNNNNNNNNNNNNNNNNNNNNNNNNNNNNNNNNNNNNNNNNNNNNNNNNNNNNNNNNNNNNNNNNNNNNNNNNNNNNNNNNNNNNNNNNNNNNNNNNNNNNNNNNNNNNNNNNNNNNNNNNNNNNNNNNNNNNNNNNNNNNNNNNNNNNNNNNNNNNNNNNNNNNNNNNNNNNNNNNNNNNNNNNNNNNNNNNNNNNNNNNNNNNNNNNNNNNNNNNNNNNNNNNNNNNNNNNNNNNNNNNNNNNNNNNNN…
Melitta_budashkini NNNNNNNNNNNNNNNNNNNNNNNNNNNNNNNNNNNNNNNNNNNNNNNNNNNNNNNNNNNNNNNNNNNNNNNNNNNNNNNNNNNNNNNNNNNNNNNNNNNNNNNNNNNNNNNNNNNNNNNNNNNNNNNNNNNNNNNNNNNNNNNNNNNNNNNNNNNNNNNNNNNNNNNNNNNNNNNNNNNNNNNNNNNNNNNNNNNNNNNNNNNNNNNNNNNNNNNNNNNNNNNNNNNNNNNNNNNNNNNNNNNNNNNNNNNNNNNNNNNNNNNNNNNNNNNNNNNNNNNNNNNNNNNNNNNNNNNNNNNNNNNNNNNNNNNNNNNNNNNNNNNNNNNNNNNNNNNNNNNNNNNNNNNNNNNNNNNNNNNNNNNNNNNNNNNNNNNNNNNN…
Melitta_budensis NNNNNNNNNNNNNNNNNNNNNNNNNNNNNNNNNNNNNNNNNNNNNNNNNNNNNNNNNNNNNNNNNNNNNNNNNNNNNNNNNNNNNNNNNNNNNNNNNNNNNNNNNNNNNNNNNNNNNNNNNNNNNNNNNNNNNNNNNNNNNNNNNNNNNNNNNNNNNNNNNNNNNNNNNNNNNNNNNNNNNNNNNNNNNNNNNNNNNNNNNNNNNNNNNNNNNNNNNNNNNNNNNNNNNNNNNNNNNNNNNNNNNNNNNNNNNNNNNNNNNNNNNNNNNNNNNNNNNNNNNNNNNNNNNNNNNNNNNNNNNNNNNNNNNNNNNNNNNNNNNNNNNNNNNNNNNNNNNNNNNNNNNNNNNNNNNNNNNNNNNNNNNNNNNNNNNNNNNNNNNN…
Melitta_dimidiata NNNNNNNNNNNNNNNNNNNNNNNNNNNNNNNNNNNNNNNNNNNNNNNNNNNNNNNNNNNNNNNNNNNNNNNNNNNNNNNNNNNNNNNNNNNNNNNNNNNNNNNNNNNNNNNNNNNNNNNNNNNNNNNNNNNNNNNNNNNNNNNNNNNNNNNNNNNNNNNNNNNNNNNNNNNNNNNNNNNNNNNNNNNNNNNNNNNNNNNNNNNNNNNNNNNNNNNNNNNNNNNNNNNNNNNNNNNNNNNNNNNNNNNNNNNNNNNNNNNNNNNNNNNNNNNNNNNNNNNNNNNNNNNNNNNNNNNNNNNNNNNNNNNNNNNNNNNNNNNNNNNNNNNNNNNNNNNNNNNNNNNNNNNNNNNNNNNNNNNNNNNNNNNNNNNNNNNNNNNNN…
Melitta_eickworti GCGATCCTCTGCTTCATCGCGTACTCGATCCAAGCGTCGACCAGCGAGGATCCGAACGACGACAATCTGTACCTGGGCATCGTGTTGGCGGCGGTCGTGATAGTGACAGGCATATTCTCGTACTATCAGGAAAGCAAGTCCAGCAAGATCATGGAATCGTTCAAGAACATGGTGCCCCAGTACGCGACCGTGATCAGAGAAGGCGAGAAGCTGACGTTGCGAGCGGAAGAGCTGGTGCTTGGTGACGTGGTCGAGGTGAAGTTCGGCGACCGTATACCGGCCGACATCAGGATCATCGAGTCCCGAGGATTCAAGGTGGACAACAGCTCCCTGACGGGAGAGTCCGAGCCGCAGTCGAGGTCTCCGGAATTCACGAACGAC…
Melitta_ezoana NNNNNNNNNNNNNNNNNNNNNNNNNNNNNNNNNNNNNNNNNNNNNNNNNNNNNNNNNNNNNNNNNNNNNNNNNNNNNNNNNNNNNNNNNNNNNNNNNNNNNNNNNNNNNNNNNNNNNNNNNNNNNNNNNNNNNNNNNNNNNNNNNNNNNNNNNNNNNNNNNNNNNNNNNNNNNNNNNNNNNNNNNNNNNNNNNNNNNNNNNNNNNNNNNNNNNNNNNNNNNNNNNNNNNNNNNNNNNNNNNNNNNNNNNNNNNNNNNNNNNNNNNNNNNNNNNNNNNNNNNNNNNNNNNNNNNNNNNNNNNNNNNNNNNNNNNNNNNNNNNNNNNNNNNNNNNNNNNNNNNNNNNNNNNNNNNNNNNNNNNNNNNNNNNNNNNNNNNNNNNNNN…
Melitta_haemorrhoidalis NNNNNNNNNNNNNNNNNNNNNNNNNNNNNNNNNNNNNNNNNNNNNNNNNNNNNNNNNNNNNNNNNNNNNNNNNNNNNNNNNNNNNNNNNNNNNNNNNNNNNNNNNNNNNNNNNNNNNNNNNNNNNNNNNNNNNNNNNNNNNNNNNNNNNNNNNNNNNNNNNNNNNNNNNNNNNNNNNNNNNNNNNNNNNNNNNNNNNNNNNNNNNNNNNNNNNNNNNNNNNNNNNNNNNNNNNNNNNNNNNNNNNNNNNNNNNNNNNNNNNNNNNNNNNNNNNNNNNNNNNNNNNNNNNNNNNNNNNNNNNNNNNNNNNNNNNNNNNNNNNNNNNNNNNNNNNNNNNNNNNNNNNNNNNNNNNNNNNNNNNNNNNNNNNNNNNNN…
Melitta_hispanica NNNNNNNNNNNNNNNNNNNNNNNNNNNNNNNNNNNNNNNNNNNNNNNNNNNNNNNNNNNNNNNNNNNNNNNNNNNNNNNNNNNNNNNNNNNNNNNNNNNNNNNNNNNNNNNNNNNNNNNNNNNNNNNNNNNNNNNNNNNNNNNNNNNNNNNNNNNNNNNNNNNNNNNNNNNNNNNNNNNNNNNNNNNNNNNNNNNNNNNNNNNNNNNNNNNNNNNNNNNNNNNNNNNNNNNNNNNNNNNNNNNNNNNNNNNNNNNNNNNNNNNNNNNNNNNNNNNNNNNNNNNNNNNNNNNNNNNNNNNNNNNNNNNNNNNNNNNNNNNNNNNNNNNNNNNNNNNNNNNNNNNNNNNNNNNNNNNNNNNNNNNNNNNNNNNNNNNNNNNNN…
Melitta_japonica NNNNNNNNNNNNNNNNNNNNNNNNNNNNNNNNNNNNNNNNNNNNNNNNNNNNNNNNNNNNNNNNNNNNNNNNNNNNNNNNNNNNNNNNNNNNNNNNNNNNNNNNNNNNNNNNNNNNNNNNNNNNNNNNNNNNNNNNNNNNNNNNNNNNNNNNNNNNNNNNNNNNNNNNNNNNNNNNNNNNNNNNNNNNNNNNNNNNNNNNNNNNNNNNNNNNNNNNNNNNNNNNNNNNNNNNNNNNNNNNNNNNNNNNNNNNNNNNNNNNNNNNNNNNNNNNNNNNNNNNNNNNNNNNNNNNNNNNNNNNNNNNNNNNNNNNNNNNNNNNNNNNNNNNNNNNNNNNNNNNNNNNNNNNNNNNNNNNNNNNNNNNNNNNNNNNNNNNNNNNNN…
Melitta_leporina NNNNNNNNNNNNNNNNNNNNNNNNNNNNNNNNNNNNNNNNNNNNNNNNNNNNNNNNNNNNNNNNNNNNNNNNNNNNNNNNNNNNNNNNNNNNNNNNNNNNNNNNNNNNNNNNNNNNNNNNNNNNNNNNNNNNNNNNNNNNNNNNNNNNNNNNNNNNNNNNNNNNNNNNNNNNNNNNNNNNNNNNNNNNNNNNNNNNNNNNNNNNNNNNNNNNNNNNNNNNNNNNNNNNNNNNNNNNNNNNNNNNNNNNNNNNNNNNNNNNNNNNNNNNNNNNNNNNNNNNNNNNNNNNNNNNNNNNNNNNNNNNNNNNNNNNNNNNNNNNNNNNNNNNNNNNNNNNNNNNNNNNNNNNNNNNNNNNNNNNNNNNNNNNNNNNNNNNNNNNNN…
Melitta_maura NNNNNNNNNNNNNNNNNNNNNNNNNNNNNNNNNNNNNNNNNNNNNNNNNNNNNNNNNNNNNNNNNNNNNNNNNNNNNNNNNNNNNNNNNNNNNNNNNNNNNNNNNNNNNNNNNNNNNNNNNNNNNNNNNNNNNNNNNNNNNNNNNNNNNNNNNNNNNNNNNNNNNNNNNNNNNNNNNNNNNNNNNNNNNNNNNNNNNNNNNNNNNNNNNNNNNNNNNNNNNNNNNNNNNNNNNNNNNNNNNNNNNNNNNNNNNNNNNNNNNNNNNNNNNNNNNNNNNNNNNNNNNNNNNNNNNNNNNNNNNNNNNNNNNNNNNNNNNNNNNNNNNNNNNNNNNNNNNNNNNNNNNNNNNNNNNNNNNNNNNNNNNNNNNNNNNNNNNNNNNNNNN…
Melitta_melanura NNNNNNNNNNNNNNNNNNNNNNNNNNNNNNNNNNNNNNNNNNNNNNNNNNNNNNNNNNNNNNNNNNNNNNNNNNNNNNNNNNNNNNNNNNNNNNNNNNNNNNNNNNNNNNNNNNNNNNNNNNNNNNNNNNNNNNNNNNNNNNNNNNNNNNNNNNNNNNNNNNNNNNNNNNNNNNNNNNNNNNNNNNNNNNNNNNNNNNNNNNNNNNNNNNNNNNNNNNNNNNNNNNNNNNNNNNNNNNNNNNNNNNNNNNNNNNNNNNNNNNNNNNNNNNNNNNNNNNNNNNNNNNNNNNNNNNNNNNNNNNNNNNNNNNNNNNNNNNNNNNNNNNNNNNNNNNNNNNNNNNNNNNNNNNNNNNNNNNNNNNNNNNNNNNNNNNNNNNNNNN…
Melitta_melittoides NNNNNNNNNNNNNNNNNNNNNNNNNNNNNNNNNNNNNNNNNNNNNNNNNNNNNNNNNNNNNNNNNNNNNNNNNNNNNNNNNNNNNNNNNNNNNNNNNNNNNNNNNNNNNNNNNNNNNNNNNNNNNNNNNNNNNNNNNNNNNNNNNNNNNNNNNNNNNNNNNNNNNNNNNNNNNNNNNNNNNNNNNNNNNNNNNNNNNNNNNNNNNNNNNNNNNNNNNNNNNNNNNNNNNNNNNNNNNNNNNNNNNNNNNNNNNNNNNNNNNNNNNNNNNNNNNNNNNNNNNNNNNNNNNNNNNNNNNNNNNNNNNNNNNNNNNNNNNNNNNNNNNNNNNNNNNNNNNNNNNNNNNNNNNNNNNNNNNNNNNNNNNNNNNNNNNNNNNNN…
Melitta_nigricans NNNNNNNNNNNNNNNNNNNNNNNNNNNNNNNNNNNNNNNNNNNNNNNNNNNNNNNNNNNNNNNNNNNNNNNNNNNNNNNNNNNNNNNNNNNNNNNNNNNNNNNNNNNNNNNNNNNNNNNNNNNNNNNNNNNNNNNNNNNNNNNNNNNNNNNNNNNNNNNNNNNNNNNNNNNNNNNNNNNNNNNNNNNNNNNNNNNNNNNNNNNNNNNNNNNNNNNNNNNNNNNNNNNNNNNNNNNNNNNNNNNNNNNNNNNNNNNNNNNNNNNNNNNNNNNNNNNNNNNNNNNNNNNNNNNNNNNNNNNNNNNNNNNNNNNNNNNNNNNNNNNNNNNNNNNNNNNNNNNNNNNNNNNNNNNNNNNNNNNNNNNNNNNNNNNNNNNNNNNNN…
Melitta_richtersveldensis NNNNNNNNNNNNNNNNNNNNNNNNNNNNNNNNNNNNNNNNNNNNNNNNNNNNNNNNNNNNNNNNNNNNNNNNNNNNNNNNNNNNNNNNNNNNNNNNNNNNNNNNNNNNNNNNNNNNNNNNNNNNNNNNNNNNNNNNNNNNNNNNNNNNNNNNNNNNNNNNNNNNNNNNNNNNNNNNNNNNNNNNNNNNNNNNNNNNNNNNNNNNNNNNNNNNNNNNNNNNNNNNNNNNNNNNNNNNNNNNNNNNNNNNNNNNNNNNNNNNNNNNNNNNNNNNNNNNNNNNNNNNNNNNNNNNNNNNNNNNNNNNNNNNNNNNNNNNNNNNNNNNNNNNNNNNNNNNNNNNNNNNNNNNNNNNNNNNNNNNNNNNNNNNNNNNN…
Melitta_schmiedeknechti NNNNNNNNNNNNNNNNNNNNNNNNNNNNNNNNNNNNNNNNNNNNNNNNNNNNNNNNNNNNNNNNNNNNNNNNNNNNNNNNNNNNNNNNNNNNNNNNNNNNNNNNNNNNNNNNNNNNNNNNNNNNNNNNNNNNNNNNNNNNNNNNNNNNNNNNNNNNNNNNNNNNNNNNNNNNNNNNNNNNNNNNNNNNNNNNNNNNNNNNNNNNNNNNNNNNNNNNNNNNNNNNNNNNNNNNNNNNNNNNNNNNNNNNNNNNNNNNNNNNNNNNNNNNNNNNNNNNNNNNNNNNNNNNNNNNNNNNNNNNNNNNNNNNNNNNNNNNNNNNNNNNNNNNNNNNNNNNNNNNNNNNNNNNNNNNNNNNNNNNNNNNNNNNNNNNNNN…
Melitta_schultzei NNNNNNNNNNNNNNNNNNNNNNNNNNNNNNNNNNNNNNNNNNNNNNNNNNNNNNNNNNNNNNNNNNNNNNNNNNNNNNNNNNNNNNNNNNNNNNNNNNNNNNNNNNNNNNNNNNNNNNNNNNNNNNNNNNNNNNNNNNNNNNNNNNNNNNNNNNNNNNNNNNNNNNNNNNNNNNNNNNNNNNNNNNNNNNNNNNNNNNNNNNNNNNNNNNNNNNNNNNNNNNNNNNNNNNNNNNNNNNNNNNNNNNNNNNNNNNNNNNNNNNNNNNNNNNNNNNNNNNNNNNNNNNNNNNNNNNNNNNNNNNNNNNNNNNNNNNNNNNNNNNNNNNNNNNNNNNNNNNNNNNNNNNNNNNNNNNNNNNNNNNNNNNNNNNNNNNNNNNNNN…
Melitta_sibirica NNNNNNNNNNNNNNNNNNNNNNNNNNNNNNNNNNNNNNNNNNNNNNNNNNNNNNNNNNNNNNNNNNNNNNNNNNNNNNNNNNNNNNNNNNNNNNNNNNNNNNNNNNNNNNNNNNNNNNNNNNNNNNNNNNNNNNNNNNNNNNNNNNNNNNNNNNNNNNNNNNNNNNNNNNNNNNNNNNNNNNNNNNNNNNNNNNNNNNNNNNNNNNNNNNNNNNNNNNNNNNNNNNNNNNNNNNNNNNNNNNNNNNNNNNNNNNNNNNNNNNNNNNNNNNNNNNNNNNNNNNNNNNNNNNNNNNNNNNNNNNNNNNNNNNNNNNNNNNNNNNNNNNNNNNNNNNNNNNNNNNNNNNNNNNNNNNNNNNNNNNNNNNNNNNNNNNNNNNNNNN…
Melitta_tomentosa NNNNNNNNNNNNNNNNNNNNNNNNNNNNNNNNNNNNNNNNNNNNNNNNNNNNNNNNNNNNNNNNNNNNNNNNNNNNNNNNNNNNNNNNNNNNNNNNNNNNNNNNNNNNNNNNNNNNNNNNNNNNNNNNNNNNNNNNNNNNNNNNNNNNNNNNNNNNNNNNNNNNNNNNNNNNNNNNNNNNNNNNNNNNNNNNNNNNNNNNNNNNNNNNNNNNNNNNNNNNNNNNNNNNNNNNNNNNNNNNNNNNNNNNNNNNNNNNNNNNNNNNNNNNNNNNNNNNNNNNNNNNNNNNNNNNNNNNNNNNNNNNNNNNNNNNNNNNNNNNNNNNNNNNNNNNNNNNNNNNNNNNNNNNNNNNNNNNNNNNNNNNNNNNNNNNNNNNNNNNN…
Melitta_tricincta NNNNNNNNNNNNNNNNNNNNNNNNNNNNNNNNNNNNNNNNNNNNNNNNNNNNNNNNNNNNNNNNNNNNNNNNNNNNNNNNNNNNNNNNNNNNNNNNNNNNNNNNNNNNNNNNNNNNNNNNNNNNNNNNNNNNNNNNNNNNNNNNNNNNNNNNNNNNNNNNNNNNNNNNNNNNNNNNNNNNNNNNNNNNNNNNNNNNNNNNNNNNNNNNNNNNNNNNNNNNNNNNNNNNNNNNNNNNNNNNNNNNNNNNNNNNNNNNNNNNNNNNNNNNNNNNNNNNNNNNNNNNNNNNNNNNNNNNNNNNNNNNNNNNNNNNNNNNNNNNNNNNNNNNNNNNNNNNNNNNNNNNNNNNNNNNNNNNNNNNNNNNNNNNNNNNNNNNNNNNN…
Melitta_udmurtica NNNNNNNNNNNNNNNNNNNNNNNNNNNNNNNNNNNNNNNNNNNNNNNNNNNNNNNNNNNNNNNNNNNNNNNNNNNNNNNNNNNNNNNNNNNNNNNNNNNNNNNNNNNNNNNNNNNNNNNNNNNNNNNNNNNNNNNNNNNNNNNNNNNNNNNNNNNNNNNNNNNNNNNNNNNNNNNNNNNNNNNNNNNNNNNNNNNNNNNNNNNNNNNNNNNNNNNNNNNNNNNNNNNNNNNNNNNNNNNNNNNNNNNNNNNNNNNNNNNNNNNNNNNNNNNNNNNNNNNNNNNNNNNNNNNNNNNNNNNNNNNNNNNNNNNNNNNNNNNNNNNNNNNNNNNNNNNNNNNNNNNNNNNNNNNNNNNNNNNNNNNNNNNNNNNNNNNNNNNNN…
Promelitta_alboclypeata NNNNNNNNNNNNNNNNNNNNNNNNNNNNNNNNNNNNNNNNNNNNNNNNNNNNNNNNNNNNNNNNNNNNNNNNNNNNNNNNNNNNNNNNNNNNNNNNNNNNNNNNNNNNNNNNNNNNNNNNNNNNNNNNNNNNNNNNNNNNNNNNNNNNNNNNNNNNNNNNNNNNNNNNNNNNNNNNNNNNNNNNNNNNNNNNNNNNNNNNNNNNNNNNNNNNNNNNNNNNNNNNNNNNNNNNNNNNNNNNNNNNNNNNNNNNNNNNNNNNNNNNNNNNNNNNNNNNNNNNNNNNNNNNNNNNNNNNNNNNNNNNNNNNNNNNNNNNNNNNNNNNNNNNNNNNNNNNNNNNNNNNNNNNNNNNNNNNNNNNNNNNNNNNNNNNNNN…
Rediviva_albifasciata NNNNNNNNNNNNNNNNNNNNNNNNNNNNNNNNNNNNNNNNNNNNNNNNNNNNNNNNNNNNNNNNNNNNNNNNNNNNNNNNNNNNNNNNNNNNNNNNNNNNNNNNNNNNNNNNNNNNNNNNNNNNNNNNNNNNNNNNNNNNNNNNNNNNNNNNNNNNNNNNNNNNNNNNNNNNNNNNNNNNNNNNNNNNNNNNNNNNNNNNNNNNNNNNNNNNNNNNNNNNNNNNNNNNNNNNNNNNNNNNNNNNNNNNNNNNNNNNNNNNNNNNNNNNNNNNNNNNNNNNNNNNNNNNNNNNNNNNNNNNNNNNNNNNNNNNNNNNNNNNNNNNNNNNNNNNNNNNNNNNNNNNNNNNNNNNNNNNNNNNNNNNNNNNNNNNNNNNN…
Rediviva_alonsoae NNNNNNNNNNNNNNNNNNNNNNNNNNNNNNNNNNNNNNNNNNNNNNNNNNNNNNNNNNNNNNNNNNNNNNNNNNNNNNNNNNNNNNNNNNNNNNNNNNNNNNNNNNNNNNNNNNNNNNNNNNNNNNNNNNNNNNNNNNNNNNNNNNNNNNNNNNNNNNNNNNNNNNNNNNNNNNNNNNNNNNNNNNNNNNNNNNNNNNNNNNNNNNNNNNNNNNNNNNNNNNNNNNNNNNNNNNNNNNNNNNNNNNNNNNNNNNNNNNNNNNNNNNNNNNNNNNNNNNNNNNNNNNNNNNNNNNNNNNNNNNNNNNNNNNNNNNNNNNNNNNNNNNNNNNNNNNNNNNNNNNNNNNNNNNNNNNNNNNNNNNNNNNNNNNNNNNNNNNNNN…
Rediviva_aurata NNNNNNNNNNNNNNNNNNNNNNNNNNNNNNNNNNNNNNNNNNNNNNNNNNNNNNNNNNNNNNNNNNNNNNNNNNNNNNNNNNNNNNNNNNNNNNNNNNNNNNNNNNNNNNNNNNNNNNNNNNNNNNNNNNNNNNNNNNNNNNNNNNNNNNNNNNNNNNNNNNNNNNNNNNNNNNNNNNNNNNNNNNNNNNNNNNNNNNNNNNNNNNNNNNNNNNNNNNNNNNNNNNNNNNNNNNNNNNNNNNNNNNNNNNNNNNNNNNNNNNNNNNNNNNNNNNNNNNNNNNNNNNNNNNNNNNNNNNNNNNNNNNNNNNNNNNNNNNNNNNNNNNNNNNNNNNNNNNNNNNNNNNNNNNNNNNNNNNNNNNNNNNNNNNNNNNNNNNNNNNN…
Rediviva_brunnea NNNNNNNNNNNNNNNNNNNNNNNNNNNNNNNNNNNNNNNNNNNNNNNNNNNNNNNNNNNNNNNNNNNNNNNNNNNNNNNNNNNNNNNNNNNNNNNNNNNNNNNNNNNNNNNNNNNNNNNNNNNNNNNNNNNNNNNNNNNNNNNNNNNNNNNNNNNNNNNNNNNNNNNNNNNNNNNNNNNNNNNNNNNNNNNNNNNNNNNNNNNNNNNNNNNNNNNNNNNNNNNNNNNNNNNNNNNNNNNNNNNNNNNNNNNNNNNNNNNNNNNNNNNNNNNNNNNNNNNNNNNNNNNNNNNNNNNNNNNNNNNNNNNNNNNNNNNNNNNNNNNNNNNNNNNNNNNNNNNNNNNNNNNNNNNNNNNNNNNNNNNNNNNNNNNNNNNNNNNNNN…
Rediviva_colorata ?????????????????????????????????????????????????????????????????????????????????????????????????????????????????????????????????????????????????????????????????????????????????????????????????????????????????????????????????????????????????????????????????????????????????????????????????????????????????????????????????????????????????????????????????????????????????????????????…
Rediviva_emdeorum NNNNNNNNNNNNNNNNNNNNNNNNNNNNNNNNNNNNNNNNNNNNNNNNNNNNNNNNNNNNNNNNNNNNNNNNNNNNNNNNNNNNNNNNNNNNNNNNNNNNNNNNNNNNNNNNNNNNNNNNNNNNNNNNNNNNNNNNNNNNNNNNNNNNNNNNNNNNNNNNNNNNNNNNNNNNNNNNNNNNNNNNNNNNNNNNNNNNNNNNNNNNNNNNNNNNNNNNNNNNNNNNNNNNNNNNNNNNNNNNNNNNNNNNNNNNNNNNNNNNNNNNNNNNNNNNNNNNNNNNNNNNNNNNNNNNNNNNNNNNNNNNNNNNNNNNNNNNNNNNNNNNNNNNNNNNNNNNNNNNNNNNNNNNNNNNNNNNNNNNNNNNNNNNNNNNNNNNNNNNN…
Rediviva_gigas NNNNNNNNNNNNNNNNNNNNNNNNNNNNNNNNNNNNNNNNNNNNNNNNNNNNNNNNNNNNNNNNNNNNNNNNNNNNNNNNNNNNNNNNNNNNNNNNNNNNNNNNNNNNNNNNNNNNNNNNNNNNNNNNNNNNNNNNNNNNNNNNNNNNNNNNNNNNNNNNNNNNNNNNNNNNNNNNNNNNNNNNNNNNNNNNNNNNNNNNNNNNNNNNNNNNNNNNNNNNNNNNNNNNNNNNNNNNNNNNNNNNNNNNNNNNNNNNNNNNNNNNNNNNNNNNNNNNNNNNNNNNNNNNNNNNNNNNNNNNNNNNNNNNNNNNNNNNNNNNNNNNNNNNNNNNNNNNNNNNNNNNNNNNNNNNNNNNNNNNNNNNNNNNNNNNNNNNNNNNNNNN…
Rediviva_intermedia NNNNNNNNNNNNNNNNNNNNNNNNNNNNNNNNNNNNNNNNNNNNNNNNNNNNNNNNNNNNNNNNNNNNNNNNNNNNNNNNNNNNNNNNNNNNNNNNNNNNNNNNNNNNNNNNNNNNNNNNNNNNNNNNNNNNNNNNNNNNNNNNNNNNNNNNNNNNNNNNNNNNNNNNNNNNNNNNNNNNNNNNNNNNNNNNNNNNNNNNNNNNNNNNNNNNNNNNNNNNNNNNNNNNNNNNNNNNNNNNNNNNNNNNNNNNNNNNNNNNNNNNNNNNNNNNNNNNNNNNNNNNNNNNNNNNNNNNNNNNNNNNNNNNNNNNNNNNNNNNNNNNNNNNNNNNNNNNNNNNNNNNNNNNNNNNNNNNNNNNNNNNNNNNNNNNNNNNNNN…
Rediviva_intermixta NNNNNNNNNNNNNNNNNNNNNNNNNNNNNNNNNNNNNNNNNNNNNNNNNNNNNNNNNNNNNNNNNNNNNNNNNNNNNNNNNNNNNNNNNNNNNNNNNNNNNNNNNNNNNNNNNNNNNNNNNNNNNNNNNNNNNNNNNNNNNNNNNNNNNNNNNNNNNNNNNNNNNNNNNNNNNNNNNNNNNNNNNNNNNNNNNNNNNNNNNNNNNNNNNNNNNNNNNNNNNNNNNNNNNNNNNNNNNNNNNNNNNNNNNNNNNNNNNNNNNNNNNNNNNNNNNNNNNNNNNNNNNNNNNNNNNNNNNNNNNNNNNNNNNNNNNNNNNNNNNNNNNNNNNNNNNNNNNNNNNNNNNNNNNNNNNNNNNNNNNNNNNNNNNNNNNNNNNNN…
Rediviva_longimanus NNNNNNNNNNNNNNNNNNNNNNNNNNNNNNNNNNNNNNNNNNNNNNNNNNNNNNNNNNNNNNNNNNNNNNNNNNNNNNNNNNNNNNNNNNNNNNNNNNNNNNNNNNNNNNNNNNNNNNNNNNNNNNNNNNNNNNNNNNNNNNNNNNNNNNNNNNNNNNNNNNNNNNNNNNNNNNNNNNNNNNNNNNNNNNNNNNNNNNNNNNNNNNNNNNNNNNNNNNNNNNNNNNNNNNNNNNNNNNNNNNNNNNNNNNNNNNNNNNNNNNNNNNNNNNNNNNNNNNNNNNNNNNNNNNNNNNNNNNNNNNNNNNNNNNNNNNNNNNNNNNNNNNNNNNNNNNNNNNNNNNNNNNNNNNNNNNNNNNNNNNNNNNNNNNNNNNNNNNN…
Rediviva_macgregori GCGATCCTCTGCTTCATCGCGTACTCGATCCAAGCGACGACCAGCGAGGATCCGAACGACGACAATCTGTACCTGGGTATCGTGTTGGCGGCTGTCGTCATAGTGACAGGCATATTCTCGTACTACCAGGAGAGCAAGTCCAGCAAGATCATGGAATCGTTCAAGAGCATGGTGCCTCAGTACGCGACCGCGATCAGAGAAGGCGAGAAGCTAACATTGATGGCGGAAGAGTTGGTGCTCGGGGACGTTGTCGAGGTGAAGTTCGGTGACCGTATCCCGGCCGACGTCAGGATCATCGAGTCCCGAGGATTCAAGGTGGACAACAGCTCTCTGACCGGAGAGTCCGAGCCCCAGTCGAGGTCTCCGGAGTTCACGAACG…
Rediviva_micheneri NNNNNNNNNNNNNNNNNNNNNNNNNNNNNNNNNNNNNNNNNNNNNNNNNNNNNNNNNNNNNNNNNNNNNNNNNNNNNNNNNNNNNNNNNNNNNNNNNNNNNNNNNNNNNNNNNNNNNNNNNNNNNNNNNNNNNNNNNNNNNNNNNNNNNNNNNNNNNNNNNNNNNNNNNNNNNNNNNNNNNNNNNNNNNNNNNNNNNNNNNNNNNNNNNNNNNNNNNNNNNNNNNNNNNNNNNNNNNNNNNNNNNNNNNNNNNNNNNNNNNNNNNNNNNNNNNNNNNNNNNNNNNNNNNNNNNNNNNNNNNNNNNNNNNNNNNNNNNNNNNNNNNNNNNNNNNNNNNNNNNNNNNNNNNNNNNNNNNNNNNNNNNNNNNNNNNNNNNNNN…
Rediviva_neliana NNNNNNNNNNNNNNNNNNNNNNNNNNNNNNNNNNNNNNNNNNNNNNNNNNNNNNNNNNNNNNNNNNNNNNNNNNNNNNNNNNNNNNNNNNNNNNNNNNNNNNNNNNNNNNNNNNNNNNNNNNNNNNNNNNNNNNNNNNNNNNNNNNNNNNNNNNNNNNNNNNNNNNNNNNNNNNNNNNNNNNNNNNNNNNNNNNNNNNNNNNNNNNNNNNNNNNNNNNNNNNNNNNNNNNNNNNNNNNNNNNNNNNNNNNNNNNNNNNNNNNNNNNNNNNNNNNNNNNNNNNNNNNNNNNNNNNNNNNNNNNNNNNNNNNNNNNNNNNNNNNNNNNNNNNNNNNNNNNNNNNNNNNNNNNNNNNNNNNNNNNNNNNNNNNNNNNNNNNNNNN…
Rediviva_nitida NNNNNNNNNNNNNNNNNNNNNNNNNNNNNNNNNNNNNNNNNNNNNNNNNNNNNNNNNNNNNNNNNNNNNNNNNNNNNNNNNNNNNNNNNNNNNNNNNNNNNNNNNNNNNNNNNNNNNNNNNNNNNNNNNNNNNNNNNNNNNNNNNNNNNNNNNNNNNNNNNNNNNNNNNNNNNNNNNNNNNNNNNNNNNNNNNNNNNNNNNNNNNNNNNNNNNNNNNNNNNNNNNNNNNNNNNNNNNNNNNNNNNNNNNNNNNNNNNNNNNNNNNNNNNNNNNNNNNNNNNNNNNNNNNNNNNNNNNNNNNNNNNNNNNNNNNNNNNNNNNNNNNNNNNNNNNNNNNNNNNNNNNNNNNNNNNNNNNNNNNNNNNNNNNNNNNNNNNNNNNNN…
Rediviva_parva NNNNNNNNNNNNNNNNNNNNNNNNNNNNNNNNNNNNNNNNNNNNNNNNNNNNNNNNNNNNNNNNNNNNNNNNNNNNNNNNNNNNNNNNNNNNNNNNNNNNNNNNNNNNNNNNNNNNNNNNNNNNNNNNNNNNNNNNNNNNNNNNNNNNNNNNNNNNNNNNNNNNNNNNNNNNNNNNNNNNNNNNNNNNNNNNNNNNNNNNNNNNNNNNNNNNNNNNNNNNNNNNNNNNNNNNNNNNNNNNNNNNNNNNNNNNNNNNNNNNNNNNNNNNNNNNNNNNNNNNNNNNNNNNNNNNNNNNNNNNNNNNNNNNNNNNNNNNNNNNNNNNNNNNNNNNNNNNNNNNNNNNNNNNNNNNNNNNNNNNNNNNNNNNNNNNNNNNNNNNNNNN…
Rediviva_peringueyi NNNNNNNNNNNNNNNNNNNNNNNNNNNNNNNNNNNNNNNNNNNNNNNNNNNNNNNNNNNNNNNNNNNNNNNNNNNNNNNNNNNNNNNNNNNNNNNNNNNNNNNNNNNNNNNNNNNNNNNNNNNNNNNNNNNNNNNNNNNNNNNNNNNNNNNNNNNNNNNNNNNNNNNNNNNNNNNNNNNNNNNNNNNNNNNNNNNNNNNNNNNNNNNNNNNNNNNNNNNNNNNNNNNNNNNNNNNNNNNNNNNNNNNNNNNNNNNNNNNNNNNNNNNNNNNNNNNNNNNNNNNNNNNNNNNNNNNNNNNNNNNNNNNNNNNNNNNNNNNNNNNNNNNNNNNNNNNNNNNNNNNNNNNNNNNNNNNNNNNNNNNNNNNNNNNNNNNNNNN…
Rediviva_rufipes NNNNNNNNNNNNNNNNNNNNNNNNNNNNNNNNNNNNNNNNNNNNNNNNNNNNNNNNNNNNNNNNNNNNNNNNNNNNNNNNNNNNNNNNNNNNNNNNNNNNNNNNNNNNNNNNNNNNNNNNNNNNNNNNNNNNNNNNNNNNNNNNNNNNNNNNNNNNNNNNNNNNNNNNNNNNNNNNNNNNNNNNNNNNNNNNNNNNNNNNNNNNNNNNNNNNNNNNNNNNNNNNNNNNNNNNNNNNNNNNNNNNNNNNNNNNNNNNNNNNNNNNNNNNNNNNNNNNNNNNNNNNNNNNNNNNNNNNNNNNNNNNNNNNNNNNNNNNNNNNNNNNNNNNNNNNNNNNNNNNNNNNNNNNNNNNNNNNNNNNNNNNNNNNNNNNNNNNNNNNNN…
Rediviva_saetigera GCGATCCTCTGCTTCATCGCGTACTCGATCCAAGCGTCGACCAGCGAGGATCCGAACGACGACAATCTGTACCTGGGCATCGTGTTGGCGGCGGTCGTCATAGTGACAGGCATATTCTCGTACTACCAGGAGAGCAAGTCCAGCAAGATCATGGAATCGTTCAAGAACATGGTGCCTCAGTTCGCGACCGTGATCAGAGAAGGCGAGAAGCTCACATTGAGGGCGGAAGAGTTGGTGCTCGGAGACGTTGTCGAGGTGAAGTTCGGTGACCGTATCCCGGCCGACATCAGGGTCATCGAGTCGCGAGGATTCAAGGTGGACAACAGCTCTCTTACCGGAGAGTCCGAGCCCCAGTCGAGGTCTCCGGAGTTCACGAACGA…
Rediviva_steineri NNNNNNNNNNNNNNNNNNNNNNNNNNNNNNNNNNNNNNNNNNNNNNNNNNNNNNNNNNNNNNNNNNNNNNNNNNNNNNNNNNNNNNNNNNNNNNNNNNNNNNNNNNNNNNNNNNNNNNNNNNNNNNNNNNNNNNNNNNNNNNNNNNNNNNNNNNNNNNNNNNNNNNNNNNNNNNNNNNNNNNNNNNNNNNNNNNNNNNNNNNNNNNNNNNNNNNNNNNNNNNNNNNNNNNNNNNNNNNNNNNNNNNNNNNNNNNNNNNNNNNNNNNNNNNNNNNNNNNNNNNNNNNNNNNNNNNNNNNNNNNNNNNNNNNNNNNNNNNNNNNNNNNNNNNNNNNNNNNNNNNNNNNNNNNNNNNNNNNNNNNNNNNNNNNNNNNNNNNNNN…
Redivivoides_capensis NNNNNNNNNNNNNNNNNNNNNNNNNNNNNNNNNNNNNNNNNNNNNNNNNNNNNNNNNNNNNNNNNNNNNNNNNNNNNNNNNNNNNNNNNNNNNNNNNNNNNNNNNNNNNNNNNNNNNNNNNNNNNNNNNNNNNNNNNNNNNNNNNNNNNNNNNNNNNNNNNNNNNNNNNNNNNNNNNNNNNNNNNNNNNNNNNNNNNNNNNNNNNNNNNNNNNNNNNNNNNNNNNNNNNNNNNNNNNNNNNNNNNNNNNNNNNNNNNNNNNNNNNNNNNNNNNNNNNNNNNNNNNNNNNNNNNNNNNNNNNNNNNNNNNNNNNNNNNNNNNNNNNNNNNNNNNNNNNNNNNNNNNNNNNNNNNNNNNNNNNNNNNNNNNNNNNNNNN…
Redivivoides_namaquensis NNNNNNNNNNNNNNNNNNNNNNNNNNNNNNNNNNNNNNNNNNNNNNNNNNNNNNNNNNNNNNNNNNNNNNNNNNNNNNNNNNNNNNNNNNNNNNNNNNNNNNNNNNNNNNNNNNNNNNNNNNNNNNNNNNNNNNNNNNNNNNNNNNNNNNNNNNNNNNNNNNNNNNNNNNNNNNNNNNNNNNNNNNNNNNNNNNNNNNNNNNNNNNNNNNNNNNNNNNNNNNNNNNNNNNNNNNNNNNNNNNNNNNNNNNNNNNNNNNNNNNNNNNNNNNNNNNNNNNNNNNNNNNNNNNNNNNNNNNNNNNNNNNNNNNNNNNNNNNNNNNNNNNNNNNNNNNNNNNNNNNNNNNNNNNNNNNNNNNNNNNNNNNNNNNNNNN…
Redivivoides_simulans NNNNNNNNNNNNNNNNNNNNNNNNNNNNNNNNNNNNNNNNNNNNNNNNNNNNNNNNNNNNNNNNNNNNNNNNNNNNNNNNNNNNNNNNNNNNNNNNNNNNNNNNNNNNNNNNNNNNNNNNNNNNNNNNNNNNNNNNNNNNNNNNNNNNNNNNNNNNNNNNNNNNNNNNNNNNNNNNNNNNNNNNNNNNNNNNNNNNNNNNNNNNNNNNNNNNNNNNNNNNNNNNNNNNNNNNNNNNNNNNNNNNNNNNNNNNNNNNNNNNNNNNNNNNNNNNNNNNNNNNNNNNNNNNNNNNNNNNNNNNNNNNNNNNNNNNNNNNNNNNNNNNNNNNNNNNNNNNNNNNNNNNNNNNNNNNNNNNNNNNNNNNNNNNNNNNNNNNN…
Samba_atra ????????????????????????????????????????????????????????????????????????????????????????????????????????????????????????????????????????????????????????????????????????????????????????????????????????????????????????????????????????????????????????????????????????????????????????????????????????????????????????????????????????????????????????????????????????????????????????????????????…
Samba_fasciata ????????????????????????????????????????????????????????????????????????????????????????????????????????????????????????????????????????????????????????????????????????????????????????????????????????????????????????????????????????????????????????????????????????????????????????????????????????????????????????????????????????????????????????????????????????????????????????????????…
Samba_griseonigra GCGATCCTCTGCTTCATCGCGTACTCGATCCAAGCGTCGACCAGCGAGGATCCGAACGACGACAATCTGTACCTGGGTATCGTATTGGCGGCCGTCGTGATAGTGACAGGCATATTTTCATACTATCAGGAGAGCAAGTCCAGCAAGATCATGGAATCGTTCAAGAACATGGTGCCCCAATTCGCCACTGTGATCAGAGAGGGTGAGAAGCTCACTTTGAGGGCGGAGGAATTGGTGCTGGGTGACGTGGTCGAGGTGAAATTCGGTGATCGTATACCGGCTGACATCAGGATCATCGAGTCACGAGGCTTCAAAGTTGACAACAGCTCGCTGACAGGAGAATCCGAGCCCCAATCGAGGTCTCCAGAGTTCACGAACGAA…
Samba_ogilviei ????????????????????????????????????????????????????????????????????????????????????????????????????????????????????????????????????????????????????????????????????????????????????????????????????????????????????????????????????????????????????????????????????????????????????????????????????????????????????????????????????????????????????????????????????????????????????????????????…
Samba_spinosa NNNNNNNNNNNNNNNNNNNNNNNNNNNNNNNNNNNNNNNNNNNNNNNNNNNNNNNNNNNNNNNNNNNNNNNNNNNNNNNNNNNNNNNNNNNNNNNNNNNNNNNNNNNNNNNNNNNNNNNNNNNNNNNNNNNNNNNNNNNNNNNNNNNNNNNNNNNNNNNNNNNNNNNNNNNNNNNNNNNNNNNNNNNNNNNNNNNNNNNNNNNNNNNNNNNNNNNNNNNNNNNNNNNNNNNNNNNNNNNNNNNNNNNNNNNNNNNNNNNNNNNNNNNNNNNNNNNNNNNNNNNNNNNNNNNNNNNNNNNNNNNNNNNNNNNNNNNNNNNNNNNNNNNNNNNNNNNNNNNNNNNNNNNNNNNNNNNNNNNNNNNNNNNNNNNNNNNNNNNNNNNNN…
OUT_Colletes_inaequalis TTCTGTGAAATCTACGCGATGACGGGCTCCTTGTTCGGATGTGGCTCCATTTGGACGATGACGATGATTGCGTTCGACAGATACAACGTAATCGTAAAAGGTTTATCTGGTAAACCGCTGACCATTAACGGAGCTATTCTCCGTATACTGGGTATATGGGTCTTCTCTTTGGTTTGGACTATCGCCCCTGTGTTAGGCTGGAATCGATACGTACCAGAGGGCAACATGACGGCGTGCGGTACCGATTACTTTAGCAGAGACATAGTGTCTGTCTCTTACCTCATCTTGTACAGCATTTGGGTATACTTCTTCCCGTTGTTCCTCATTTGTTACAGCTACTGGTTTATCATCAAAGCGGTCGCCGCTCACGAGAAA…
OUT_Ctenoplectra_albolimbata TTTTGTCAAATCTACGCGATGTTGGGCTCCTTGTACGGATGTAGCTCCATATGGACGATGACAATGATAGCATTTGACAGGTTCAACGTGATCGTCAAAGGTTTATCTGCTAAGCCATTGACCATTAATGGAGCTCTTCTTCGTATACTGGGTATATGGATGTTCTCTTTAATATGGACCGTTGCACCAATGTTTGGCTGGAATCGATATGTACCCGAGGGTAATATGACCGCGTGTGGCACTGATTACTTCAGCAGAGACATAGTATCAGTCTCTTACCTTGTATTATACACTATCTGGGTGTACGTCTTCCCACTGTTCCTTATTATATGGAGTTACTGGTTTATCATTCAAGCTGTCGCTGCCCAYG…
OUT_Lithurgus_echinocacti NNNNGTCAAATTTATGCGATGATTGGCTCTTTGACCGGATGTAGCTCCATATGGACGATGACAATGATCGCGTTCGACAGGTACAACGTGATCGTCAAAGGATTATCAGGTAAACCATTGACCATTAACGGGGCACTTCTCCGTATACTGGGCATATGGTTGTTCTCCTTAATATGGACTGTGGCTCCGGTTTTTGGCTGGAATCGATATGTACCTGAGGGTAACATGGCCGCTTGCGGCACCGATTACTTCAGCAGGGACATACTATCCGTCTCTTATCTCGTCACGTACACCTTTTACTGTTACTTTCTACCTCTATTCCTCATCATCTGGAGTTACTGGTACATCATCCAAGCAGTCGCTGCCCACGAAA…
Capicola_hantamensis NNNNNNNNNNNNNNNNNNNNNNNNNNNNNNNNNNNNNNNNNNNNNNNNNNNNNNNNNNNNNNNNNNNNNNNNTTCGACAGATACAACGTGATCGTCAAGGGTTTATCTGCAAAGCCTCTGACCATTAACGGGGCTCTCCTCCGTATACTAGGAATATGGCTCTTCTCTTTAATCTGGACTATTGCACCTATGTTCGGCTGGAATCGATATGTACCCGAAGGCAACATGACAGCGTGCGGAACCGATTATTTGAGTAGAGATATAGTGTCCATCTCGTATATCGTGTTGTACAGTATCTGGGTATACTTTTTCCCGTTGTTCCTCATCATCTACAGTTACTGGTTTATCATCCAGGCGGTCGCAGCTCACGAGAAAAAC…
Capicola_nanula NNNNNNNNNNNNNNNNNNNNNNNNNNNNNNNNNNNNNNNNNNNNNNNNNNNNNNNNNNNNNNNNNNNNNNNNTTCGACAGATACAACGTGATCGTCAAGGGTTTATCTGCAAAGCCACTGACCATTAACGGGGCGCTCCTCCGTATACTAGGAATATGGGTCTTCTCTTTATTTTGGACTATTGCACCTATGTTCGGTTGGAATCGATATGTACCCGAAGGCAACATGACAGCGTGTGGAACCGATTATTTCAGCAAAGATCTAGGGTCCATTTCTTATCTCCTGTTGTATAGTATCTGGGTATATGCTCTCCCGTTGTTCCTCATCATCTACAGTTACTGGTTCATCATCCAGGCGGTCGCAGCTCACGAGAAAAACATGCG…
Capicola_nigerrima NNNNNNNNNNNNNNNNNNNNNNNNNNNNNNNNNNNNNNNNNNNNNNNNNNNNNNNNNNNNNNNNNNNNNNNNTTCGACAGATACAACGTGATCGTGAAGGGTTTATCTGCAAAGCCACTGACCATTAACGGGGCGCTCCTCCGTATACTAGGAATATGGCTCTTCTCTTTAATTTGGACTATTGCACCTATATTCGGTTGGAATCGATATGTACCCGAAGGCAACATGACAGCGTGCGGAACCGATTATTTCAGCAAAGATCTAGGGTCCGTTTCTTATCTCGTGTTGTACAGTATCTGGGTATACGCTCTCCCGTTGTTCCTCATCATCTACAGTTACTGGTTCATCATCCAGGCGGTCGCAGCTCACGAGAAAAACAT…
Capicola_richtersveldensis TTTTGTCAAATCTATGCGATGTTGGGCTCTTTGTTCGGATGTAGCTCCATATGGACAATGACTATGATCGCGTTCGACAGGTACAATGTAATCGTCAAAGGTTTATCTGCAAAGCCACTGACCATTAACGGGGCGCTCCTCCGTATACTAGCAATATGGCTCTTCTCTTTAATTTGGACTATTGCACCTGTATTCGGTTGGAATCGATATGTACCCGAAGGCAACATGACAGCTTGCGGAACCGATTATTTCAGCAAAGATTTAGGGACTATTTCTTATCTCGTGTTGTACACTATCTGGGTATACGCTCTCCCGTTGTTCCTCATCATCTACAGTTACTGGTTCATCATCCAGGCGGTCGCAGCTCACGAG…
Dasypoda_argentata TTCTGTGAAATCTATGCGATGGTGGGCTCCTTGTGCGGATGTAGCTCCATATGGACAATGACTTTGATTGCATTTGACAGGTACAACGTAATCGTCAAAGGTTTATCTGGCAAACCACTAACCATTAACGGAGCTCTCCTCCGTATAGTGGGTGTATGGCTCTTTTGTCTAATTTGGACTGTTGCGCCTGTTTTAGGCTGGAATCGATATGTACCGGAAGGTAACATGACTGCGTGCGGAACCGATTATTTCAGCAAGGACATATTGTCCGTTTCTTACATCCTAACGTACGCCATCGCAACGTACTTTTTTCCGTTAGCTCTCATCATTTACAGCTACTGGTTCATCATTCAGGCAGTCGCGGCACACGAAAAAAACAT…
Dasypoda_braccata NNNNNNNNNNNNNNNNNNNNNNNNNNNNNNNNNNNNNNNNNNNNNNNNNNNNNNNNNNNNNNNNNNNNNNTTTTCGACAGATACAACGTGATCGTGAAGGGTTTATCTGGCAAACCACTAACCATTAACGGAGCTCTCCTCCGTATACTGGGTGTATGGCTCTTTTGTCTAATTTGGACTGTTGCGCCTGTTTTAGGCTGGAATCGATATGTACCGGAAGGTAACATGACTGCGTGCGGAACCGATTATTTGAGCAAGGACATATTGTCCGTTTCTTACATCATAACGTACGCCACCGCAACGTACTTTTTTCCGTTAGCTCTCATCATTTACAGCTACTGGTTCATCATTCAGGCAGTCGCGGCACACGAAAAAAACATG…
Dasypoda_dusmeti NNNNNNNNNNNNNNNNNNNNNNNNNNNNNNNNNNNNNNNNNNNNNNNNNNNNNNNNNNNNNNNNNNNNNNNNTTCGACAGATACAACGTGATCGTGAAGGGTTTATCTGGCAAACCACTGACCATTAACGGAGCTCTCCTCCGTATACTGGGTGTATGGCTCTTTTGTCTAATTTGGACTGTTGCGCCTGTTTTAGGCTGGAATCGATATGTACCGGAAGGTAATATGACTGCGTGCGGAACCGATTATTTCAGCAAGGACATACTGTCCGTTTCTTACATCATAGTATACGCCGCCGCATCGTACCTTTTTCCGTTAGCTCTCATCGTTTACAGCTACTGGTTCATCATTCAGGCAGTCGCGGCACACGAAAAAAACATGC…
Dasypoda_frieseana NNNNNNNNNNNNNNNNNNNNNNNNNNNNNNNNNNNNNNNNNNNNNNNNNNNNNNNNNNNNNNNNNNNNNNNNTTCGACAGATACAACGTGATCGTGAAGGGTTTATCTGGCAAACCACTAACCATTAACGGAGCTCTCCTCCGTATACTGGGTGTATGGCTCTTTTGTCTAATTTGGACTGTTGCGCCTGTTTTAGGCTGGAATCGATATGTACCGGAAGGTAACATGACTGCGTGCGGAACCGATTATTTCAGCAAGGACATATTGTCCGTTTCTTACATCATGACGTACGCCACCGCAACGTACGTTTCTCCGTTAGCTCTCATCATTTACAGCTACTGGTTCATCATTCAGGCAGTCGCGGCACACGAAAAAAACAT…
Dasypoda_hirtipes NNNNNNNNNNNNNNNNNNNNNNNNNNNNNNNNNNNNNNNNNNNNNNNNNNNNNNNNNNNNNNNNNNNNNNNNNNNNNNNNNNNNNNNNNNNNNNNNNNNNNNNNNNNNNNNNNNNNNNNNNNNNNNNNNNNNNNNNNNNNNNNNNNNNNNNNNNNNNNNNNNNNNNNNNNNNNNNNNNNNNNNNNNNNNNNNNNNNNNNNNNNNNNATATGTACCGGAAGGTAACATGACTGCGTGCGGAACCGATTATTTCAGCAAGGACATACTGTCCGTTTCTTACATCATAGCATACTCCGTCGCATCGTACCTTTTTCCGTTAGCTCTCATCGTTTACAGCTACTGGTTCATCATTCAGGCAGTCGCGGCACACGAAAAAAACATG…
Dasypoda_oraniensis NNNNNNNNNNNNNNNNNNNNNNNNNNNNNNNNNNNNNNNNNNNNNNNNNNNNNNNNNNNNNNNNNNNNNNTTTTCGACAGATACAACGTGATCGTGAAGGGTTTATCTGGCAAACCACTGACCATTAACGGAGCTCTCCTCCGTATACTGGGTGTATGGCTCTTTTGTCTAATTTGGACTGTTGCGCCTGTTTTAGGCTGGAATCGATATGTACCGGAAGGTAACATGACTGCGTGCGGAACCGATTATTTCAGCAAGGACATACTGTCCGTTTCTTACATCATAGTATACGCCGCCGCATCGTACCTTTCTCCGTTAGCTCTCATCGTTTACAGCTACTGGTTCATCATTCAGGCAGTCGCGGCACACGAAAAAAACA…
Dasypoda_pyriformis NNNNNNNNNNNNNNNNNNNNNNNNNNNNNNNNNNNNNNNNNNNNNNNNNNNNNNNNNNNNNNNNNNNNNNNNTTCGACAGATACAACGTGATCGTCAAGGGTTTATCTGGCAAACCACTAACCATTAACGGAGCACTCCTCCGTATACTGGGTGTATGGCTCTTTTGTCTAATTTGGACTGTTGCGCCTGTTTTAGGCTGGAATCGATATGTACCGGAAGGTAACATGACTGCGTGCGGAACCGATTATTTCAGCAAGGACATAGTGTCCGTTTCTTACATCATAGTATACTCCGTCGCATCATACCTTTTTCCGTTATCTCTCATCGTTTACAGCTACTGGTTCATCATTCAGGCAGTCGCGGCACATGAAAAAAACA…
Dasypoda_pyrotricha NNNNNNNNNNNNNNNNNNNNNNNNNNNNNNNNNNNNNNNNNNNNNNNNNNNNNNNNNNNNNNNNNNNNNNNNTTCGACAGATACAACGTGATCGTGAAGGGTTTATCTGGCAAGCCACTGACCATTAACGGAGCTCTCCTCCGTATACTGGGTGTATGGCTCTTTTGTCTAATTTGGACTGTTGCGCCTGTTTTAGGCTGGAATCGATATGTACCGGAAGGTAACATGACTGCGTGCGGAACCGATTATCTCAGCAAGGATCTACTATCCATTTCTTACATCATAATATACGGCACCGCATCATACGTTAGTCCGTTATCTCTCATCATTTACAGCTACTGGTTCATCATTCAGGCAGTCGCGGCACACGAAAAAAACA…
Dasypoda_spinigera NNNNNNNNNNNNNNNNNNNNNNNNNNNNNNNNNNNNNNNNNNNNNNNNNNNNNNNNNNNNNNNNNNNNNNNNTTCGACAGATACAACGTGATCGTGAAGGGTTTATCTGGCAAACCACTAACCATTAACGGAGCTCTCCTCCGTATAGTGGGTGTATGGCTCTTTTGTCTAATTTGGACTGTTGCGCCTGTTTTAGGCTGGAATCGATATGTACCGGAAGGTAACATGACTGCGTGCGGAACCGATTATTTCAGCAAGGACATATTGTCCGTTTCTTACATCCTAACGTACGCCATCGCAACGTACTTTTTTCCGTTAGCTCTCATCATTTACAGCTACTGGTTCATCATTCAGGCAGTCGCGGCACACGAAAAAAACAT…
Dasypoda_suripes NNNNNNNNNNNNNNNNNNNNNNNNNNNNNNNNNNNNNNNNNNNNNNNNNNNNNNNNNNNNNNNNNNNNNNNNTTCGACAGATACAACGTGATCGTGAAGGGTTTATCTGGCAAACCACTAACCATTAACGGAGCTCTCCTCCGTATACTGGGTGTATGGCTCTTTTGTCTAATTTGGACTGTTGCGCCTGTTTTAGGCTGGAATCGATATGTACCGGAAGGTAACATGACTGCGTGCGGAACCGATTATTTTAGCAAGGACATATTGTCCGTTTCTTACATCATGACGTACGCCACCGCAACGTACGTTTCTCCGTTAGCTCTCATCATTTACAGCTACTGGTTCATCATTCAGGCAGTCGCGGCACACGAAAAAAACATGC…
Dasypoda_visnaga TTCTGTCAAATCTATGCGATGGTGGGCTCCTTGTGCGGATGTACCTCCATATGGACAATGACTTTGATTGCATTCGACAGGTACAACGTAATCGTCAAAGGTTTATCTGGCAAGCCACTGACCATTAACGGAGCTCTCCTCCGTATACTGGGTGTATGGCTCTTTTGTCTAATTTGGACTGTTGCGCCTGTTTTAGGCTGGAATCGATATGTACCGGAAGGTAACATGACTGCGTGCGGAACCGATTATTTCAGCAAGGATATTGTGTCCGTTTCTTACATCATAATGTACTCCATCGCATCATACCTTTTTCCGCTAGCTCTCATCGTTTACAGCTACTGGTTCATCATTCAGGCAGTCGCGGCACACGAAAAAAACATGC…
Eremaphanta_iranica ???????????????????????????????????????????????????????????????????????????????????????????????????????????????????????????????????????????????????????????????????????????????????????????????????????????????????????????????????????????????????????????????????????????????????????????????????????????????????????????????????????????????????????????????????????????????????????????…
Hesperapis_cockerelli NNNNNNNNNNNNNNNNNNNNNNNNNNNNNNNNNNNNNNNNNNNNNNNNNNNNNNNNNNNNNNNNNNNNNNNNNNNNNNAGATACAACGTGATCGTAAAGGGTTTAGCTGGAAAACCACTGAGCATTACCGGGGCTCTCCTCCGTATACTAGGAATATGGCTCTTCTCTCTAGGTTGGACTATTGCACCTATGTTCGGCTGGAATCGATATGTACCCGAAGGCAACATGACTGCGTGCGGAACCGATTATTTGAGCAAAGATCTAGTGTCCATTTCTTATCTCATAATGTACAGTATCTGGGTATACCTTGCGCCGTTGTTCCTCATCATCTACAGTTACTGGTTCATCATCCAGGCAGTAGCAGCGCACGAGAGAAA…
Hesperapis_larreae TTTTGTCAAATCTATGCGATGTTGGGATCTTTGTTCGGATGTGGCTCCATATGGTCGATGACTTTGATCGCGTTCGACAGGTACAACGTAATCGTCAAAGGTTTATCTGGAAAACCACTGAGCATTAACGGGGCTCTCCTCCGTATACTAGGAACATGGCTCTTCTCTGTAGGCTGGACTATTGCGCCTATATTTGGCTGGAATCGATATGTACCCGAAGGCAACATGACTGCGTGCGGAACCGATTATTTTAGCAAAGACCTAGGGTCCATTTCTTATCTCATAATGTACACTATCTGGGTATACGCTTTGCCGTTGTTCCTCATCATCTACAGTTACTGGTTCATCATCCAGGCGGTAGCGGCTCACGAGAAAAACAT…
Hesperapis_regularis TTTTGTCAAATCTATGCGATGTTGGGATCTTTGTTCGGATGTAGCTCCATATGGACGATGACATTGATCGCGTTCGACAGGTACAACGTAATCGTCAAAGGTTTATCTGGAAAACCACTGAGCATTACCGGGGCTCTCCTCCGTATACTAGGAATATGGCTCTTCTCTGTAATCTGGACTATTGCACCTATGTTTGGCTGGAATCGATACGTACCCGAAGGCAACATGACTGCGTGCGGAACCGATTATTTTAGCAAAGATCTAGGGTCCATTTCTTATCTCATAATGTACAGTATCTGGGTATACTTTGCGCCGTTGTTCCTCATCATCTACAGTTACTGGTTCATCATCCAGGCAGTAGCAGCTCACGAGAGAAAC…
Hesperapis_rhodocerata NNNNNNNNNNNNNNNNNNNNNNNNNNNNNNNNNNNNNNNNNNNNNNNNNNNNNNNNNNNNNNNNNNNNNNNNTTCGACAGGTACAACGTCATCGTCAAGGGTTTGTCCGGGAAACCTCTGAGCATTAACGGGGCTCTCCTCCGGATACTAGGAATATGGCTCTTCTCCGTGGGCTGGACTATTGCGCCTATGTTCGGCTGGAATCGATACGTACCCGAAGGCAACATGACTGCGTGCGGGACCGATTATTTTAGCAAAGATCTGGGGTCCATTTCTTATCTCATAATGTACGGTATCTGGGTATACCTTGCGCCGCTGTTCCTCATCATCTACAGTTACTGGTTCATCATCCAGGCGGTAGCAGCCCACGAGAAAA…
Hesperapis_trochanterata NNNNNNNNNNNNNNNNNNNNNNNNNNNNNNNNNNNNNNNNNNNNNNNNNNNNNNNNNNNNNNNNNNNNNNNNTTCGACAGATACAACGTGATCGTGAAGGGCTTATCTGGAAAACCGCTGAGCATTAACGGGGCTCTCCTCCGTATACTAGGAATATGGGTCTTCTCTGTAGGATGGACTATCGCACCTATGTTTGGCTGGAATCGATATGTACCCGAAGGCAACATGACTGCGTGCGGAACCGATTATTTTAGCAAAGATTTTGGATCCATTTCTTATCTCATAATGTACAGTATGTGGGTATACTTTTTGCCGCTGTTCCTCATCATCTACAGTTACTGGTTCATCATCCAGGCAGTAGCAGCTCACGAGAA…
Macropis_europaea NNNNNNNNNNNNNNNNNNNNNNNNNNNNNNNNNNNNNNNNNNNNNNNNNNNNNNNNNNNNNNNNNNNNNNNNNNNNNNNNNNNNNNNNNNNNNNNNNNNNNNNNNNNNNNNNNNNNNNNNNNNNNNNNNNNNNNNNNNNNNNNNNNNNNNNNNNNNNNNNNNNNNNNNNNNNNNNNNNNNNNNNNNNNNNNNNNNNNNNNNNNNNNATACGTACCCGAAGGCAACATGACTGCATGCGGCACCGACTACTTCAGCACAGACTTACTGTCTGTCTCCTACCTCCTGATGTACACCGCATGGGTATACATACTCCCGCTGTTCCTGATCGTCTACAGCTACTGGTTCATCATCCAGGCGGTCGCGGCGCACGAGAAAAACATG…
Macropis_fulvipes NNNNNNNNNNNNNNNNNNNNNNNNNNNNNNNNNNNNNNNNNNNNNNNNNNNNNNNNNNNNNNNNNNNNNNNNNNNNNNNNNNNNNNNNNNNNNNNNAAGGGTTTGTCTGGCAAGCCATTGACCATAAACGGAGCTCTACTCCGTATACTGGGTATATGGCTCTTCTCGTTGCTTTGGACCGTCGCACCCATATTCGGCTGGAATCGATACGTACCCGAAGGCAACATGACTGCATGCGGCACCGACTACTTCAGCACAGACTTACTGTCTGTCTCCTACCTCCTGATGTACAGCGCATGGGTATACTTATGCCCGCTGTTCCTGATCATCTACAGCTACTGGTTTATCATCCAGGCGGTCGCGGCGCACGAGAAAAACATG…
Macropis_nuda NNNNNNNNNNNNNNNNNNNNNNNNNNNNNNNNNNNNNNNNNNNNNNNNNNNNNNNNNNNNNNNNNNNNNNNNNNNNNNNNNNNNNNNNNNNNNNNNNNNNNTTTGTCTGGCAAGCCATTGACCATAAACGGAGCTCTACTCCGTATACTGGGTTCATGGCTCTTCTCTTTGCTTTGGACCATCGCACCCATTTTCGGCTGGAATCGATACGTACCCGAAGGCAACATGACTGCATGCGGCACCGACTACTTCAGCACAGACTTACTGTCTGTCTCCTACCTCCTGATGTACAGCGCATGGGTATACGTATTCCCGCTGTTCCTGATCATCTACAGCTACTGGTTCATCATCCAGGCGGTCGCGGCGCACGAGAAAAACATGCGTG…
Meganomia_binghami TTCTGTCAATTGTACGCGTTGTTTGGCTCCTTGTTCGGATGTGGCTCCATATGGACTATGACGATGATCGCGTTCGACAGATACAATGTAATCGTCAAAGGCTTATCTGCTAAACCATTGACCATCAACGGAGCACTTCTCCGCATATTGGGAATTTGGTTATTCGCCCTCATTTGGACCATCGCACCTATGCTTGGCTGGAATCGATACGTACCGGAAGGAAACATGACCGCGTGTGGTACCGACTACTTGAGCAGGGATATCGTTTCAATCTCTTACATTGTACTGTACAGCATCTGGGTGTACTTCGTCCCGCTGTTCCTTATCATCTACAGTTACTGGTTCATCATCCAAGCGGTCGCTGCTCATGAGAAGAACAT…
Melitta_aegyptiaca NNNNNNNNNNNNNNNNNNNNNNNNNNNNNNNNNNNNNNNNNNNNNNNNNNNNNNNNNNNNNNNNNNNNNNNNNNNNNNNNNNNNNNNNNNNNNNNNNNNNNNNNNNNNNNNNNNNNNNNNNNNNNNNNNNNNNNNNNNNNNNNNNNNNNNNNNNNNNNNNNNNNNNNNNNNNNNNNNNNNNNNNNNNNNNNNNNNNNNNNNNNNNNNTACGTGCCCGAAGGCAACATGACCGCGTGCGGGACCGACTACTTCACCAAAGACATACTTTCCGTGTCTTACATCGTCATGTACAGCATCTGGGTGTACGCGTTCCCGCTCTTCCTCATCATTTACAGCTACTGGTTTATCATCCAGGCGGTCGCGGCTCACGAGAAGAACAT…
Melitta_arrogans NNNNNNNNNNNNNNNNNNNNNNNNNNNNNNNNNNNNNNNNNNNNNNNNNNNNNNNNNNNNNNNNNNNNNNNNNNNNNNNNNNNNNNNNNNNNNNNNNNNNNNTTAGCCGGAAAACCTCTGACCATTAACGGAGCTCTCCTCCGTATATTGGGCGTGTGGCTCTTCTCTCTCCTCTGGACCGTCGCGCCCATGATAGGCTGGAATCNNTACGTGCCCGAAGGCAACATGACCGCSTGCGGGACCGACTACTTCACCAAAGACATACTCTCCGTGTCCTACATCGTGATGTACAGCATCTGGGTGTACGCGTTCCCGCTCTTCCTCATCATTTACAGCTACTGGTTTATCATCCAGGCGGTCGCGGCTCACGAGAAGAACATGC…
Melitta_avontuurensis NNNNNNNNNNNNNNNNNNNNNNNNNNNNNNNNNNNNNNNNNNNNNNNNNNNNNNNNNNNNNNNNNNNNNNNNNNNNNNNNNNNNNNNNNNNNNNNNNNNNNNNNNNNNNNNNNNNNNNNNNNNNNNNNNNNNNNNNNNNNNNNNNNNNNNNNNNNNNNNNNNNNNNNNNNNNNNNNNNNNNNNNNNNNNNNNNNNNNNNNNNNNNNCTATGTACCCGAAGGCAACATGACCGCGTGCGGCACCGACTACTTCAGCAAAGACATACTTTCCGTCTCTTACATCGTGCTCTACAGCATTTGGGTATATGTCGTCCCGCTATTCCTCATCATTTACAGCTACTGGTTCATCATCCAGGCGGTCGCGGCTCACGAGAAAAA…
Melitta_bicollaris NNNNNNNNNNNNNNNNNNNNNNNNNNNNNNNNNNNNNNNNNNNNNNNNNNNNNNNNNNNNNNNNNNNNNNNNNNNNNNNNNNNNNNNNNNNNNNNNNNNNNNNNNNNNNNNNNNNNNNNNNNNNNNNNNNNNNNNNNNNNNNNNNNNNNNNNNNNNNNNNNNNNNNNNNNNNNNNNNNNNNNNNNNNNNNNNNNNNNNNNNNNNNNNTACGTGCCCGAAGGCAACATGACCGCGTGCGGGACCGACTACTTCACCAAAGACATACTTTCCGTGTCTTACATCGTGGTGTACAGCATCTGGGTATACGCGTTCCCGCTCTTCCTCATCATTTACAGCTACTGGTTTATCATCCAGGCGGTCGCGGCTCACGAGAAGAACAT…
Melitta_budashkini NNNNNNNNNNNNNNNNNNNNNNNNNNNNNNNNNNNNNNNNNNNNNNNNNNNNNNNNNNNNNNNNNNNNNNNNNNNNNNNNNNNNNNNNNNNNNNNNNNNNNNNNNNNNNNNNNNNNNNNNNNNNNNNNNNNNNNNNNNNNNNNNNNNNNNNNNNNNNNNNNNNNNNNNNNNNNNNNNNNNNNNNNNNNNNNNNNNNNNNNNNNNNNNTACGTGCCCGAAGGCAACATGACCGCGTGCGGGACCGACTACTTCACCAAAGACATACTTTCCGTGTCTTACATCGTGATGTACAGCATCTGGGTGTACGCGTTCCCGCTCTTCCTCATCATTTACAGCTACTGGTTTATCATCCAGGCGGTCGCGGCTCACGAGAAGAACAT…
Melitta_budensis NNNNNNNNNNNNNNNNNNNNNNNNNNNNNNNNNNNNNNNNNNNNNNNNNNNNNNNNNNNNNNNNNNNNNNNNNNNNNNNNNNNNNNNNNNNNNNNNNNNNNNNNNNNNNNNNNNNNNNNNNNNNNNNNNNNNNNNNNNNNNNNNNNNNNNNNNNNNNNNNNNNNNNNNNNNNNNNNNNNNNNNNNNNNNNNNNNNNNNNNNNNNNNNTACGTGCCCGAAGGCAACATGACCGCGTGCGGGACCGACTACTTCACCAAAGACATACTTTCCGTGTCTTACATCGTGATGTACAGCATCTGGGTATACGCGTTCCCGCTCTTCCTCATCATTTACAGCTACTGGTTTATCATCCAGGCGGTCGCGGCTCACGAGAAGAACATGC…
Melitta_dimidiata NNNNNNNNNNNNNNNNNNNNNNNNNNNNNNNNNNNNNNNNNNNNNNNNNNNNNNNNNNNNNNNNNNNNNNNNTTCGACAGGTACAACGTGATCGTGAAGGGTTTAGCCGGAAAGCCACTGACCATTAACGGAGCTCTCCTCCGTATATTGGGCGTATGGATGTTCGCTCTTCTTTGGACCGTCGCACCTATGATAGGCTGGAATCGGTACGTGCCCGAAGGCAACATGACCGCGTGCGGGACCGACTACTTCACCAAAGACATACTTTCCGTGTCTTACATCGTGGTGTACAGCATGTGGGTATACGCGCTCCCGCTCTTCCTCATCATTTACAGCTACTGGTTTATCATCCAGGCGGTCGCGGCTCACGAGAAGAACATG…
Melitta_eickworti TTCTGTCAAATCTACGCGATGTTGGGCTCTTTGTTCGGATGTGGCTCCATATGGACAATGACTTTGATCGCATTCGACAGGTACAATGTAATCGTGAAGGGTTTAGCCGGAAAGCCACTGACCATTAACGGAGCTCTCCTCCGTATATTGGGCGTATGGCTCTTCTCTCTCCTTTGGACCATCGCACCTATGCTAGGCTGGAATCGGTACGTGCCCGAAGGCAACATGACCGCGTGCGGGACCGACTACTTCACCAAAGACATCATTTCCGTGTCTTACATCGTGATGTACAGCATCTGGGTGTACGCGTTCCCGCTCTTCCTCATCATTTACAGCTACTGGTTTATCATCCAGGCGGTCGCGGCTCACGAGAAGAACATG…
Melitta_ezoana NNNNNNNNNNNNNNNNNNNNNNNNNNNNNNNNNNNNNNNNNNNNNNNNNNNNNNNNNNNNNNNNNNNNNNNNNNNNNNAGATACAACGTGATCGTGAAGGGCTTAGCCGGAAAGCCACTGACCATTAACGGAGCTCTCCTCCGTATATTGGGCGTATGGCTCTTCGCTCTCCTTTGGACCGTCGCACCTATGATAGGCTGGAACCGGTACGTGCCCGAAGGCAACATGACCGCGTGCGGGACCGACTACTTCACCAAAGACATAGTCTCCGTGTCTTACATCGTGATGTACAGCATCTGGGTGTACGCGTTCCCGCTCTTCCTCATCATTTACAGCTACTGGTTTATCATCCAGGCGGTCGCGGCTCACGAGAAGAACATGCGC…
Melitta_haemorrhoidalis NNNNNNNNNNNNNNNNNNNNNNNNNNNNNNNNNNNNNNNNNNNNNNNNNNNNNNNNNNNNNNNNNNNNNNTTTTCGACAGATACAACGTGATCGTGAAGGGTTTAGCCGGAAAGCCACTGACCATTAACGGAGCTCTCCTCCGTATATTGGGCGTATGGCTCTTCTCTCTCCTTTGGACCGTCGCACCTATGATAGGCTGGAACCGCTACGTGCCCGAAGGCAACATGACCGCGTGCGGGACCGACTACTTCACCAAAGACATACTTTCCGTGTCTTACATCGTGATGTACAGCATCTGGGTCTACGCCTTCCCGCTCTTCCTCATCATTTACAGCTACTGGTTTATCATCCAGGCGGTCGCGGCTCACGAGAAG…
Melitta_hispanica NNNNNNNNNNNNNNNNNNNNNNNNNNNNNNNNNNNNNNNNNNNNNNNNNNNNNNNNNNNNNNNNNNNNNNNNNNNNNNNNNNNNNNNNNNNNNNNNNNNNNNNNNNNNNNNNNNNNNNNNNNNNNNNNNNNNNNNNNNNNNNNNNNNNNNNNNNNNNNNNNNNNNNNNNNNNNNNNNNNNNNNNNNNNNNNNNNNNNNNNNNNNNNNTACGTGCCCGAAGGCAACATGACCGCGTGCGGGACCGACTACTTCACCAAAGACATACTTTCCGTGTCTTACATCGTGATGTACAGCATCTGGGTGTACGCGTTCCCGCTCTTCCTCATCATTTACAGCTACTGGTTTATCATCCAGGCGGTCGCGGCTCACGAGAAGAACATG…
Melitta_japonica NNNNNNNNNNNNNNNNNNNNNNNNNNNNNNNNNNNNNNNNNNNNNNNNNNNNNNNNNNNNNNNNNNNNNNNNNNNNNNNNNNNNNNNNNNNNNNNNNNNNNNNNNNNNNNNNNNNNNNNNNNNNNNNNNNNNNNNNNNNNNNNNNNNNNNNNNNNNNNNNNNNNNNNNNNNNNNNNNNNNNNNNNNNNNNNNNNNNNNNNNNNNNNNTACGTGCCCGAAGGCAACATGACCGCGTGCGGGACCGACTACTTCACCAAAGACATACTATCCGTGTCTTACATCGTGATGTACAGCATCTGGGTATACGCGTTCCCGCTCTTCCTCATCATTTACAGCTACTGGTTTATCATCCAGGCGGTCGCGGCTCACGAGAAGAACATGC…
Melitta_leporina NNNNNNNNNNNNNNNNNNNNNNNNNNNNNNNNNNNNNNNNNNNNNNNNNNNNNNNNNNNNNNNNNNNNNNNNNNNNNNNNNNNNNNNNNNNNNNNNNNNNNNTTAGCCGGAAAGCCACTGACCATTAACGGAGCTCTCCTCCGTATACTGGGCGTATGGCTCTTCTCTCTCCTCTGGACCGTCGCGCCTATGATAGGCTGGAATCGCTACGTGCCCGAAGGCAACATGACCGCGTGCGGGACCGACTACTTCACCAAAGACATACTCTCCGTGTCTTACATCGTGATGTACAGCATCTGGGTATACGCGTTCCCGCTCTTCCTCATCATTTACAGCTACTGGTTTATCATCCAGGCGGTCGCGGCTCACGAGAAGAACATGC…
Melitta_maura NNNNNNNNNNNNNNNNNNNNNNNNNNNNNNNNNNNNNNNNNNNNNNNNNNNNNNNNNNNNNNNNNNNNNNNNNNNNNNNNNNNNNNNNNNNNNNNNNNNNNNNNNNNNNNNNNNNNNNNNNNNNNNNNNNNNNNNNNNNNNNNNNNNNNNNNNNNNNNNNNNNNNNNNNNNNNNNNNNNNNNNNNNNNNNNNNNNNNNNNNNNNNNNTACGTGCCCGAAGGCAACATGACCGCGTGCGGGACCGACTACTTCACCAAAGACATACTTTCCGTGTCTTACATCGTCATGTACAGCATCTGGGTGTACGCGTTCCCGCTCTTCCTCATCATTTACAGCTACTGGTTTATCATCCAGGCGGTCGCGGCTCACGAGAAGAACATGCGCG…
Melitta_melanura NNNNNNNNNNNNNNNNNNNNNNNNNNNNNNNNNNNNNNNNNNNNNNNNNNNNNNNNNNNNNNNNNNNNNNNNNNNNNNNNNNNNNNNNNNNNNNNNNNNNNNNNNNNNNNNNNNNNNNNNNNNNNNNNNNNNNNNNNNNNNNNNNNNNNNNNNNNNNNNNNNNNNNNNNNNNNNNNNNNNNNNNNNNNNNNNNNNNNNNNNNNNNNNTACGTGCCCGAAGGCAACATGACCGCGTGCGGGACCGACTACTTCACCAAAGACATACTTTCCGTGTCTTACATCGTGATGTACAGCATCTGGGTATACGCGTTCCCGCTCTTCCTCATCATTTACAGCTACTGGTTTATCATCCAGGCGGTCGCGGCTCACGAGAAGAACATGC…
Melitta_melittoides NNNNNNNNNNNNNNNNNNNNNNNNNNNNNNNNNNNNNNNNNNNNNNNNNNNNNNNNNNNNNNNNNNNNNNNNNNNNNNNNNNNNNNNNNNNNNNNNNNNNNNNNNNNNNNNNNNNNNNNNNNNNNNNNNNNNNNNNNNNNNNNNNNNNNNNNNNNNNNNNNNNNNNNNNNNNNNNNNNNNNNNNNNNNNNNNNNNNNNNNNNNNNNNTACGTGCCCGAAGGCAACATGACCGCGTGCGGGACCGACTACTTCACCAAAGACATCATTTCCGTGTCTTACATCGTGATGTACAGCATCTGGGTGTACGCGTTCCCGCTCTTCCTCATCATTTACAGCTACTGGTTTATCATCCAGGCGGTCGCGGCTCACGAGAAGAACA…
Melitta_nigricans NNNNNNNNNNNNNNNNNNNNNNNNNNNNNNNNNNNNNNNNNNNNNNNNNNNNNNNNNNNNNNNNNNNNNNNNNNNNNNNNNNNNNNNNNNNNNNNNNNNNNNTTAGCCGGAAAGCCACTGACCATTAACGGAGCTCTCCTCCGTATACTGGGCGTATGGCTCTTCGCTCTCCTCTGGACCGTCGCGCCTATGATAGGCTGGAATCGCTACGTGCCCGAAGGGAACATGACCGCGTGCGGGACCGACTACTTCACCAAAGACATACTCTCCGTGTCTTACATCGTGATGTACAGCATCTGGGTATACGCGTTCCCGCTCTTCCTCATCATTTACAGCTACTGGTTTATCATCCAGGCGGTCGCGGCTCACGAGAAGAACATG…
Melitta_richtersveldensis NNNNNNNNNNNNNNNNNNNNNNNNNNNNNNNNNNNNNNNNNNNNNNNNNNNNNNNNNNNNNNNNNNNNNNNNNNNNNNNNNNNNNNNNNNNNNNNNNNNNNNNNNNNNNNNNNNNNNNNNNNNNNNNNNNNNNNNNNNNNNNNNNNNNNNNNNNNNNNNNNNNNNNNNNNNNNNNNNNNNNNNNNNNNNNNNNNNNNNNNNNNNNNTTACGTACCCGAAGGCAACATGACCGCGTGCGGCACCGACTACTTCTCCAAAGACATAGTTTCCGTCTCTTACATCGTGTTGTACACCATGTGGGTATACGCGTTGCCGCTCTTCCTCATCATTTACAGCTACTGGTTTATCATTCAGGCGGTCGCGGCTCACGAGA…
Melitta_schmiedeknechti NNNNNNNNNNNNNNNNNNNNNNNNNNNNNNNNNNNNNNNNNNNNNNNNNNNNNNNNNNNNNNNNNNNNNNNNNNNNNNNNNNNNNNNNNNNNNNNNNNNNNNNNNNNNNNNNNNNNNNNNNNNNNNNNNNNNNNNNNNNNNNNNNNNNNNNNNNNNNNNNNNNNNNNNNNNNNNNNNNNNNNNNNNNNNNNNNNNNNNNNNNNNNNNTACGTGCCCGAAGGCAACATGACCGCGTGCGGGACCGACTACTTCACCAAAGACATACTTTCCGTGTCTTACATCGTGATGTACAGCATCTGGGTATACGCGTTCCCGCTCTTCCTCATCATTTACAGCTACTGGTTTATCATCCAGGCGGTCGCGGCTCACGAGAAG…
Melitta_schultzei NNNNNNNNNNNNNNNNNNNNNNNNNNNNNNNNNNNNNNNNNNNNNNNNNNNNNNNNNNNNNNNNNNNNNNNNNNNNNNNNNNNNNNNNNNNNNNNNNNNNNNNNNNNNNNNNNNNNNNNNNNNNNNNNNNNNNNNNNNNNNNNNNNNNNNNNNNNNNNNNNNNNNNNNNNNNNNNNNNNNNNNNNNNNNNNNNNNNNNNNNNNNNNCTACGTACCCGAAGGCAACATGACCGCGTGCGGCACCGACTACTTCAGCAAAGACATACTTTCCGTCTCTTACATCGTGCTCTATAGCATCTGGGTATATGTCGTCCCGCTATTCCTCATCATTTACAGCTACTGGTTCATCATCCAGGCGGTCGCGGCTCACGAGAAAAACATG…
Melitta_sibirica NNNNNNNNNNNNNNNNNNNNNNNNNNNNNNNNNNNNNNNNNNNNNNNNNNNNNNNNNNNNNNNNNNNNNNNNNNNNNNNNNNNNNNNNNNNNNNNNNNNNNNNNNNNNNNNNNNNNNNNNNNNNNNNNNNNNNNNNNNNNNNNNNNNNNNNNNNNNNNNNNNNNNNNNNNNNNNNNNNNNNNNNNNNNNNNNNNNNNNNNNNNNNNNTACGTGCCCGAAGGCAACATGACCGCGTGCGGGACCGACTACTTCACCAAAGACATAGTTTCCGTGTCTTACATCGTGATGTACAGCATCTGGGTGTACGCGTTCCCGCTCTTCCTCATCATTTACAGCTACTGGTTTATCATCCAGGCGGTCGCGGCTCACGAGAAGAACATGC…
Melitta_tomentosa NNNNNNNNNNNNNNNNNNNNNNNNNNNNNNNNNNNNNNNNNNNNNNNNNNNNNNNNNNNNNNNNNNNNNNNNNNNNNNNNNNNNNNNNNNNNNNNNNNNNNNNNNNNNNNNNNNNNNNNNNNNNNNNNNNNNNNNNNNNNNNNNNNNNNNNNNNNNNNNNNNNNNNNNNNNNNNNNNNNNNNNNNNNNNNNNNNNNNNNNNNNNNNNTACGTGCCCGAAGGCAACATGACCGCGTGCGGGACCGACTACTTCACCAAAGACATACTTTCCGTGTCTTACATCGTGATGTACAGCATCTGGGTATACGCGTTCCCGCTCTTCCTCATCATTTACAGCTACTGGTTTATCATCCAGGCGGTCGCGGCTCACGAGAAGAACATG…
Melitta_tricincta NNNNNNNNNNNNNNNNNNNNNNNNNNNNNNNNNNNNNNNNNNNNNNNNNNNNNNNNNNNNNNNNNNNNNNNNNNNNNNNNNNNNNNNNNNNNNNNNNNNNNNNNNNNNNNNNNNNNNNNNNNNNNNNNNNNNNNNNNNNNNNNNNNNNNNNNNNNNNNNNNNNNNNNNNNNNNNNNNNNNNNNNNNNNNNNNNNNNNNNNNNNNNNCTACGTGCCCGAAGGCAACATGACCGCGTGCGGGACCGACTACTTCACCAAAGACATACTCTCCGTGTCTTACATCGTGATGTACAGCATCTGGGTATACGCGTTCCCGCTCTTCCTCATCATTTACAGCTACTGGTTTATCATCCAGGCGGTCGCGGCTCACGAGAAGAACATG…
Melitta_udmurtica NNNNNNNNNNNNNNNNNNNNNNNNNNNNNNNNNNNNNNNNNNNNNNNNNNNNNNNNNNNNNNNNNNNNNNNNNNNNNNNNNNNNNNNNNNNNNNNNNNNNNNNNNNNNNNNNNNNNNNNNNNNNNNNNNNNNNNNNNNNNNNNNNNNNNNNNNNNNNNNNNNNNNNNNNNNNNNNNNNNNNNNNNNNNNNNNNNNNNNNNNNNNNNNTACGTGCCCGAAGGCAACATGACCGCGTGCGGGACCGACTACTTCACCAAAGACATACTATCCGTGTCTTACATCGTGATGTACAGCATCTGGGTATATGCGTTCCCGCTCTTCCTCATCATTTACAGCTACTGGTTTATCATCCAGGCGGTCGCGGCTCACGAGAAGAACATG…
Promelitta_alboclypeata NNNNNNNNNNNNNNNNNNNNNNNNNNNNNNNNNNNNNNNNNNNNNNNNNNNNNNNNNNNNNNNNNNNNNNNNTTCGACAGATACAACGTGATCGTCAAGGGTTTAGCTGGTAAACCACTGACCATAAACGGTGCTCTTCTCCGTATATTGGGTATATGGGTCTTCTCTTTGGGCTGGACCATCGCACCTATGTTCGGCTGGAATCGATACGTACCCGAAGGTAACATGACTGCGTGCGGCACTGACTACTTCAGCAGAGACATACTGTCTGTCTCCTACCTCGTGATGTATAGCATATGGGTATACGCTTTCCCGCTGTTCCTGATCATCTACAGCTACTGGTTCATCATCCAGGCGGTCAGTGCTCACGAGAAA…
Rediviva_albifasciata NNNNNNNNNNNNNNNNNNNNNNNNNNNNNNNNNNNNNNNNNNNNNNNNNNNNNNNNNNNNNNNNNNNNNNNNNNNNNNNNNNNNNNNNNNNNNNNNNNNNNNTTAGCCGGTAAGCCCCTGACCATTAACGGAGCTCTCCTCCGCATATTGGGTGTATGGCTGTTCTCTCTGGTTTGGACAGTCGCACCTATGGTCGGCTGGAATCGCTACGTACCCGAAGGGAACATGACCGCGTGTGGCACCGACTACTTCAGCAAAGACATAGTGTCCGTTTCTTACATCGTGTTATACAGCATCTGGGTATATGCGTTTCCGCTGTTCCTCATCATTTACAGCTACTGGTTCATTATCCAGGCGGTCGCGGCTCACGAGAAAAA…
Rediviva_alonsoae NNNNNNNNNNNNNNNNNNNNNNNNNNNNNNNNNNNNNNNNNNNNNNNNNNNNNNNNNNNNNNNNNNNNNNNNNNNNNNNNNNNNNNNNNNNNNNNNNNNNNNTTAGCCGGTAAGCCACTGACCATTAACGGGGCTCTCCTCCGCATATTGGGTGTATGGCTGTTCTCTCTGATTTGGACTGTCGCACCTATGGTGGGCTGGAATCGCTACGTACCCGAAGGCAACATGACCGCGTGTGGCACCGACTACTTCACCAAAGACATAGTGTCCGTCTCTTACATCGTATTGTACAGCATCTGGGTGTACGCGTTTCCGCTGTTCCTCATCATTTACAGCTACTGGTTCATTATCCAGGCGGTCGCAGCTCACGAGAAAAACATG…
Rediviva_aurata NNNNNNNNNNNNNNNNNNNNNNNNNNNNNNNNNNNNNNNNNNNNNNNNNNNNNNNNNNNNNNNNNNNNNNNNNNNNNNNNNNNNNNNNNNNNNNNNNNNNNNTTAGCCGGTAAGCCACTGACCATTAACGGGGCTCTCCTCCGCATATTGGGTGTATGGCTGTTCTCTCTGGTTTGGACTGTCGCACCTATGGTGGGCTGGAATCGCTACGTACCCGAAGGCAACATGACCGCGTGNGGCACCGACTACTTCAGCAAAGACATAGTGTCCGTCTCTTACATCGTATTGTACAGCATCTGGGTATATGCGTTTCCGCTGTTCCTCATCATTTACAGCTACTGGTTCATTATCCAGGCGGTCGCAGCTCACGAGAAAAACATGCG…
Rediviva_brunnea NNNNNNNNNNNNNNNNNNNNNNNNNNNNNNNNNNNNNNNNNNNNNNNNNNNNNNNNNNNNNNNNNNNNNNNNNNNNNNNNNNNNNNNNNNNNNNNNNNNNNNTTAGCCGGTAAGCCACTGACCATTAACGGGGCTCTCCTCCGCATATTGGGTGTATGGCTGTTCGCTCTGATTTGGACTGTCGCACCTATGGTGGGCTGGAATCGCTACGTACCCGAAGGCAACATGACCTCGTGTGGCACCGACTACTTCACCAAAGACATAGTGTCCGTCTCTTACATCGTATTGTACAGCATCTGGGTATATGCGTTTCCGCTCTTCCTCATCATTTACAGCTACTGGTTCATTATCCAGGCGGTCGCAGCTCACGAGAAAAACATGC…
Rediviva_colorata NNNNNNNNNNNNNNNNNNNNNNNNNNNNNNNNNNNNNNNNNNNNNNNNNNNNNNNNNNNNNNNNNNNNNNNNNNNNNNNNNNNNNNNNNNNNNNNNNNNNNNTTAGCCGGTAAGCCACTGACCATTAACGGAGCTCTCCTCCGCATATTGGGTGTATGGCTCTTTTCCCTGGGTTGGACTGTCGCACCTGTCATGGGCTGGAATCGCTACGTACCCGAAGGCAACATGACTGCGTGCGGCACCGACTACTTCAGCAAAGACATAGTGTCCGTCTCTTACATCGTGTTGTACAGCGTCTGGGTATACGTGTTTCCTCTGTTACTCATCATTTACAGCTACTGGTTCATTATCCAGGCGGTCTCGGCTCACGAGAAAAACATG…
Rediviva_emdeorum NNNNNNNNNNNNNNNNNNNNNNNNNNNNNNNNNNNNNNNNNNNNNNNNNNNNNNNNNNNNNNNNNNNNNNNNNNNNNNNNNNNNNNNNNNNNNNNNNNNNNNTTAGCCGGTAAGCCACTGACCATTAACGGGGCTCTCCTCCGCATATTGGGTGTATGGCTGTTCTCTCTGGTTTGGACTGTCGCACCTATGGTGGGCTGGAATCGCTACGTACCCGAAGGCAACATGACCGCGTGTGGCACCGACTACTTCAGCAAAGACATAGTGTCCGTCTCTTACATCGTATTGTACAGCATCTGGGTATATGCGTTTCCGCTGTTCCTCATCATTTACAGCTACTGGTTCATTATCCAGGCGGTCGCAGCTCACGAGAAAAACATG…
Rediviva_gigas NNNNNNNNNNNNNNNNNNNNNNNNNNNNNNNNNNNNNNNNNNNNNNNNNNNNNNNNNNNNNNNNNNNNNNNNNNNNNNNNNNNNNNNNNNNNNNNNNNNNNNTTAGCCGGTAAGCCCCTGACCATTAACGGAGCTCTCCTCCGCATATTGGGTGTATGGCTGTTCTCTCTGATTTGGACTGTCGCGCCTATGGTGGGCTGGAATCGCTACGTACCCGAAGGCAACATGACCGCGTGCGGCACCGACTACTTCAACAAAGACATAGTGTCCGTCTCTTACATCGTGTTGTACAGCATCTGGGTATATGCGTTTCCGCTGTTCCTCATCATTTACAGCTACTGGTTCATTATCCAGGCGGTCGCAGCTCACGAGAAAAACATGCGC…
Rediviva_intermedia NNNNNNNNNNNNNNNNNNNNNNNNNNNNNNNNNNNNNNNNNNNNNNNNNNNNNNNNNNNNNNNNNNNNNNNNNNNNNNNNNNNNNNNNNNNNNNNNNNNNNNTTAGCCGGTAAGCCATTGACCATTAACGGAGCTCTCCTCCGCATATTGGGTGTATGGTTGTTCTCTCTGGTTTGGACTGTCGCGCCTATGGTGGGCTGGAATCGCTACGTACCCGAAGGCAACATGACCGCGTGCGGCACCGACTACTTCACCAAAGACATACTCTCCGTCTCTTACATCGTGTTGTACAGCATCTGGGTATACGTGTTTCCGCTGTCCCTCATCATTTACAGCTACTGGTTCATTATCCAGGCGGTCGCGGCCCACGAGAAAAACA…
Rediviva_intermixta NNNNNNNNNNNNNNNNNNNNNNNNNNNNNNNNNNNNNNNNNNNNNNNNNNNNNNNNNNNNNNNNNNNNNNNNNNNNNNNNNNNNNNNNNNNNNNNNNNNNNNTTAGCCGGTAAGCCACTGACCATTAACGGAGCTCTCCTCCGCATATTGGGTGTATGGCTGTTCTCTCTGGTTTGGACCGTCGCACCTATGGTGGGCTGGAATCGCTACGTACCCGAAGGCAACATGACCGCGTGCGGCACCGACTACTTCAGCAGAGACATAGTGTCCGTCTCTTACATCGTGTTGTACAGCATCTGGGTGTACATGTTTCCGCTGTTCCTCATCATTTACAGCTACTGGTTCATTATTCAGGCGGTCGCGGCACACGAGAAAAACA…
Rediviva_longimanus NNNNNNNNNNNNNNNNNNNNNNNNNNNNNNNNNNNNNNNNNNNNNNNNNNNNNNNNNNNNNNNNNNNNNNNNNNNNNNNNNNNNNNNNNNNNNNNNNNNNNNTTAGCTGGTAAGCCACTGACCATTAACGGGGCTCTCCTCCGCATATTGGGTGTATGGCTGTTCTCTCTGATTTGGACTGTCGCACCTATGGTGGGCTGGAATCGCTACGTACCCGAAGGCAACATGACCGCGTGTGGCACCGACTACTTCAGCAAAGACATAGTGTCCGTCTCTTACATCATATTGTACAGCATCTGGGTATATGCATTTCCGCTGTTCCTCATCATTTACAGCTACTGGTTCATTATCCAGGCGGTCGCAGCTCACGAGAAAAACA…
Rediviva_macgregori TTCTGTCAAGTCTACGCGATGTTGGGCTCTTTGTTCGGATGTGGCTCCATATGGACAATGACTCTGATCGCATTCGACAGGTACAACGTAATCGTCAAAGGTTTAGCCGGTAAGCCACTGACCATTAACGGGGCTCTCCTCCGCATATTGGGTGTATGGCTGTTCTCTCTGGTTTGGACTGTCGCACCTATGGTGGGCTGGAATCGCTACGTACCCGAAGGCAACATGACCGCGTGTGGCACCGACTACTTCAGCAAAGACATAGTGTCCGTCTCTTACATCGTATTGTACAGCATCTGGGTATATGCGTTTCCGCTGTTCCTCATCATTTACAGCTACTGGTTCATTATCCAGGCGGTCGCAGCTCACGAGAAAAACA…
Rediviva_micheneri NNNNNNNNNNNNNNNNNNNNNNNNNNNNNNNNNNNNNNNNNNNNNNNNNNNNNNNNNNNNNNNNNNNNNNNNNNNNNNNNNNNNNNNNNNNNNNNNNNNNNNTTAGCCGGTAAGCCACTGACCATTAACGGGGCTCTCCTCCGCATATTGGGTGTATGGCTGTTCTCTCTGGTTTGGACTGTCGCACCTATGGTGGGCTGGAATCGCTACGTACCCGAAGGCAACATGACCGCGTGCGGCACCGACTACTTCAGCAAAGACATAGTGTCCGTCTCTTACATCGTATTGTACAGCATCTGGGTATATGCGTTTCCGCTGTTCCTCATCATTTACAGCTACTGGTTCATTATCCAGGCGGTCGCAGCTCACGAGAAAAACAT…
Rediviva_neliana NNNNNNNNNNNNNNNNNNNNNNNNNNNNNNNNNNNNNNNNNNNNNNNNNNNNNNNNNNNNNNNNNNNNNNNNNNNNNNNNNNNNNNNNNNNNNNNNNNNNNNTTAGCCGGTAAGCCACTGACCATTAACGGGGCTCTCCTCCGCATATTGGGTGTATGGCTGTTCGCTCTGATTTGGACTATCGCACCTATGGTGGGCTGGAATCGCTACGTACCCGAAGGCAACATGACCGCGTGTGGCACCGACTACTTCACCAAAGACATAGTGTCCGTCTCTTACATCGTATTGTACAGCACCTGGGTATATGCGTTTCCGCTCTTCCTCATCATTTACAGCTACTGGTTCATTATCCAGGCGGTCGCAGCTCACGAGAAAAACATGC…
Rediviva_nitida NNNNNNNNNNNNNNNNNNNNNNNNNNNNNNNNNNNNNNNNNNNNNNNNNNNNNNNNNNNNNNNNNNNNNNNNNNNNNNNNNNNNNNNNNNNNNNNNNNNNNNTTAGCCGGTAAGCCACTGACCATTAACGGGGCTCTCCTCCGCATATTGGGTGTATGGCTGTTCTCTCTGATTTGGACTGTCGCACCTATGGTGGGCTGGAATCGCTACGTACCCGAAGGCAACATGACCGCGTGCGGCACCGACTACTTCACCAAAGACATACTGTCCGTCTCTTACATCATATTGTACAGCATCTGGGTATACGCGTTTCCGCTGTTCCTCATCATTTACAGCTACTGGTTCATTATCCAGGCGGTCGCAGCTCACGAGAAAAACATGCG…
Rediviva_parva NNNNNNNNNNNNNNNNNNNNNNNNNNNNNNNNNNNNNNNNNNNNNNNNNNNNNNNNNNNNNNNNNNNNNNNNNNNNNNNNNNNNNNNNNNNNNNNNNNNNNNTTAGCCGGTAAGCCACTGACCATTAACGGGGCTCTCCTCCGCATATTGGGTGTATGGCTGTTCTCTCTGATTTGGACTGTCGCACCTATGGTGGGCTGGAATCGCTACGTACCCGAAGGCAACATGACCGCGTGTGGCACCGACTACTTCACCAAAGACATAGTGTCCGTCTCTTACATCGTATTGTACAGCATCTGGGTGTACGCGTTTCCGCTGTTCCTCATCATTTACAGCTACTGGTTCATTATCCAGGCGGTCGCAGCTCACGAGAAAAACATGCGC…
Rediviva_peringueyi NNNNNNNNNNNNNNNNNNNNNNNNNNNNNNNNNNNNNNNNNNNNNNNNNNNNNNNNNNNNNNNNNNNNNNNNNNNNNNNNNNNNNNNNNNNNNNNNNNNNNNTTAGCTGGTAAGCCACTGACCATAAACGGGGCTCTCCTCCGCATATTGGGTGTATGGCTGTTCTCTCTGATTTGGACTGTCGCACCTATGGTGGGCTGGAATCGCTACGTACCCGAAGGCAACATGACCGCGTGTGGCACCGACTACTTCAGCAAAGACATAGTGTCCGTCTCTTACATCATATTGTACAGCATCTGGGTATATGCATTTCCGCTGTTCCTCATCATTTACAGCTACTGGTTCATTATCCAGGCGGTCGCAGCTCACGAGAAAAACA…
Rediviva_rufipes NNNNNNNNNNNNNNNNNNNNNNNNNNNNNNNNNNNNNNNNNNNNNNNNNNNNNNNNNNNNNNNNNNNNNNNNNNNNNNNNNNNNNNNNNNNNNNNNNNNNNNTTAGCCGGTAAGCCACTGACCATTAACGGAGCTCTCCTCCGCATATTGGGTGTATGGCTGTTCTCTCTGGTTTGGACCGTCGCACCTATGGTGGGCTGGAATCGCTACGTACCCGAAGGCAACATGACCGCGTGCGGCACCGACTACTTCAGCAGAGACATAGTGTCCGTCTCTTACATCGTGTTGTACAGCATCTGGGTATACATGTTTCCGCTGTTCCTCATCATTTACAGCTACTGGTTCATTATTCAGGCGGTCGCGGCTCACGAGAAAAACATGC…
Rediviva_saetigera NNNNNNNNNNNNNNNNNNNNNNNNNNNNNNNNNNNNNNNNNNNNNNNNNNNNNNNNNNNNNNNNNNNNNNNNTTCGACAGATACAACGTGATCGTGAAGGGTTTAGCCGGTAAGCCACTGACCATTAACGGAGCTCTCCTCCGCATATTGGGTGTATGGCTCTTCTCTCTGGTTTGGACTGTCGCACCTATGGTCGGCTGGAATCGCTACGTACCCGAAGGCAACATGACCGCGTGCGGCACCGACTACTTCAGCAAAGACATAGTGTCCGTCTCTTACATCGTGTTGTACAGCATCTGGGTATACGTGTTTCCGCTGTCCCTCATCATTTACAGCTACTGGTTCATTATCCAGGCGGTCGCGGCTCACGAGAAAAATAT…
Rediviva_steineri NNNNNNNNNNNNNNNNNNNNNNNNNNNNNNNNNNNNNNNNNNNNNNNNNNNNNNNNNNNNNNNNNNNNNNNNNNNNNNNNNNNNNNNNNNNNNNNNNNNNNNTTAGCCGGTAAGCCACTGACCATTAACGGGGCTCTCCTCCGCATATTGGGTGTATGGCTGTTCGCTCTGATTTGGACTGTCGCACCTATGGTGGGCTGGAATCGCTACGTACCCGAAGGCAACATGACCGCGTGTGGCACCGACTACTTCACCAAAGACATAGTGTCCGTCTCTTACATCGTATTGTACAGCATATGGGTATATGCGTTTCCGCTCTTCCTCATCATTTACAGCTACTGGTTCATTATCCAGGCGGTCGCAGCTCACGAGAAAAACATG…
Redivivoides_capensis NNNNNNNNNNNNNNNNNNNNNNNNNNNNNNNNNNNNNNNNNNNNNNNNNNNNNNNNNNNNNNNNNNNNNNNNNNNNNNNNNNNNNNNNNNNNNNNNNNNNNNNNNNNNNNNNNNNNNNNNNNNNNNNNNNNNNNNNNNNNNNNNNNNNNNNNNNNNNNNNNNNNNNNNNNNNNNNNNNNNNNNNNNNNNNNNNNNNNNNNNNNNNNCTACGTACCCGAAGGCAACATGACCGCGTGCGGCACCGACTACTTCAGCAAAGACATAGTGTCCGTCTCTTACATCGTGTTGTACAGCATCTGGGTATATGCGTTTCCGTTGTTCCTCATCATTTACAGCTATTGGTTCATTATCCAGGCGGTCGCAGCTCACGAGAAAAA…
Redivivoides_namaquensis NNNNNNNNNNNNNNNNNNNNNNNNNNNNNNNNNNNNNNNNNNNNNNNNNNNNNNNNNNNNNNNNNNNNNNNNNNNNNNNNNNNNNNNNNNNNNNNNNNNNNNNNNNNNNNNNNNNNNNNNNNNNNNNNNNNNNNNNNNNNNNNNNNNNNNNNNNNNNNNNNNNNNNNNNNNNNNNNNNNNNNNNNNNNNNNNNNNNNNNNNNNNNNCTACGTACCCGAAGGCAACATGACCGCGTGCGGCACCGACTACTTCAGCAAAGATATAGTGTCCGTCTCTTACATCGTGTTGTACAGCATCTGGGTATATGCGTTTCCGCTGTTCCTCATCATTTACAGCTATTGGTTCATTATCCAGGCAGTCGCAGCTCACGAGAA…
Redivivoides_simulans NNNNNNNNNNNNNNNNNNNNNNNNNNNNNNNNNNNNNNNNNNNNNNNNNNNNNNNNNNNNNNNNNNNNNNNNNNNNNNNNNNNNNNNNNNNNNNNNNNNNNNTTAGCCGGTAAGCCGCTGACCATTAACGGAGCTCTGCTCCGCATATTGGGTGTATGGCTGTTCTCTCTGATTTGGACTGTCGCACCTATGGTGGGCTGGAATCGCTACGTACCCGAAGGCAACATGACCGCGTGCGGCACCGAYTACTTCAGCAAAGACATAGTATCCGTCTCTTACATCGTGTTGTACAGCATCTGGGTATACGCGTTTCCGCTGTTCCTCATCATTTACAGCTATTGGTTCATTATCCAGGCGGTCGCGGCTCACGAGAAAAA…
Samba_atra NNNNNNNNNNNNNNNNNNNNNNNNNNNNNNNNNNNNNNNNNNNNNNNNNNNNNNNNNNNNNNNNNNNNNNNNNNNNNNNNNNNNNNNNNNNNNNNNNNNNNTTTATCTGCTAAGCCACTGACCATTAACGGAGCCCTTCTCCGTATACTGGGTATATGGGCTTTCGCTCTAATTTGGACAGTCGCACCTATGTTGGGCTGGAATCGATACGTACCCGAAGGTAATATGACTGCATGCGGAACCGATTATTTGAACAAAGACATATTATCCGTCTCGTATCTCGTGCTGTATTCCATCTGGGTATACGCCACTCCGTTGTTCCTCATTATTTACAGCTACTGGTTTATTATTCAAGCGGTCGCAGCTCACGAGAAAAACATGCGAGAAC…
Samba_fasciata NNNNNNNNNNNNNNNNNNNNNNNNNNNNNNNNNNNNNNNNNNNNNNNNNNNNNNNNNNNNNNNNNNNNNNNNNNNNNNNNNNNNNNNNNNNNNNNNNNNNNTTTATCTGCTAAGCCACTGACCATTAACGGAGCTCTTCTCCGTATACTGGGTATATGGGCCTTCGCTCTAATTTGGACAGTCGCACCTATGTTGGGCTGGAATCGATATGTACCCGAAGGTAACATGACTGCATGCGGAACCGATTATTTGAACAAAGATATAGTATCCGTCTCGTATCTCATACTGTACTCCATATGGGTATACGCCGTTCCGTTGTTCCTCATTATTTACAGCTACTGGTTCATTATTCAAGCGGTTGCAGCTCACGAGAAAAACATGCGA…
Samba_griseonigra TTCTGTCAAATCTATGCGATGCTTGGCTCCCTGTTCGGATGTAGCTCCATATGGACAATGACCTTGATCGCATTCGACAGGTACAACGTAATCGTCAAAGGTTTATCTGGTAAGCCACTGACCATTAGCGGAGCCATTCTCCGTATACTGGGTGCATGGGCCTTCTCTGTAATTTGGACAGTCGCACCTATATTGGGCTGGAATCGATATGTACCTGAAGGCAACATGACTGCATGCGGAACCGATTATTTCAGCAAAGATATATTATCCGTCTCGTATCTCGTGTTGTACAGCATCTGGGTATACTTCGTTCCGTTGTTCCTCATTATTTACAGCTACTGGTTCATTATTCAAGCGGTCGCAGCTCACGAGAAAAACATG…
Samba_ogilviei NNNNNNNNNNNNNNNNNNNNNNNNNNNNNNNNNNNNNNNNNNNNNNNNNNNNNNNNNNNNNNNNNNNNNNNNTTCGACAGATACAACGTGATCGTGAAGGGTTTATCTGGTAAGCCACTGACCATTAACGGAGCCATTCTCCGTATATTGGGTATATGGGCCTTCTCTGTAATTTGGACAGTCGCACCTATATTGGGTTGGAATCGATATGTACCCGAGGGCAACATGACTGCATGCGGAACCGATTATTTCAGCAAAGATATAGTATCTGTCTCGTATCTTGTGTTGTACAGCATCTGGGTATACTTCGTTCCGTTGTTCCTCATTATTTACAGCTACTGGTTCATTATTCAAGCGGTCGCAGCTCATGAGAAAAACATGCGA…
Samba_spinosa NNNNNNNNNNNNNNNNNNNNNNNNNNNNNNNNNNNNNNNNNNNNNNNNNNNNNNNNNNNNNNNNNNNNNNNNNNNGACAGATACAACGTGATCGTGAAGGGTTTATCTGGTAAGCCACTGACCATTAGCGGAGCCATTCTCCGTATACTGGGTGCATGGGCCTTCTCTGTAATTTGGACAGTCGCACCTATATTGGGCTGGAATCGATATGTACCTGAAGGCAACATGACTGCATGCGGAACCGATTATTTCAGCAAAGATATATTATCCGTCTCGTATCTCGTGTTGTACAGCATCTGGGTATACTTCGTTCCGTTGTTCCTCATTATTTACAGCTACTGGTTCATTATTCAAGCGGTCGCAGCTCACGAGAAAAACATGCGAG…
OUT_Colletes_inaequalis ???????????????????????????????????????????????????????????????????????????????????????????????????????????????????????????????????????????????????????????????????????????????????????????????????????????????????????????????????????????????????????????????????????????????????????????????????????????????????????????????????????????????????????????????????????????????????????…
OUT_Ctenoplectra_albolimbata ??????????????????????????????????????????????????????????????????????????????????????????????????????????????????????????????????????????????????????????????????????????????????????????????????????????????????????????????????????????????????????????????????????????????????????????????????????????????????????????????????????????????????????????????????????????????????…
OUT_Lithurgus_echinocacti ?????????????????????????????????????????????????????????????????????????????????????????????????????????????????????????????????????????????????????????????????????????????????????????????????????????????????????????????????????????????????????????????????????????????????????????????????????????????????????????????????????????????????????????????????????????????????????…
Capicola_hantamensis ??????????????????????????????????????????????????????????????????????????????????????????????????????????????????????????????????????????????????????????????????????????????????????????????????????????????????????????????????????????????????????????????????????????????????????????????????????????????????????????????????????????????????????????????????????????????????????????…
Capicola_nanula ???????????????????????????????????????????????????????????????????????????????????????????????????????????????????????????????????????????????????????????????????????????????????????????????????????????????????????????????????????????????????????????????????????????????????????????????????????????????????????????????????????????????????????????????????????????????????????????????…
Capicola_nigerrima ????????????????????????????????????????????????????????????????????????????????????????????????????????????????????????????????????????????????????????????????????????????????????????????????????????????????????????????????????????????????????????????????????????????????????????????????????????????????????????????????????????????????????????????????????????????????????????????…
Capicola_richtersveldensis GTGCAAGTGTCACGGGATGTCAGGCTCCTGCACCGTGAGGACCTGTTGGATGCGGCTGCCCAACTTCCGCGTAGTGGGCGACAACCTGAAGGACCGTTTCGACGGCGCGTCGAGAGTGATGGTGAGCAACTCGGATCGCGTGCGT------GGAAACGGAAACGCCATCGTGAGCAATTCAGCGAGCAACTCTGTGCACGGTCACAGGGAAGGCCTGGGCCGTCGGCACCGGTACAACTTCCAGCTGAAACCGTACAACCCGGAACACAAGCCGCCTGGTCCAAGGACCTCGTCTACTTGGAACCTTCACCGCCATTTTGCGAGAAGAACCCGAAATTGGGCATCCTGGGCACGCATGGTAGACAGTGCAAC…
Dasypoda_argentata GTGCAAATGCCACGGCATGTCAGGCTCGTGCACCGTCAGGACCTGTTGGATGAGGCTACCGAACTTCCGCGTAGTGGGTGACAACTTGAAGGACCGTTTCGACGGTGCATCCAGAGTGATGGTGAGCAACACGGATCGCGTGCGA------GGCAGCGCAAACGCCATCGTCAGCAATTCTGCGAGCAACTCGGTTCACGGACGTCGGGAGGGACTGGGCCGACGGCATCGTTACAATTTCCAGCTGAAACCGTACAACCCGGAACACAAGCCACCTGGCCCAAGGACCTGGTCTACCTAGAGCCTTCGCCGCCGTTCTGCGAGAAGAATCCGAAGCTGGGAATTATGGGCACTCACGGCCGACAGTGCAACGACACGAG…
Dasypoda_braccata ?????????????????????????????????????????????????????????????????????????????????????????????????????????????????????????????????????????????????????????????????????????????????????????????????????????????????????????????????????????????????????????????????????????????????????????????????????????????????????????????????????????????????????????????????????????????????????????????…
Dasypoda_dusmeti ??????????????????????????????????????????????????????????????????????????????????????????????????????????????????????????????????????????????????????????????????????????????????????????????????????????????????????????????????????????????????????????????????????????????????????????????????????????????????????????????????????????????????????????????????????????????????????????????…
Dasypoda_frieseana ????????????????????????????????????????????????????????????????????????????????????????????????????????????????????????????????????????????????????????????????????????????????????????????????????????????????????????????????????????????????????????????????????????????????????????????????????????????????????????????????????????????????????????????????????????????????????????????…
Dasypoda_hirtipes NNNNNNNNNNNNNNNNNNNNNNNNNNNNNNNNNNNNNNNNNNNNNNTGGATGAGGCTACCGAACTTCCGCGTAGTGGGTGATAACTTGAAGGACCGTTTCGACGGTGCATCCAGAGTGATGGTGAGCAACACGGATCGCGTGCGA------GGCAGCGCAAACGCCATCGTCAGCAATTCTGCGAGCAACTCGGTTCACGGACGTCGGGAGGGACTGGGCCGACGGCATCGTTACAATTTCCAGCTGAAACCGTACAACCCGGAACACAAGCCACCCGGCCCAAGGACCTGGTCTATCTAGAGCGTTCGCCGCTGTTCTGCGAGAAGAACCCGAAGCTGGGAATTATGGGCACTCACGGCCGACAGTGCAACGACACGAGN…
Dasypoda_oraniensis ???????????????????????????????????????????????????????????????????????????????????????????????????????????????????????????????????????????????????????????????????????????????????????????????????????????????????????????????????????????????????????????????????????????????????????????????????????????????????????????????????????????????????????????????????????????????????????????…
Dasypoda_pyriformis ???????????????????????????????????????????????????????????????????????????????????????????????????????????????????????????????????????????????????????????????????????????????????????????????????????????????????????????????????????????????????????????????????????????????????????????????????????????????????????????????????????????????????????????????????????????????????????????…
Dasypoda_pyrotricha ???????????????????????????????????????????????????????????????????????????????????????????????????????????????????????????????????????????????????????????????????????????????????????????????????????????????????????????????????????????????????????????????????????????????????????????????????????????????????????????????????????????????????????????????????????????????????????????…
Dasypoda_spinigera ????????????????????????????????????????????????????????????????????????????????????????????????????????????????????????????????????????????????????????????????????????????????????????????????????????????????????????????????????????????????????????????????????????????????????????????????????????????????????????????????????????????????????????????????????????????????????????????…
Dasypoda_suripes ??????????????????????????????????????????????????????????????????????????????????????????????????????????????????????????????????????????????????????????????????????????????????????????????????????????????????????????????????????????????????????????????????????????????????????????????????????????????????????????????????????????????????????????????????????????????????????????????…
Dasypoda_visnaga ??????????????????????????????????????????????????????????????????????????????????????????????????????????????????????????????????????????????????????????????????????????????????????????????????????????????????????????????????????????????????????????????????????????????????????????????????????????????????????????????????????????????????????????????????????????????????????????????…
Eremaphanta_iranica ???????????????????????????????????????????????????????????????????????????????????????????????????????????????????????????????????????????????????????????????????????????????????????????????????????????????????????????????????????????????????????????????????????????????????????????????????????????????????????????????????????????????????????????????????????????????????????????…
Hesperapis_cockerelli ?????????????????????????????????????????????????????????????????????????????????????????????????????????????????????????????????????????????????????????????????????????????????????????????????????????????????????????????????????????????????????????????????????????????????????????????????????????????????????????????????????????????????????????????????????????????????????????…
Hesperapis_larreae ????????????????????????????????????????????????????????????????????????????????????????????????????????????????????????????????????????????????????????????????????????????????????????????????????????????????????????????????????????????????????????????????????????????????????????????????????????????????????????????????????????????????????????????????????????????????????????????…
Hesperapis_regularis ??????????????????????????????????????????????????????????????????????????????????????????????????????????????????????????????????????????????????????????????????????????????????????????????????????????????????????????????????????????????????????????????????????????????????????????????????????????????????????????????????????????????????????????????????????????????????????????…
Hesperapis_rhodocerata ????????????????????????????????????????????????????????????????????????????????????????????????????????????????????????????????????????????????????????????????????????????????????????????????????????????????????????????????????????????????????????????????????????????????????????????????????????????????????????????????????????????????????????????????????????????????????????…
Hesperapis_trochanterata ??????????????????????????????????????????????????????????????????????????????????????????????????????????????????????????????????????????????????????????????????????????????????????????????????????????????????????????????????????????????????????????????????????????????????????????????????????????????????????????????????????????????????????????????????????????????????????…
Macropis_europaea NNNNNNNNNNNNNNNNNNNNNNNNNNNNNNNNNNNNNNNNNNNNNNTGGATGAGGCTACCGAACTTCCGGGTGGTGGGCGACAATCTGAAGGACCGTTTCGACGGGGCGTCCAGGGTGATGGTGTCGAACTCGGACCGGGTTCGG------GGGAACGGGAACGCGATCGTCAGCAACTCGGCCAGCAACTCCGTGCACGGGCACAGGGAAGGTCTGGGTCGTCGACACCGGTACAACTTCCAGCTGAAACCTTACAACCCCGAGCACAAGCCTCCCGGGCCAAGGATCTGGTGTACCTGGAACCCTCGCCTCCGTTCTGCGAGAAGAACCCGAAGTTGGGCATCCTGGGCACGCACGGGAGACAGTGCAACGACACCAGC…
Macropis_fulvipes ?????????????????????????????????????????????????????????????????????????????????????????????????????????????????????????????????????????????????????????????????????????????????????????????????????????????????????????????????????????????????????????????????????????????????????????????????????????????????????????????????????????????????????????????????????????????????????????????…
Macropis_nuda GTGCAAGTGCCACGGGATGTCSGGCTCCTGCACGGTGAAGACCTGCTGGATGAGGCTACCGAACTTCCGGGTGGTGGGCGACAATCTGAAGGACCGTTTCGACGGGGCGTCCAGGGTGATGGTGTCGAACTCGGACCGGGTTCGG------GGGAACGGGAACGCGATCGTCAGCAACTCGGCCAGCAACTCCGTGCACGGGCACAGGGAAGGTCTGGGTCGTCGACACCGGTACAACTTCCAGCTGAAACCTTACAACCCCGAGCACAAGCCTCCCGGACCAAGGATCTGGTGTACCTGGAACCCTCGCCTCCGTTCTGCGAGAAGAACCCGAAGTTGGGCATCCTGGGCACGCACGGGAGACAGTGCAACGACACCAGCATAG…
Meganomia_binghami GTGCAAATGCCACGGAATGTCGGGCTCGTGCACGGTGAAGACCTGTTGGATGCGCCTGCCTAACTTCCGAGTGGTTGGCGACAACCTGAAGGACCGTTTCGACGGGGCATCCCGAGTGATGGTGAGCAACTCGGACCGTGCTCGA------GGAAACGGCAACGCGATCGCCAGCAACTCGGCCAGTAATTCCGTGCACGGTCACAGGGAGGGTCTGGGCCGCAGACATCGTTACAACTTCCAGTTGAAGCCTTACAACCCCGAGCACAAGCCACCAGGGCCAAGGACCTGGTTTATCTGGAGCCTTCGCCTCCGTTCTGCGAGAAGAACCCGAAGCTGGGAATTCTCGGGACCCACGGGAGGCAGTGCAACGACACCAG…
Melitta_aegyptiaca NNNNNNNNNNNNNNNNNNNNNNNNNNNNNNNNNNNNNNNNNNNNNNTGGATGAGGCTACCGAACTTCCGGGTGGTGGGCGACAACCTGAAGGACCGTTTCGACGGCGCGTCGAGGGTGATGGTGAGCAACTCGGACCGCGTTCGA------GGGAACGGGAACGCGATCGTGAGCAACTCGGCGAGCAACTCGGTTCACGGTCACAAGGACGGTCTGGGTCGCCGACACCGGTACAACTTCCAGCTGAAGCCCTACAACCCCGAGCACAAGCCGCCCGGGCCAAGGACCTCGTGTACCTCGAGCCCTCGCCGCCGTTCTGCGAGAAGAACCCGAAGCTGGGCATCCTGGGCACCCACGGGAGGCAGTGCAACGACACCAG…
Melitta_arrogans NNNNNNNNNNNNNNNNNNNNNNNNNNNNNNNNNNNNNNNNNNNNNNTGGATGAGGCTGCCGAACTTCCGGGTGGTGGGCGACAACCTGAAGGACCGCTTCGACGGCGCGTCGAGGGTGATGGTGAGCAACTCGGACCGCGTCCGA------GGGAACGGGAACGCGATCGTGAGCAACTCGGCGAGCAACTCGGTGCACGGCCACAAGGACGGCCTGGGCCGCCGCCATCGGTACAACTTCCAGCTGAAGCCCTACAACCCCGAGCACAAGCCCCCCGGGCCAAGGACCTCGTGTACCTCGAGCCCTCGCCGCCGTTCTGCGAGAAGAACCCCAAGCTGGGCATCCTGGGCACCCACGGGCGGCAGTGCAACGACACCAGCN…
Melitta_avontuurensis NNNNNNNNNNNNNNNNNNNNNNNNNNNNNNNNNNNNNNNNNNNNNNTGGATGAGGCTACCGAACTTCCGGGTGGTGGGCGACAACCTGAAGGACCGTTTCGACGGGGCGTCCAGGGTGATGGTGAGCAACTCGGACCGCGTTCGA------GGGAACGGGAACGCGATCGTCAGCAACTCGGCGAGCAACTCGGTTCACGGCCACAAGGACGGTCTGGGTCGTCGACATCGCTACAACTTCCAGCTGAARCCTTACAATCCCGAGCACAAGCCTCCTGGACCAAGGACCTCGTGTACCTCGAGCCCTCGCCTCCGTTCTGCGAGAAGAACCCTAAATTGGGCATCCTGGGCACCCACGGCAGACAGTGCAACGACAC…
Melitta_bicollaris NNNNNNNNNNNNNNNNNNNNNNNNNNNNNNNNNNNNNNNNNNNNNNTGGATGAGGCTACCAAACTTCCGGGTGGTGGGCGACAACCTGAAGGACCGTTTCGACGGGGCGTCGAGGGTGATGGTGAGCAACTCGGACCGCGTTCGA------GGGAACGGGAACGCGATCGTGAGCAACTCGGCGAGCAACTCGGTTCACGGTCACAAGGACGGTCTGGGTCGCCGACATCGGTACAACTTCCAGCTGAAGCCGTACAACCCCGAGCACAAGCCTCCCGGGCCAAGGACCTCGTGTACCTCGAGCCCTCGCCTCCGTTCTGCGAGAAGAACCCGAAGCTGGGCATCCTGGGCACCCACGGGAGACAGTGCAACGACACCAG…
Melitta_budashkini NNNNNNNNNNNNNNNNNNNNNNNNNNNNNNNNNNNNNNNNNNNNNNTGGATGAGGCTACCGAACTTCCGGGTGGTGGGCGACAACCTGAAGGACCGCTTCGACGGGGCGTCGAGGGTGATGGTGAGCAACTCGGACCGCGTTCGA------GGGAACGGGAACGCGATCGTGAGCAACTCGGCGAGCAACTCGGTCCACGGGCACAAGGACGGCCTGGGCCGCCGGCATCGGTACAACTTCCAGCTGAAGCCCTACAACCCCGAGCACAAGCCGCCCGGGCCAAGGACCTCGTGTACCTCGAGCCCTCGCCTCTGTTCTGCGAGAAGAACCCGAAGCTGGGCATCCTGGGCACCCACGGGAGGCAGTGCAACGACACCAG…
Melitta_budensis NNNNNNNNNNNNNNNNNNNNNNNNNNNNNNNNNNNNNNNNNNNNNNTGGATGAGGCTACCGAACTTCCGGGTGGTGGGCGACAACCTGAAGGACCGTTTCGACGGGGCGTCGAGGGTGATGGTGAGCAACTCGGACCGCGTTCGA------GGGAACGGGAACGCGATCGTGAGCAACTCGGCGAGCAACTCGGTTCACGGTCACAAGGACGGTCTGGGTCGCCGACACCGGTACAACTTCCAGCTGAAGCCGTACAACCCCGAGCACAAGCCGCCCGGGCCAAGGACCTCGTGTACCTCGAGCCCTCGCCGCCGTTCTGCGAGAAGAACCCGAAGCTGGGCATCCTGGGCACCCACGGGAGGCAGTGCAACGACACCAGCN…
Melitta_dimidiata NNNNNNNNNNNNNNNNNNNNNNNNNNNNNNNNNNNNNNNNNNNNNNTGGATGAGGCTACCAAACTTCCGGGTGGTGGGCGACAACCTGAAGGACCGTTTCGACGGGGCGTCGAGGGTGATGGTGAGCAACTCGGACCGCGTTCGA------GGGAACGGGAACGCGATCGTGAGCAACTCGGCGAGCAACTCGGTTCACGGTCACAAGGACGGTCTGGGTCGCCGACATCGGTACAACTTCCAGCTGAAGCCGTACAACCCCGAGCACAAGCCTCCCGGGCCAAGGACCTCGTGTACCTCGAGCCCTCGCCTCCGTTCTGCGAGAAGAACCCGAAGCTGGGCATCCTGGGCACCCACGGGAGACAGTGCAACGACACCAGC…
Melitta_eickworti NNNNNNNNNNNNNNNNNNNNNNNNNNNNNNNNNNNNNNNNNNNNNNTGGATGAGGCTACCGAACTTCCGGGTGGTGGGCGACAACCTGAAGGACCGTTTCGACGGGGCGTCCAGGGTGATGGTGAGCAACTCGGACCGCGTTCGA------GGGAACGGGAACGCGATCGTGAGCAACTCGGCGAGCAACTCGGTTCACGGTCACAAGGACGGTCTGGGTCGCCGACATCGGTACAACTTCCAGCTGAAGCCCTACAACCCGGAGCACAAGCCTCCCGGGCCAAGGACCTCGTGTACCTCGAGCCCTCGCCGCCGTTCTGCGAGAAGAACCCGAAGCTGGGCATCCTGGGCACTCACGGGAGGCAGTGCAACGACACCAGC…
Melitta_ezoana NNNNNNNNNNNNNNNNNNNNNNNNNNNNNNNNNNNNNNNNNNNNNNTGGATGAGGCTACCGAACTTCCGGGTGGTGGGCGACAACCTGAAGGACCGTTTCGACGGCGCGTCGAGGGTGATGGTGAGCAACTCGGACCGCGTTCGA------GGGAACGGGAACGCGATCGTGAGCAACTCGGCGAGCAACTCGGTCCACGGTCACAAGGACGGTCTGGGTCGYCGACATCGGTACAACTTCCAGCTGAAGCCCTACAACCCCGAGCACAAGCCGCCCGGGCCAAGGACCTCGTGTACCTCGAGCCCTCGCCGCTGTTCTGCGAGAAGAACCCGAAGCTGGGCATCCTGGGCACCCACGGGAGGCAGTGCAACGACACCAGCNNN…
Melitta_haemorrhoidalis NNNNNNNNNNNNNNNNNNNNNNNNNNNNNNNNNNNNNNNNNNNNNNTGGATGAGGCTACCGAACTTCCGGGTGGTGGGCGACAACCTGAAGGACCGTTTCGACGGGGCGTCGAGGGTGATGGTGAGCAACTCGGACCGCGTACGA------GGGAACGGGAACGCGATCGTGAGCAACTCGGCGAGCAACTCGGTTCACGGTCACAAGGACGGTCTGGGTCGCCGACACCGGTACAACTTCCAGCTGAAGCCCTACAACCCCGAGCACAAGCCGCCCGGGCCAAGGACCTCGTGTACCTCGAGCCCTCGCCGCCGTTCTGCGAGAAGAACCCGAAGCTGGGCATCCTGGGCACCCACGGGAGGCAGTGCAACGAC…
Melitta_hispanica NNNNNNNNNNNNNNNNNNNNNNNNNNNNNNNNNNNNNNNNNNNNNNTGGATGAGGCTACCGAACTTCCGGGTGGTGGGCGACAACCTGAAGGACCGTTTCGACGGGGCGTCCAGGGTGATGGTCAGCAACTCGGACCGCGTCCGA------GGGAACGGGAACGCGATCGTCAGCAACTCGGCGAGCAACTCGGTTCACGGTCACAAGGACGGTCTGGGTCGCCGACATCGGTACAATTTCCAGCTGAAGCCCTACAACCCCGAGCACAAGCCTCCCGGGCCAAGGACCTCGTGTACCTCGAGCCCTCGCCTCCGTTCTGCGAGAAGAACCCGAAGCTGGGCATCCTGGGCACCCACGGGAGACAGTGCAACGACACCAGC…
Melitta_japonica NNNNNNNNNNNNNNNNNNNNNNNNNNNNNNNNNNNNNNNNNNNNNNTGGATGAGGCTACCGAACTTCCGGGTGGTGGGCGACAACCTAAAGGACCGTTTCGACGGGGCGTCGAGGGTGATGGTCAGCAACTCGGACCGCGTTCGA------GGGAACGGGAACGCGATCGTGAGCAACTCGGCGAGCAACTCGGTTCACGGTCACAAGGACGGTCTGGGTCGCCGACATCGGTACAACTTCCAGCTGAAGCCCTACAACCCCGAGCACAAGCCTCCCGGGCCAAGGACCTCGTGTACCTCGAGCCCTCGCCTCCGTTCTGCGAGAAGAACCCGAAGCTGGGCATCCTGGGCACCCACGGGAGGCAGTGCAACGACACCAGCN…
Melitta_leporina NNNNNNNNNNNNNNNNNNNNNNNNNNNNNNNNNNNNNNNNNNNNNNTGGATGAGGCTACCGAACTTCCGGGTGGTGGGCGACAACCTGAAGGACCGCTTCGACGGCGCGTCGAGGGTGATGGTGAGCAACTCGGACCGCGTTCGA------GGGAACGGGAACGCGATCGTGAGCAACTCGGCGAGCAACTCGGTCCACGGTCACAAGGACGGGCTGGGTCGCCGGCACCGGTACAACTTCCAGCTGAAGCCGTACAACCCCGAGCACAAGCCGCCCGGGCCAAGGACCTCGTGTACCTCGAGCCCTCGCCGCCGTTCTGCGAGAAGAACCCGAAGCTGGGGATCCTGGGCACCCACGGGAGGCAGTGCAACGACACCAGCN…
Melitta_maura NNNNNNNNNNNNNNNNNNNNNNNNNNNNNNNNNNNNNNNNNNNNNNTGGATGAGGCTACCGAACTTCCGGGTGGTGGGCGACAACCTGAAGGACCGTTTCGACGGCGCGTCGAGGGTGATGGTGAGCAACTCGGACCGCGTTCGA------GGGAACGGGAACGCGATCGTGAGCAACTCGGCGAGCAACTCGGTTCACGGTCACAAGGACGGTCTGGGTCGCCGACACCGGTACAACTTCCAGCTGAAGCCCTACAACCCCGAGCACAAGCCGCCCGGGCCAAGGACCTCGTGTACCTCGAGCCCTCGCCGCCGTTCTGCGAGAAGAACCCGAAGCTGGGCATCCTGGGCACCCACGGGAGGCAGTGCAACGACACCAGCNNNN…
Melitta_melanura NNNNNNNNNNNNNNNNNNNNNNNNNNNNNNNNNNNNNNNNNNNNNNTGGATGAGGCTACCGAACTTCCGGGTGGTGGGCGACAACCTGAAGGACCGTTTCGACGGGGCGTCGAGGGTGATGGTGAGCAACTCGGACCGCGTTCGA------GGGAACGGGAACGCGATCGTGAGCAACTCGGCGAGCAACTCGGTTCACGGTCACAAGGACGGTCTGGGTCGCCGACACCGGTACAACTTCCAGCTGAAGCCCTACAACCCCGAGCACAAGCCGCCCGGGCCAAGGACCTCGTGTACCTCGAGCCCTCGCCGCCGTTCTGCGAGAAGAACCCGAAGCTGGGCATCCTGGGCACCCACGGGAGGCAGTGCAACGACACCAGCN…
Melitta_melittoides NNNNNNNNNNNNNNNNNNNNNNNNNNNNNNNNNNNNNNNNNNNNNNTGGATGAGGCTACCGAACTTCCGGGTGGTGGGCGACAACCTGAAGGACCGTTTCGACGGGGCGTCCAGGGTGATGGTGAGCAACTCGGACCGCGTTCGAGGGAACGGGAACGGGAACGCGATCGTGAGCAACTCGGCGAGCAACTCGGTTCACGGTCACAAGGACGGTCTGGGTCGCCGACATCGGTACAACTTCCAGCTGAAGCCCTACAACCCCGAGCACAAGCCTCCCGGGCCAAGGACCTCGTGTACCTCGAGCCCTCGCCGCCGTTCTGCGAGAAGAACCCGAAGCTGGGCATCCTGGGCACTCACGGGAGGCAGTGCAACGACACCA…
Melitta_nigricans NNNNNNNNNNNNNNNNNNNNNNNNNNNNNNNNNNNNNNNNNNNNNNTGGATGAGGCTACCGAACTTCCGGGTGGTGGGCGACAACCTGAAGGACCGCTTCGACGGCGCGTCGAGGGTGATGGTGAGCAACTCGGACCGCGTTCGA------GGGAACGGGAACGCGATCGTGAGCAACTCGGCGAGCAACTCGGTCCACGGTCACAAGGACGGTCTGGGTCGCCGACATCGGTACAACTTCCAGCTGAAGCCGTACAACCCCGAGCACAAGCCGCCCGGGCCAAGGACCTCGTGTACCTCGAGCCCTCGCCGCCGTTCTGCGAGAAGAACCCGAAGCTGGGGATCCTGGGCACCCACGGGAGGCAGTGCAACGACACCAGC…
Melitta_richtersveldensis NNNNNNNNNNNNNNNNNNNNNNNNNNNNNNNNNNNNNNNNNNNNNNTGGATGAGGCTACCGAACTTCCGGGTGGTGGGCGACAACTTGAAGGACCGTTTCGACGGGGCGTCCAGGGTGATGGTCAGCAATTCGGATCGTGTCCGA------GGGAACGGGAACGCGATCGTCAGTAACTCGGCGAGCAACTCGGTTCACGGTCACAAGGACGGTCTAGGTCGCCGACATCGTTACAACTTCCAGCTGAAGCCTTACAACCCCGAGCACAAGCCTCCCGGACCAAGGACCTCGTGTACCTCGAGCCCTCGCCACCGTTCTGCGAGAAGAACCCTAAGCTGGGCATCCTGGGCACTCACGGGAGACAGTGCAACG…
Melitta_schmiedeknechti NNNNNNNNNNNNNNNNNNNNNNNNNNNNNNNNNNNNNNNNNNNNNNTGGATGAGGCTACCGAACTTCCGGGTGGTGGGCGACAACCTGAAGGACCGTTTCGACGGCGCGTCGAGGGTGATGGTGAGCAACTCGGACCGCGTTCGA------GGGAACGGGAACGCGATCGTGAGCAACTCGGCGAGCAACTCGGTTCACGGTCACAAGGACGGTCTGGGTCGCCGACACCGGTACAACTTCCAGCTGAAGCCCTACAACCCCGAGCACAAGCCGCCCGGGCCAAGGACCTCGTGTACCTCGAGCCCTCGCCGCCGTTCTGCGAGAAGAACCCGAAGCTGGGCATCCTGGGCACCCACGGGAGGCAGTGCAACGAC…
Melitta_schultzei NNNNNNNNNNNNNNNNNNNNNNNNNNNNNNNNNNNNNNNNNNNNNNTGGATGAGGCTACCGAACTTCCGGGTGGTGGGCGACAATCTGAAGGACCGTTTCGACGGGGCGTCGAGGGTGATGGTGAGCAACTCGGACCGCGTTCGA------GGGAACGGGAACGCGATCGTCAGCAACTCGGCGAGCAACTCGGTTCACGGTCACAAGGACGGTCTGGGTCGTCGACATCGCTACAACTTCCAGCTGAAGCCTTACAATCCCGAGCACAAGCCTCCCGGACCAAGGACCTCGTGTACCTCGAGCCCTCGCCTCCGTTCTGCGAGAAGAACCCTAAATTGGGCATCCTGGGCACCCACGGCAGACAGTGCAACGACACCAGC…
Melitta_sibirica NNNNNNNNNNNNNNNNNNNNNNNNNNNNNNNNNNNNNNNNNNNNNNTGGATGAGGCTACCGAACTTCCGGGTGGTGGGCGACAACCTGAAGGACCGCTTCGACGGGGCGTCCAGGGTGATGGTGAGCAATTCGGACCGCGTTCGA------GGGAACGGGAACGCGATCGTGAGCAACTCGGCGAGCAACTCGGTCCACGGGCACAAGGACGGGCTGGGCCGCCGGCATCGGTACAACTTCCAGCTGAAGCCCTACAACCCCGAGCACAAGCCGCCCGGGCCAAGGACCTCGTGTACCTCGAGCCCTCGCCTCCGTTCTGCGAGAAGAACCCGAAGCTGGGCATCCTGGGCACCCACGGGAGGCAGTGCAACGACACCAGCN…
Melitta_tomentosa NNNNNNNNNNNNNNNNNNNNNNNNNNNNNNNNNNNNNNNNNNNNNNTGGATGAGGCTACCGAACTTCCGGGTGGTGGGCGACAACCTGAAGGACCGTTTCGACGGGGCGTCGAGGGTGATGGTGAGCAACTCGGACCGCGTTCGA------GGGAACGGGAACGCGATCGTGAGCAACTCGGCGAGCAACTCGGTTCACGGTCACAAGGACGGTCTGGGTCGCCGACATCGGTACAACTTCCAGCTGAAGCCCTACAACCCCGAGCACAAGCCGCCCGGGCCAAGGACCTCGTGTACCTCGAGCCCTCGCCGCCGTTCTGCGAGAAGAACCCGAAGCTGGGCATCCTGGGCACCCACGGGAGGCAGTGCAACGACACCAGC…
Melitta_tricincta NNNNNNNNNNNNNNNNNNNNNNNNNNNNNNNNNNNNNNNNNNNNNNTGGATGAGGCTACCGAACTTCCGGGTGGTGGGCGACAACCTGAAGGACCGCTTCGACGGCGCGTCGAGGGTGATGGTGAGCAACTCGGACCGCGTTCGA------GGGAACGGGAACGCGATCGTGAGCAACTCGGCGAGCAACTCGGTCCACGGTCACAAGGACGGGCTGGGTCGCCGACATCGGTACAACTTCCAGCTGAAGCCGTACAACCCCGAGCACAAGCCGCCCGGGCCAAGGACCTCGTGTACCTCGAGCCCTCGCCGCCGTTCTGCGAGAAGAACCCGAAGCTGGGGATCCTGGGCACCCACGGGAGGCAGTGCAACGACACCAGC…
Melitta_udmurtica NNNNNNNNNNNNNNNNNNNNNNNNNNNNNNNNNNNNNNNNNNNNNNTGGATGAGGCTACCGAACTTCCGGGTGGTGGGCGACAACCTAAAGGACCGTTTCGACGGGGCGTCGAGGGTGATGGTCAGCAACTCGGACCGCGTTCGA------GGGAACGGGAACGCGATCGTGAGCAACTCGGCGAGCAACTCGGTTCACGGTCACAAGGACGGTCTGGGTCGCCGACATCGGTACAACTTCCAGCTGAAGCCCTACAACCCCGAGCACAAGCCTCCCGGGCCAAGGACCTCGTGTACCTCGAGCCCTCGCCTCCGTTCTGCGAGAAGAACCCGAAGCTGGGCATCCTGGGCACCCACGGGAGGCAGTGCAACGACACCAGC…
Promelitta_alboclypeata GTGCAAGTGCCACGGGATGTCGGGCTCCTGCACGGTGAAGACCTGCTGGATGAGGCTACCGAACTTCCGGGTGGTGGGCGACAATCTGAAGGACCGTTTCGACGGGGCGTCGAGGGTGATGGTGTCGAACTCGGACCGGGTCCGG------GGGAACGGGAACGCGATCGTCAGCAACTCGGCGAGCAACTCCGTGCACGGTCACAGGGAGGGTCTGGGTCGCCGACATCGCTACAACTTCCAGCTGAAGCCTTACAACCCCGAGCACAAGCCGCCCGGGCCAAGGATCTGGTGTACCTGGAACCCTCGCCTCCGTTCTGCGAGAAGAACCCGAAGCTGGGTATCCTGGGCACGCACGGCAGACAGTGCAACGAC…
Rediviva_albifasciata ?????????????????????????????????????????????????????????????????????????????????????????????????????????????????????????????????????????????????????????????????????????????????????????????????????????????????????????????????????????????????????????????????????????????????????????????????????????????????????????????????????????????????????????????????????????????????????????…
Rediviva_alonsoae ?TGCAAGTGCCACGGAATGTCGGGTTCCTGCACGGTGAGGACCTGCTGGATGAGGCTACCGAACTTCCGGGTGGTGGGCGACAACCTGAAGGATCGTTTCGACGGGGCGTCCAGGGTGATGGTGAGCAACTCGGACCGTGTTCGTNNNNNNGGGAACGGGAACGCAATTGTCAGCAACTCGGCGAGCAACTCGGTTCACGGTCACAAGGACGGTCTAGGTCGTCGACATCGCTACAACTTCCAGCTGAAGCCTTACAATCCCGAGCACAAGCCTCCCGGACCAAGGACCTCGTGTACCTGGAGCCCTCGCCTCCGTTCTGCGAGAAGAACCCTAAACTGGGCATCCTCGGCACTCACGGAAGGCAGTGCAACGACACCAGC…
Rediviva_aurata ?TGCAAGTGCCACGGAATGTCGGGTTCCTGCACGGTGAGGACCTGCTGGATGAGGCTACCGAACTTCCGTGTGGTGGGCGACAACCTGAAGGATCGTTTCGACGGGGCGTCCAGGGTGATGGTGAGCAACTCGGACCGTGTTCGTNNNNNNGGGAACGGGAACGCAATCGTCAGCAACTCGGCGAGCAACTCGGTTCACGGTCACAAGGACGGTCTAGGTCGTCGACATCGCTACAACTTCCAGCTGAAGCCTTACAATCCCGAGCACAAGCCTCCCGGACCAAGGACCTCGTGTACCTGGAGCCCTCGCCACCGTTCTGCGAGAAGAACCCTAAACTGGGCATTCTCGGCACTCACGGAAGACAGTGCAACGACACCAGCAT…
Rediviva_brunnea ?TGCAAGTGCCACGGAATGTCGGGTTCCTGCACGGTGAGGACCTGCTGGATGAGGCTACCGAACTTCCNGGTGGTGGGCGACAACCTGAAGGATCGTTTCGACGGGGCGTCCAGGGTGATGGTGAGCAACTCGGACCGTGTTCGTNNNNNNGGGAACGGGAACGCGATCGTCAGCAACTCGGCGAGCAACTCGGTTCACGGTCACAAGGACGGTCTAGGTCGTCGACATCGCTACAACTTCCAGCTGAAGCCTTACAATCCCGAGCACAAGCCTCCCGGACCAAGGACCTCGTGTACCTGGAGCCCTCGCCTCCGTTCTGCGAGAAGAACCCTAAACTGGGCATCCTCGGCACTCACGGAAGACAGTGCAACGACACCAGCA…
Rediviva_colorata ?????????????????????????????????????????????????????????????????????????????????????????????????????????????????????????????????????????????????????????????????????????????????????????????????????????????????????????????????????????????????????????????????????????????????????????????????????????????????????????????????????????????????????????????????????????????????????????????…
Rediviva_emdeorum ?TGCAAGTGCCACGGAATGTCGGGTTCCTGCACGGTGAGGACCTGCTGGATGAGGCTACCGAACTTCCGTGTGGTGGGCGACAACCTGAAGGATCGTTTCGACGGGGCGTCCAGGGTGATGGTGAGCAACTCGGACCGTGTTCGTNNNNNNGGGAACGGGAACGCAATCGTCAGCAACTCGGCGAGCAACTCGGTTCACGGTCACAAGGACGGTCTAGGTCGTCGACATCGCTACAACTTCCAGCTGAAGCCTTACAATCCCGAGCACAAGCCTCCCGGACCAAGGACCTCGTGTACCTGGARCCCTCGCCTCCGTTCTGCGAGAAGAACCCTAAACTGGGCATCCTCGGCACTCACGGAAGACAGTGCAACGACACCAGC…
Rediviva_gigas ????????????????????????????????????????????????????????????????????????????????????????????????????????????????????????????????????????????????????????????????????????????????????????????????????????????????????????????????????????????????????????????????????????????????????????????????????????????????????????????????????????????????????????????????????????????????????????????????…
Rediviva_intermedia ?TGCAAGTGCCACGGAATGTCGGGTTCCTGCACGGTGAGGACCTGCTGGATGAGGCTACCGAACTTCCGGGTGGTGGGCGACAACCTGAAGGATCGTTTCGACGGGGCGTCCAGGGTGATGGTGAGCAACTCGGACCGTGTTCGANNNNNNGGGAACGGGAACGCAATTGTCAGCAACTCGGCGAGCAACTCGGTTCACGGTCACAAGGACGGTCTAGGTCGTCGACATCGCTACAACTTCCAGCTGAAGCCTTACAATCCCGAGCACAAGCCTCCCGGTCCAAGGACCTCGTGTACCTGGAGCCCTCGCCTCCGTTCTGCGAGAAGAACCCTAAACTGGGCATCCTCGGCACTCACGGAAGACAGTGCAACGACACCA…
Rediviva_intermixta ?TGCAAGTGCCACGGAATGTCTGGTTCCTGCACGGTGAGGACCTGCTGGATGAGGCTACCGAACTTCCGGGTGGTGGGCGACAACCTGAAGGATCGCTTCGACGGGGCGTCGAGGGTGATGGTGAGCAACTCGGACCGCGTTCGANNNNNNGGGAACGGGAACGCGATCGTCAGCAACTCGGCGAGCAATTCGGTTCACGGTCACAAGGACGGTCTGGGACGTCGACATCGCTACAACTTCCAGCTGAAGCCCTACAATCCCGAGCACAAGCCTCCCGGGCCAAGGACCTCGTGTACCTGGAGCCCTCGCCTCCGTTCTGCGAGAAGAACCCTAAACTGGGCATCCTCGGCACTCACGGAAGACAGTGCAACGACACGA…
Rediviva_longimanus ?TGCAAGTGCCACGGAATGTCGGGTTCCTGCACGGTGAGGACCTGCTGGATGAGGCTCCCGAACTTCCGGGTGGTGGGCGACAACCTGAAGGATCGTTTCGACGGGGCGTCCAGGGTGATGGTGAGCAACTCGGACCGTGTTCGTNNNNNNGGGAACGGGAACGCAATTGTCAGCAACTCGGCGAGCAACTCGGTTCACGGTCACAAGGACGGTCTAGGTCGTCGACATCGCTACAACTTCCAGCTGAAGCCTTACAATCCCGAGCACAAGCCTCCCGGACCAAGGACCTCGTGTACCTGGAGNCCTCGCCTCCGTTCTGCGAGAAGAACCCTAAACTGGGCATCCTCGGCACTCACGGAAGACAGTGCAACGACACCA…
Rediviva_macgregori GTGCAAGTGCCACGGAATGTCGGGTTCCTGCACGGTGAGGACCTGCTGGATGAGGCTACCGAACTTCCGTGTGGTGGGCGACAACCTGAAGGATCGTTTCGACGGGGCGTCCAGGGTGATGGTGAGCAACTCGGACCGTGTTCGT------GGGAACGGGAACGCAATTGTCAGCAACTCGGCGAGCAACTCGGTTCACGGTCACAAGGACGGTCTAGGTCGTCGACATCGCTACAACTTCCAGCTGAAGCCTTACAATCCCGAGCACAAGCCTCCCGGACCAAGGACCTCGTGTACCTGGAGCCCTCGCCTCCGTTCTGCGAGAAGAACCCTAAACTGGGCATCCTCGGCACTCACGGAAGACAGTGCAACGACACCA…
Rediviva_micheneri ?TGCAAGTGCCACGGAATGTCGGGTTCCTGCACGGTGAGGACCTGCTGGATGAGGCTACCGAACTTCCGGGTGGTGGGCGACAACCTGAAGGATCGTTTCGACGGGGCGTCCAGGGTGATGGTGAGCAACTCGGACCGTGTTCGTNNNNNNGGGAACGGGAACGCAATTGTCAGCAACTCGGCGAGCAACTCGGTTCACGGTCACAAGGACGGTCTAGGTCGTCGACATCGCTACAACTTCCAGCTGAAGCCTTACAATCCCGAGCACAAGCCTCCCGGACCAAGGATCTCGTGTACCTGGAGCCCTCGCCTCCGTTCTGCGAGAAGAACCCTAAACTGGGCATCCTCGGCACTCACGGAAGGCAGTGCAACGACACCAG…
Rediviva_neliana ?TGCAAGTGCCACGGAATGTCGGGTTCCTGCACGGTGAGGACCTGCTGGATGAGGCTACCGAACTTCCGGGTGGTGGGCGACAACCTGAAGGATCGTTTCGACGGGGCGTCCAGGGTGATGGTGAGCAACTCGGACCGTGTTCGTNNNNNNGGGAACGGGAACGCAATCGTCAGCAACTCGGCGAGCAACTCGGTTCACGGTCACAAGGACGGTCTAGGTCGTCGACATCGCTACAACTTCCAGCTGAAGCCTTACAATCCCGAGCACAAGCCTCCCGGACCAAGGACCTGGTGTACCTGGAGCCCTCGCCTCCGTTCTGCGAGAAGAACCCTAAACTGGGCATCCTCGGCACTCACGGAAGACAGTGCAACGACACCAGCA…
Rediviva_nitida ?NNNNNNNNNNNNNNNNNGTCGGGTTCCTGCACGGTGAGGACCTGCTGGATGAGGCTACCGAACTTCCGGGTGGTGGGCGACAACCTGAAGGATCGTTTCGACGGGGCGTCCAGGGTGATGGTGAGCAACTCGGACCGTGTTCGTNNNNNNGGGAACGGGAACGCAATTGTCAGCAACTCGGCGAGCAACTCGGTTCACGGTCACAAGGACGGTCTAGGTCGTCGACATCGCTACAACTTCCAGCTGAAGCCTTACAATCCCGAGCACAAGCCTCCCGGACCAAGGATCTCGTGTACCTGGAGCCCTCGCCTCCGTTCTGCGAGAAGAACCCTAAACTGGGCATCCTCGGCACTCACGGAAGGCAGTGCAACGACACCAGCAT…
Rediviva_parva ?TGCAAGTGCCACGGAATGTCGGGTTCCTGCACCGTGAGGACCTGCTGGATGAGGCTACCGAACTTCCGGGTGGTGGGCGACAACCTGAAGGATCGTTTCGACGGGGCGTCCAGGGTGATGGTGAGCAACTCGGACCGTGTTCGTNNNNNNGGGAACGGGAACGCAATTGTCAGCAACTCGGCGAGCAACTCGGTTCACGGTCACAAGGACGGTCTAGGTCGTCGACATCGCTACAACTTCCAGCTGAAGCCTTACAATCCCGAGCACAAGCCTCCCGGACCAAGGACCTCGTGTACCTGGAGCCCTCGCCTCCGTTCTGCGAGAAGAACCCTAAACTGGGCATCCTCGGCACTCACGGAAGGCAGTGCAACGACACCAGCATA…
Rediviva_peringueyi ?TGCAAGTGCCACGGAATGTCGGGTTCCTGCACGGTGAGGACCTGCTGGATGAGGCTCCCGAACTTCCGGGTGGTGGGCGACAACCTGAAGGATCGTTTCGACGGGGCGTCCAGGGTGATGGTGAGCAACTCGGACCGTGTTCGTNNNNNNGGGAACGGGAACGCAATTGTCAGCAACTCGGCGAGCAACTCGGTTCACGGTCACAAGGACGGTCTAGGTCGTCGACATCGCTACAACTTCCAGCTGAAGCCTTACAATCCCGAGCACAAGCCTCCCGGACCAAGGACCTCGTGTACCTGGAGNCCTCGCCTCCGTTCTGCGAGAAGAACCCTAAACTGGGCATCCTCGGCACTCACGGAAGACAGTGCAACGANACCA…
Rediviva_rufipes ?TGCAAGTGCCACGGAATGTCGGGATCCTGCACGGTGAGGACCTGCTGGATGAGGCTACCGAACTTCCGGGTGGTGGGCGACAACCTGAAGGATCGTTTCGACGGGGCGTCCAGGGTGATGGTGAGCAACTCGGACCGCGTTCGANNNNNNGGGAACGGGAACGCGATCGTCAGCAACTCGGCGAGCAATTCGGTTCACGGTCACAAGGACGGTCTGGGTCGTCGACATCGCTACAACTTCCAGCTGAAGCCTTACAATCCCGAGCACAAGCCTCCCGGTCCAAGGACCTCGTGTACCTGGAGCCCTCGCCTCCGTTCTGCGAGAAGAACCCTAAACTGGGCATCCTGGGCACTCACGGAAGACAGTGCAACGACACCAGCA…
Rediviva_saetigera NNNNNNNNNNNNNNNNNNNNNNNNNNNNNNNNNNNNNNNNNNNNNNTGGATGAGGCTACCGAACTTCCGGGTGGTGGGCGACAACCTGAAGGATCGTTTCGACGGGGCGTCCAGGGTGATGGTGAGCAACTCGGACCGCGTTCGA------GGGAACGGGAACGCGATCGTCAGCAACTCGGCGAGCAACTCGGTTCACGGTCACAAGGACGGTCTGGGTCGTCGACATCGCTACAACTTCCAGCTGAAGCCCTACAATCCCGAGCACAAGCCTCCCGGTCCAAGGACCTCGTGTACCTGGAGCCCTCGCCTCCGTTCTGCGAGAAGAACCCTAAACTGGGCATCCTCGGCACTCACGGAAGACAGTGCAACGACACCAG…
Rediviva_steineri ?TGCAAGTGCCACGGAATGTCGGGTTCCTGCACGGTGAGGACCTGCTGGATGAGGCTACCGAACTTCCGGGTGGTGGGCGACAACCTGAAGGATCGTTTCGACGGGGCGTCCAGGGTGATGGTGAGCAACTCGGACCGTGTTCGTNNNNNNGGGAACGGGAACGCAATCGTCAGCAACTCGGCGAGCAACTCGGTTCACGGTCACAAGGACGGTCTAGGTCGTCGACATCGCTACAACTTCCAGCTGAAGCCTTACAATCCCGAGCACAAGCCTCCCGGACCAAGGACCTGGTGTACCTGGAGCCCTCGCCTCCGTTCTGCGAGAAGAACCCTAAACTGGGCATCCTCGGCACTCACGGAAGACAGTGCAACGACACCAGC…
Redivivoides_capensis NNNNNNNNNNNNNNNNNNNNNNNNNNNNNNNNNNNNNNNNNNNNNNTGGATGAGGCTGCCGAACTTCCGGGTGGTGGGCGACAACCTGAAGGATCGTTTCGACGGGGCGTCGAGGGTGATGGTGAGCAACTCGGACCGCGTTCGA------GGGAACGGGAACGCGATCGTCAGCAACTCGGCGAGCAACTCGGTTCACGGYCACAAGGACGGTCTAGGTCGTCGACATCGCTACAACTTTCAGCTGAAGCCTTACAATCCCGAGCACAAGCCTCCCGGTCCAAGGACCTCGTGTACCTGGAGCCGTCGCCTCCGTTCTGCGAGAAGAACCCTAAACTGGGCATCCTCGGCACTCACGGAAGGCAGTGCAACGACAC…
Redivivoides_namaquensis NNNNNNNNNNNNNNNNNNNNNNNNNNNNNNNNNNNNNNNNNNNNNNTGGATGAGGCTGCCGAACTTCCGGGTGGTGGGCGACAACCTGAAGGATCGTTTCGACGGGGCGTCGAGGGTGATGGTGAGCAACTCGGACCGCGTTCGA------GGGAACGGGAACGCGATCGTCAGCAACTCGGCGAGCAACTCGGTTCACGGTCACAAGGACGGTCTAGGTCGTCGACATCGCTACAACTTTCAGCTGAAGCCTTACAATCCCGAGCACAAGCCTCCCGGTCCAAGGACCTCGTGTACCTGGAGCCCTCGCCTCCGTTCTGCGAGAAGAACCCTAAACTGGGCATCCTCGGCACTCACGGAAGGCAGTGCAACGA…
Redivivoides_simulans ?TGCAAGTGCCACGGAATGTCGGGTTCCTGCACGGTGAGGACCTGCTGGATGAGGCTGCCGAACTTCCGGGTGGTGGGCGACAACCTGAAGGATCGTTTCGACGGGGCGTCCAGGGTGATGGTGAGCAACACGGACCGTGTTCGAGGGAACGGGAACGGGAACGCGATCGTCAGCAACTCGGCGAGCAACTCGGTTCACGGTCACAAGGACGGTCTAGGTCGTCGACATCGNTACAACTTCCAGCTGAAGCCTTACAATCCCGAGCACAAGCCTCCCGGTCCAAGGACCTCGTGTACCTGGAGCCCTCGCCTCCGTTCTGCGAGAAGAACCCTAAACTGGGCATCCTCGGCACTCACGGCAGACAGTGCAACGACAC…
Samba_atra ????????????????????????????????????????????????????????????????????????????????????????????????????????????????????????????????????????????????????????????????????????????????????????????????????????????????????????????????????????????????????????????????????????????????????????????????????????????????????????????????????????????????????????????????????????????????????????????????????…
Samba_fasciata ????????????????????????????????????????????????????????????????????????????????????????????????????????????????????????????????????????????????????????????????????????????????????????????????????????????????????????????????????????????????????????????????????????????????????????????????????????????????????????????????????????????????????????????????????????????????????????????????…
Samba_griseonigra ?????????????????????????????????????????????????????????????????????????????????????????????????????????????????????????????????????????????????????????????????????????????????????????????????????????????????????????????????????????????????????????????????????????????????????????????????????????????????????????????????????????????????????????????????????????????????????????????…
Samba_ogilviei ????????????????????????????????????????????????????????????????????????????????????????????????????????????????????????????????????????????????????????????????????????????????????????????????????????????????????????????????????????????????????????????????????????????????????????????????????????????????????????????????????????????????????????????????????????????????????????????????…
Samba_spinosa ?????????????????????????????????????????????????????????????????????????????????????????????????????????????????????????????????????????????????????????????????????????????????????????????????????????????????????????????????????????????????????????????????????????????????????????????????????????????????????????????????????????????????????????????????????????????????????????????????…
OUT_Colletes_inaequalis ???????????????????????????????????????????????????????????????????????????????????????????????????????????????????????????????????????????????????????????????????????????????????????????????????????????????????????????????????????????????????????????????????????????????????????????????????????????????????????????????????????????????????????????????????????????????????????…
OUT_Ctenoplectra_albolimbata ??????????????????????????????????????????????????????????????????????????????????????????????????????????????????????????????????????????????????????????????????????????????????????????????????????????????????????????????????????????????????????????????????????????????????????????????????????????????????????????????????????????????????????????????????????????????????…
OUT_Lithurgus_echinocacti ?????????????????????????????????????????????????????????????????????????????????????????????????????????????????????????????????????????????????????????????????????????????????????????????????????????????????????????????????????????????????????????????????????????????????????????????????????????????????????????????????????????????????????????????????????????????????????…
Capicola_hantamensis NNNNNNNNNNNNNNNNNNNNNNNNNNNNNNNNNNNNNNNNNNNNNNNNNNNNNNNNNNNNNNNNNNNNNNNNNNNNNNNNNNNNNNNNNNNNNNNNNNNNNNNNNNNNNNNNNNNNNNNNNNNNNNNNNNNNNNNNNNNNNNNNNNGGATGCGTACGACAACTGCATCACAGTGTGCAACATGGAGAACCTTGACCCCCTGGGGATACATACGGGGGAGTCGATCGTCGTTGCGCCTAGTCAAACTTTATCGAATAAAGAGTACAACATGCTTCGAACTACTGCCATTAACGTGATCAGACATTTTGGTATCGTTGGCGAATGTAACATCCAATACGCGTTGAATCCAAACACCGAAGAGTACTACATCATCGAAGTT…
Capicola_nanula ???????????????????????????????????????????????????????????????????????????????????????????????????????????????????????????????????????????????????????????????????????????????????????????????????????????????????????????????????????????????????????????????????????????????????????????????????????????????????????????????????????????????????????????????????????????????????????????????…
Capicola_nigerrima ????????????????????????????????????????????????????????????????????????????????????????????????????????????????????????????????????????????????????????????????????????????????????????????????????????????????????????????????????????????????????????????????????????????????????????????????????????????????????????????????????????????????????????????????????????????????????????????…
Capicola_richtersveldensis ????????????????????????????????????????????????????????????????????????????????????????????????????????????????????????????????????????????????????????????????????????????????????????????????????????????????????????????????????????????????????????????????????????????????????????????????????????????????????????????????????????????????????????????????????????????????????…
Dasypoda_argentata TTTTCGCTCGGAGGTTTAGGATCCGGCTTTGCAAATTCCAAAGAGGAGTTAAAAGATCTGGCACAGCTAGTGTTCGCTCACTCGACTCAGCTGATTATAGATAAATCGTTAAAGGGTTGGAAGGAGGTCGAATACGAGGTGGTTCGGGATGCTTATGACAACTGCATTACAGTGTGCAACATGGAGAACATCGATCCTCTGGGAATACATACGGGAGAGTCGATCGTCGTTGCACCTAGTCAAACATTGTCCAATAAAGAGTACAACATGCTTCGGACTACAGCCATTAAAGTGATCAGGCATTTCAAAATTGTCGGCGAATGTAATATTCAATACGCGTTGAATCCAAACTCCGAGGAGTATTATATAATTGAAGTAAA…
Dasypoda_braccata ?????????????????????????????????????????????????????????????????????????????????????????????????????????????????????????????????????????????????????????????????????????????????????????????????????????????????????????????????????????????????????????????????????????????????????????????????????????????????????????????????????????????????????????????????????????????????????????????…
Dasypoda_dusmeti ??????????????????????????????????????????????????????????????????????????????????????????????????????????????????????????????????????????????????????????????????????????????????????????????????????????????????????????????????????????????????????????????????????????????????????????????????????????????????????????????????????????????????????????????????????????????????????????????…
Dasypoda_frieseana ????????????????????????????????????????????????????????????????????????????????????????????????????????????????????????????????????????????????????????????????????????????????????????????????????????????????????????????????????????????????????????????????????????????????????????????????????????????????????????????????????????????????????????????????????????????????????????????…
Dasypoda_hirtipes ?????????????????????????????????????????????????????????????????????????????????????????????????????????????????????????????????????????????????????????????????????????????????????????????????????????????????????????????????????????????????????????????????????????????????????????????????????????????????????????????????????????????????????????????????????????????????????????????…
Dasypoda_oraniensis ???????????????????????????????????????????????????????????????????????????????????????????????????????????????????????????????????????????????????????????????????????????????????????????????????????????????????????????????????????????????????????????????????????????????????????????????????????????????????????????????????????????????????????????????????????????????????????????…
Dasypoda_pyriformis ???????????????????????????????????????????????????????????????????????????????????????????????????????????????????????????????????????????????????????????????????????????????????????????????????????????????????????????????????????????????????????????????????????????????????????????????????????????????????????????????????????????????????????????????????????????????????????????…
Dasypoda_pyrotricha ???????????????????????????????????????????????????????????????????????????????????????????????????????????????????????????????????????????????????????????????????????????????????????????????????????????????????????????????????????????????????????????????????????????????????????????????????????????????????????????????????????????????????????????????????????????????????????????…
Dasypoda_spinigera ????????????????????????????????????????????????????????????????????????????????????????????????????????????????????????????????????????????????????????????????????????????????????????????????????????????????????????????????????????????????????????????????????????????????????????????????????????????????????????????????????????????????????????????????????????????????????????????…
Dasypoda_suripes ??????????????????????????????????????????????????????????????????????????????????????????????????????????????????????????????????????????????????????????????????????????????????????????????????????????????????????????????????????????????????????????????????????????????????????????????????????????????????????????????????????????????????????????????????????????????????????????????…
Dasypoda_visnaga TTTTCGCTCGGAGGCTTAGGATCCGGCTTTGCAAATTCCAAAGAGGAGTTAAAAGTTCTGGCACAGCTGGTGTTCGCTCACTCGACTCAGCTGATTATAGATAAATCGTTAAAGGGTTGGAAAGAGGTTGAATACGAGGTGGTTCGGGATGCGTATGACAWCTGCATTACAGTTTGTAACATGGAGAATATCGATCCTCTGGGAATACATACGGGAGAATCTATCGTCGTTGCACCTAGTCAAACATTGTCCAATAAAGAGTACAACATGCTACGGACTACAGCCATTAACGTGATCAGGCATTTCAAAATTGTCGGCGAATGTAATATTCAATACGCGTTGAATCCAAACTCCGAGGAGTACTATATAATTGAAGTGAACG…
Eremaphanta_iranica NNNNNNNNNNNNNNNNNNNNNNNNNNNNNNNNNNNNNNNNNNNNNNNNNNNNNNNNNNNNNNNNNNNNNNNNNNNNNNNNNNNNNNNNNNNNNNNNNNNNNNNNNNNNNNNNNNNNNNNNNNNNNNNNNNNNNNNNNNNNNNNNNNGGATGCTTATGACAACTGCATTACAGTGTGTAATATGGAAAACGTTGATCCTCTCGGAATACATACAGGGGAGTCGATAGTCGTAGCACCCAGTCAAACTTTGTCGAATAAAGAGTACAACATGTTACGAACTACGGCTATTAACGTGATCAGGCATTTCGGTATCGTTGGCGAATGTAATATTCAGTACGCGTTGAATCCGAACTCCGAGGAGTACTATATCATCGAAGTTA…
Hesperapis_cockerelli ?????????????????????????????????????????????????????????????????????????????????????????????????????????????????????????????????????????????????????????????????????????????????????????????????????????????????????????????????????????????????????????????????????????????????????????????????????????????????????????????????????????????????????????????????????????????????????????…
Hesperapis_larreae TTCTCCCTAGGAGGACTGGGATCCGGCTTTGCGAATTCGAAGGAAGAGTTGAAAGCTCTTGGCCAGCAAGCGTTCGCTCACTCGAATCAACTGATCATAGACAAATCGCTGAAGGGTTGGAAGGAAGTGGAGTACGAGGTGGTTCGGGATGCTTACGACAACTGCATCACAGTGTGCAACATGGAAAACGTAGATCCACTTGGGATACACACGGGGGAGTCGATCGTTGTTGCGCCTAGTCAAACGTTGTCGAATAAAGAGTACAACATGCTTCGAACTACGGCCATTAACGTGATCAGACATTTCGGTATCGTTGGTGAATGTAACATCCAATACGCGTTGAATCCAAACACCGAAGAGTACTACATCATCGAAGTTAA…
Hesperapis_regularis NNNNNNNNNNNNNNNNNNNNNNNNNNNNNNNNNNNNNNNNNNNNNNNNNNNNNNNNNNNNNNNNNNNNNNNNNNNNNNNNNNNNNNNNNNNNNNNNNNNNNNNNNNNNNNNNNNNNNNNNNNNNNNNNNNNNNNNNNNNNNNNNNNAGATGCTTACGACAACTGCATCACAGTGTGCAACATGGAAAACGTGGATCCCCTAGGGATACATACGGGGGAGTCGATCGTTGTTGCGCCTAGTCAAACCTTGTCGAACAAAGAGTACAATATGCTTCGAACTACGGCCATTAACGTGATCAGACATTTCGGTATCGTCGGCGAATGTAACATCCAATACGCGTTGAATCCAAACACCGAAGAGTATTACATCATCGAAGTT…
Hesperapis_rhodocerata TTCTCCCTAGGAGGACTGGGATCCGGCTTTGCGAATTCGAAGGAAGAGTTGAAAGCCCTTGGCCAGCAAGCGTTCGCTCACTCGAATCAACTGATCATAGACAAATCGCTGAAGGGCTGGAAGGAAGTGGAGTACGAGGTGGTTCGGGATGCCTACGACAACTGCATCACAGTGTGCAACATGGAAAACGTGGATCCCCTGGGGATACATACGGGGGAGTCGATCGTTGTTGCGCCTAGTCAAACGTTGTCGAATAAAGAGTACAACATGCTTCGAACTACGGCCATTAACGTGATCAGACATTTCGGTATCGTTGGCGAATGTAACATCCAATACGCGTTGAATCCAAACACCGAAGAGTACTACATCATCGAAG…
Hesperapis_trochanterata ??????????????????????????????????????????????????????????????????????????????????????????????????????????????????????????????????????????????????????????????????????????????????????????????????????????????????????????????????????????????????????????????????????????????????????????????????????????????????????????????????????????????????????????????????????????????????????…
Macropis_europaea TTCTCTCTCGGAGGTTTAGGATCAGGCTTTGCGAATTCGAAGGAAGAGTTGATAGTTCTCGCCCAGCAGGCGTTCGCTCACTCGAGCCAGCTGATCATCGACAAATCGCTGAAGGGATGGAAGGAAGTGGAGTACGAGGTCGTGCGGGATGCCTACGATAATTGTATCACCGTCTGCAACATGGAGAACGTCGACCCTCTCGGTATACATACCGGAGAATCGATCGTAGTCGCTCCCAGCCAGACTCTGTCCAACAAGGAGTACAATATGCTCCGAACCACGGCCATCGATGTGATCAAGCACTTCGGTGTCGTGGGAGAATGCAACATCCAGTACGCGTTGAACCCAAACTCCGAGGAATACTACATAATCGAAGTTAAC…
Macropis_fulvipes ?????????????????????????????????????????????????????????????????????????????????????????????????????????????????????????????????????????????????????????????????????????????????????????????????????????????????????????????????????????????????????????????????????????????????????????????????????????????????????????????????????????????????????????????????????????????????????????????…
Macropis_nuda NNNNNNNNNNNNNNNNNNNNNNNNNNNNNNNNNNNNNNNNNNNNNNNNNNNNNNNNNNNNNNNNNNNNNNNNNNNNNNNNNNNNNNNNNNNNNNNNNNNNNNNNNNNNNNNNNNNNNNNNNNNNNNNNNNNNNNNNNNNNNNNNNNGGATGCCTACGATAATTGTATCACCGTCTGCAACATGGAGAACGTCGACCCTCTCGGTATCCATACCGGAGAATCGATCGTAGTCGCTCCCAGCCAGACTCTGTCCAACAAGGAGTACAATATGCTCCGAACCACGGCCATCGATGTGATCAAGCACTTCGGTGTCGTGGGAGAATGCAACATCCAGTACGCGTTGAACCCAAACTCCGAGGAATACTACATAATCGAAGTTAACGCAA…
Meganomia_binghami NNNNNNNNNNNNNNNNNNNNNNNNNNNNNNNNNNNNNNNNNNNNNNNNNNNNNNNNNNNNNNNNNNNNNNNNNNNNNNNNNNNNNNNNNNNNNNNNNNNNNNNNNNNNNNNNNNNNNNNNNNNNNNNNNNNNNNNNNNNNNNNNNNAGATGCCTACGATAACTGCATCACGGTGTGCAACATGGAAAACGTCGATCCTCTCGGTATCCACACCGGAGAGTCGATAGTTGTTGCTCCTAGTCAGACTTTGTCCAATAAAGAATACAACATGCTTCGAACTACTGCGATTAACGTAATCAGACATTTTGGCATTGTTGGAGAGTGCAATATTCAGTACGCGTTGAACCCGAACTCGGAAGAGTACTATATTATCGAGGTCAA…
Melitta_aegyptiaca ????????????????????????????????????????????????????????????????????????????????????????????????????????????????????????????????????????????????????????????????????????????????????????????????????????????????????????????????????????????????????????????????????????????????????????????????????????????????????????????????????????????????????????????????????????????????????????????…
Melitta_arrogans ??????????????????????????????????????????????????????????????????????????????????????????????????????????????????????????????????????????????????????????????????????????????????????????????????????????????????????????????????????????????????????????????????????????????????????????????????????????????????????????????????????????????????????????????????????????????????????????????…
Melitta_avontuurensis ?????????????????????????????????????????????????????????????????????????????????????????????????????????????????????????????????????????????????????????????????????????????????????????????????????????????????????????????????????????????????????????????????????????????????????????????????????????????????????????????????????????????????????????????????????????????????????????…
Melitta_bicollaris ????????????????????????????????????????????????????????????????????????????????????????????????????????????????????????????????????????????????????????????????????????????????????????????????????????????????????????????????????????????????????????????????????????????????????????????????????????????????????????????????????????????????????????????????????????????????????????????…
Melitta_budashkini ????????????????????????????????????????????????????????????????????????????????????????????????????????????????????????????????????????????????????????????????????????????????????????????????????????????????????????????????????????????????????????????????????????????????????????????????????????????????????????????????????????????????????????????????????????????????????????????…
Melitta_budensis ??????????????????????????????????????????????????????????????????????????????????????????????????????????????????????????????????????????????????????????????????????????????????????????????????????????????????????????????????????????????????????????????????????????????????????????????????????????????????????????????????????????????????????????????????????????????????????????????…
Melitta_dimidiata ?????????????????????????????????????????????????????????????????????????????????????????????????????????????????????????????????????????????????????????????????????????????????????????????????????????????????????????????????????????????????????????????????????????????????????????????????????????????????????????????????????????????????????????????????????????????????????????????…
Melitta_eickworti ?????????????????????????????????????????????????????????????????????????????????????????????????????????????????????????????????????????????????????????????????????????????????????????????????????????????????????????????????????????????????????????????????????????????????????????????????????????????????????????????????????????????????????????????????????????????????????????????…
Melitta_ezoana ????????????????????????????????????????????????????????????????????????????????????????????????????????????????????????????????????????????????????????????????????????????????????????????????????????????????????????????????????????????????????????????????????????????????????????????????????????????????????????????????????????????????????????????????????????????????????????????????…
Melitta_haemorrhoidalis ???????????????????????????????????????????????????????????????????????????????????????????????????????????????????????????????????????????????????????????????????????????????????????????????????????????????????????????????????????????????????????????????????????????????????????????????????????????????????????????????????????????????????????????????????????????????????????…
Melitta_hispanica ?????????????????????????????????????????????????????????????????????????????????????????????????????????????????????????????????????????????????????????????????????????????????????????????????????????????????????????????????????????????????????????????????????????????????????????????????????????????????????????????????????????????????????????????????????????????????????????????…
Melitta_japonica ??????????????????????????????????????????????????????????????????????????????????????????????????????????????????????????????????????????????????????????????????????????????????????????????????????????????????????????????????????????????????????????????????????????????????????????????????????????????????????????????????????????????????????????????????????????????????????????????…
Melitta_leporina ??????????????????????????????????????????????????????????????????????????????????????????????????????????????????????????????????????????????????????????????????????????????????????????????????????????????????????????????????????????????????????????????????????????????????????????????????????????????????????????????????????????????????????????????????????????????????????????????…
Melitta_maura ?????????????????????????????????????????????????????????????????????????????????????????????????????????????????????????????????????????????????????????????????????????????????????????????????????????????????????????????????????????????????????????????????????????????????????????????????????????????????????????????????????????????????????????????????????????????????????????????????…
Melitta_melanura ??????????????????????????????????????????????????????????????????????????????????????????????????????????????????????????????????????????????????????????????????????????????????????????????????????????????????????????????????????????????????????????????????????????????????????????????????????????????????????????????????????????????????????????????????????????????????????????????…
Melitta_melittoides ???????????????????????????????????????????????????????????????????????????????????????????????????????????????????????????????????????????????????????????????????????????????????????????????????????????????????????????????????????????????????????????????????????????????????????????????????????????????????????????????????????????????????????????????????????????????????????????…
Melitta_nigricans ?????????????????????????????????????????????????????????????????????????????????????????????????????????????????????????????????????????????????????????????????????????????????????????????????????????????????????????????????????????????????????????????????????????????????????????????????????????????????????????????????????????????????????????????????????????????????????????????…
Melitta_richtersveldensis ?????????????????????????????????????????????????????????????????????????????????????????????????????????????????????????????????????????????????????????????????????????????????????????????????????????????????????????????????????????????????????????????????????????????????????????????????????????????????????????????????????????????????????????????????????????????????????…
Melitta_schmiedeknechti ???????????????????????????????????????????????????????????????????????????????????????????????????????????????????????????????????????????????????????????????????????????????????????????????????????????????????????????????????????????????????????????????????????????????????????????????????????????????????????????????????????????????????????????????????????????????????????…
Melitta_schultzei ?????????????????????????????????????????????????????????????????????????????????????????????????????????????????????????????????????????????????????????????????????????????????????????????????????????????????????????????????????????????????????????????????????????????????????????????????????????????????????????????????????????????????????????????????????????????????????????????…
Melitta_sibirica ??????????????????????????????????????????????????????????????????????????????????????????????????????????????????????????????????????????????????????????????????????????????????????????????????????????????????????????????????????????????????????????????????????????????????????????????????????????????????????????????????????????????????????????????????????????????????????????????…
Melitta_tomentosa ?????????????????????????????????????????????????????????????????????????????????????????????????????????????????????????????????????????????????????????????????????????????????????????????????????????????????????????????????????????????????????????????????????????????????????????????????????????????????????????????????????????????????????????????????????????????????????????????…
Melitta_tricincta ?????????????????????????????????????????????????????????????????????????????????????????????????????????????????????????????????????????????????????????????????????????????????????????????????????????????????????????????????????????????????????????????????????????????????????????????????????????????????????????????????????????????????????????????????????????????????????????????…
Melitta_udmurtica ?????????????????????????????????????????????????????????????????????????????????????????????????????????????????????????????????????????????????????????????????????????????????????????????????????????????????????????????????????????????????????????????????????????????????????????????????????????????????????????????????????????????????????????????????????????????????????????????…
Promelitta_alboclypeata ???????????????????????????????????????????????????????????????????????????????????????????????????????????????????????????????????????????????????????????????????????????????????????????????????????????????????????????????????????????????????????????????????????????????????????????????????????????????????????????????????????????????????????????????????????????????????????…
Rediviva_albifasciata ?????????????????????????????????????????????????????????????????????????????????????????????????????????????????????????????????????????????????????????????????????????????????????????????????????????????????????????????????????????????????????????????????????????????????????????????????????????????????????????????????????????????????????????????????????????????????????????…
Rediviva_alonsoae ?????????????????????????????????????????????????????????????????????????????????????????????????????????????????????????????????????????????????????????????????????????????????????????????????????????????????????????????????????????????????????????????????????????????????????????????????????????????????????????????????????????????????????????????????????????????????????????????…
Rediviva_aurata ???????????????????????????????????????????????????????????????????????????????????????????????????????????????????????????????????????????????????????????????????????????????????????????????????????????????????????????????????????????????????????????????????????????????????????????????????????????????????????????????????????????????????????????????????????????????????????????????…
Rediviva_brunnea ??????????????????????????????????????????????????????????????????????????????????????????????????????????????????????????????????????????????????????????????????????????????????????????????????????????????????????????????????????????????????????????????????????????????????????????????????????????????????????????????????????????????????????????????????????????????????????????????…
Rediviva_colorata ?????????????????????????????????????????????????????????????????????????????????????????????????????????????????????????????????????????????????????????????????????????????????????????????????????????????????????????????????????????????????????????????????????????????????????????????????????????????????????????????????????????????????????????????????????????????????????????????…
Rediviva_emdeorum ?????????????????????????????????????????????????????????????????????????????????????????????????????????????????????????????????????????????????????????????????????????????????????????????????????????????????????????????????????????????????????????????????????????????????????????????????????????????????????????????????????????????????????????????????????????????????????????????…
Rediviva_gigas ????????????????????????????????????????????????????????????????????????????????????????????????????????????????????????????????????????????????????????????????????????????????????????????????????????????????????????????????????????????????????????????????????????????????????????????????????????????????????????????????????????????????????????????????????????????????????????????????…
Rediviva_intermedia ???????????????????????????????????????????????????????????????????????????????????????????????????????????????????????????????????????????????????????????????????????????????????????????????????????????????????????????????????????????????????????????????????????????????????????????????????????????????????????????????????????????????????????????????????????????????????????????…
Rediviva_intermixta ???????????????????????????????????????????????????????????????????????????????????????????????????????????????????????????????????????????????????????????????????????????????????????????????????????????????????????????????????????????????????????????????????????????????????????????????????????????????????????????????????????????????????????????????????????????????????????????…
Rediviva_longimanus ???????????????????????????????????????????????????????????????????????????????????????????????????????????????????????????????????????????????????????????????????????????????????????????????????????????????????????????????????????????????????????????????????????????????????????????????????????????????????????????????????????????????????????????????????????????????????????????…
Rediviva_macgregori ???????????????????????????????????????????????????????????????????????????????????????????????????????????????????????????????????????????????????????????????????????????????????????????????????????????????????????????????????????????????????????????????????????????????????????????????????????????????????????????????????????????????????????????????????????????????????????????…
Rediviva_micheneri ????????????????????????????????????????????????????????????????????????????????????????????????????????????????????????????????????????????????????????????????????????????????????????????????????????????????????????????????????????????????????????????????????????????????????????????????????????????????????????????????????????????????????????????????????????????????????????????…
Rediviva_neliana ??????????????????????????????????????????????????????????????????????????????????????????????????????????????????????????????????????????????????????????????????????????????????????????????????????????????????????????????????????????????????????????????????????????????????????????????????????????????????????????????????????????????????????????????????????????????????????????????…
Rediviva_nitida ???????????????????????????????????????????????????????????????????????????????????????????????????????????????????????????????????????????????????????????????????????????????????????????????????????????????????????????????????????????????????????????????????????????????????????????????????????????????????????????????????????????????????????????????????????????????????????????????…
Rediviva_parva ????????????????????????????????????????????????????????????????????????????????????????????????????????????????????????????????????????????????????????????????????????????????????????????????????????????????????????????????????????????????????????????????????????????????????????????????????????????????????????????????????????????????????????????????????????????????????????????????…
Rediviva_peringueyi ???????????????????????????????????????????????????????????????????????????????????????????????????????????????????????????????????????????????????????????????????????????????????????????????????????????????????????????????????????????????????????????????????????????????????????????????????????????????????????????????????????????????????????????????????????????????????????????…
Rediviva_rufipes ??????????????????????????????????????????????????????????????????????????????????????????????????????????????????????????????????????????????????????????????????????????????????????????????????????????????????????????????????????????????????????????????????????????????????????????????????????????????????????????????????????????????????????????????????????????????????????????????…
Rediviva_saetigera ????????????????????????????????????????????????????????????????????????????????????????????????????????????????????????????????????????????????????????????????????????????????????????????????????????????????????????????????????????????????????????????????????????????????????????????????????????????????????????????????????????????????????????????????????????????????????????????…
Rediviva_steineri ?????????????????????????????????????????????????????????????????????????????????????????????????????????????????????????????????????????????????????????????????????????????????????????????????????????????????????????????????????????????????????????????????????????????????????????????????????????????????????????????????????????????????????????????????????????????????????????????…
Redivivoides_capensis ?????????????????????????????????????????????????????????????????????????????????????????????????????????????????????????????????????????????????????????????????????????????????????????????????????????????????????????????????????????????????????????????????????????????????????????????????????????????????????????????????????????????????????????????????????????????????????????…
Redivivoides_namaquensis ??????????????????????????????????????????????????????????????????????????????????????????????????????????????????????????????????????????????????????????????????????????????????????????????????????????????????????????????????????????????????????????????????????????????????????????????????????????????????????????????????????????????????????????????????????????????????????…
Redivivoides_simulans ?????????????????????????????????????????????????????????????????????????????????????????????????????????????????????????????????????????????????????????????????????????????????????????????????????????????????????????????????????????????????????????????????????????????????????????????????????????????????????????????????????????????????????????????????????????????????????????…
Samba_atra NNNNNNNNNNNNNNNNNNNNNNNNNNNNNNNNNNNNNNNNNNNNNNNNNNNNNNNNNNNNNNNNNNNNNNNNNNNNNNNNNNNNNNNNNNNNNNNNNNNNNNNNNNNNNNNNNNNNNNNNNNNNNNNNNNNNNNNNNNNNNNNNNNCGATGCTTACGACAACTGCATCACAGTGTGCAACATGGAGAACGTGGATCCTCTGGGAATACACACGGGAGAATCAATCGTTGTTGCTCCGAGTCAAACTTTGTCCAACAAGGAGTACAACATGCTTCGAACCACAGCGATTAACGTGATCAGACATTTCGGTATCGTTGGCGAATGCAACATCCAGTATGCGTTAAATCCAAACTCCGAGGAGTACTATATCATTGAAGTTAACGCAAGAT…
Samba_fasciata NNNNNNNNNNNNNNNNNNNNNNNNNNNNNNNNNNNNNNNNNNNNNNNNNNNNNNNNNNNNNNNNNNNNNNNNNNNNNNNNNNNNNNNNNNNNNNNNNNNNNNNNNNNNNNNNNNNNNNNNNNNNNNNNNNNNNNNNNNNNNNNNNNCGATGCTTACGACAACTGCATCACAGTGTGCAACATGGAGAACGTGGATCCTTTGGGAATACACACGGGGGAATCAATCGTTGTTGCTCCAAGTCAAACTTTGTCGAACAAGGAGTACAACATGCTTCGAACCACAGCGATTAACGTGATCAGACATTTTGGTATCGTTGGCGAATGCAATATACAGTACGCGTTGAATCCAAACTCCGAGGAATACTATATCATTGAAGTTAACGCA…
Samba_griseonigra NNNNNNNTAGGTGGTTTAGGATCCGGTTTTGCGAATTCGAAGGAAGAGTTGAAGACACTCGCCCAGCAAGCATTGGCACACTCGAATCAACTGATCATTGATAAATCGCTGAAAGGTTGGAAAGAAGTGGAATACGAAGTGGTTCGCGATGCTTACGACAACTGCATCACAGTGTGCAACATGGAGAACGTGGATCCTCTGGGAATACACACGGGAGAATCAATCGTTGTTGCTCCAAGTCAAACTTTGTCCAACAAGGAGTACAATATGCTTCGAACCACAGCTCTTAACGTGATCAGACATTTCGGTATCGTTGGCGAGTGCAATATCCAGTACGCGTTAAATCCAAACTCCGAGGAATACTATATCATTGAAGTTAAC…
Samba_ogilviei NNNNNNNNNNNNNNNNNNNNNNNNNNNNNNNNNNNNNNNNNNNNNNNNNNNNNNNNNNNNNNNNNNNNNNNNNNNNNNNNNNNNNNNNNNNNNNNNNNNNNNNNNNNNNNNNNNNNNNNNNNNNNNNNNNNNNNNNNNNNNNNNNNCGATGCTTACGATAACTGCATCACAGTGTGCAACATGGAGAACGTGGATCCTCTGGGAATACACACGGGAGAATCAATCGTTGTTGCTCCAAGTCAAACTTTGTCCAACAAGGAGTACAACATGCTTCGAACCACAGCTATTAACGTGATCAGACATTTCGGTATCGTTGGCGAATGCAATATCCAGTACGCGTTAAATCCAAACTCCGAGGAATATTATATCATTGAAGTTAACGCA…
Samba_spinosa NNNNNNNNNNNNNNNNNNNNNNNNNNNNNNNNNNNNNNNNNNNNNNNNNNNNNNNNNNNNNNNNNNNNNNNNNNNNNNNNNNNNNNNNNNNNNNNNNNNNNNNNNNNNNNNNNNNNNNNNNNNNNNNNNNNNNNNNNNNNNNNNNNCGATGCTTACGACAACTGCATCACAGTGTGCAACATGGAGAACGTGGATCCTCTGGGAATACACACGGGAGAATCAATCGTTGTTGCTCCAAGTCAAACTTTGTCCAACAAGGAGTACAATATGCTTCGAACCACAGCTCTTAACGTGATCAGACATTTCGGTATCGTTGGCGAGTGCAATATCCAGTACGCGTTAAATCCAAACTCCGAGGAATACTATATCATTGAAGTTAACGCAA…
OUT_Colletes_inaequalis AAACCGTTCAGGGGTAAACCTGAGAAACCCAAAAGNTCGAATGGGGAGATTCATCGACGACGAANGNNCTNNGGCTCCCGTTNGGCGNTGCNGATTCCCCCGGGTACACCNCCTTCGGCNNNNGAATANNACCGGCGACGTAGTCGTGCACTTCTCCCTTAGTAGAACGTCGCGACCCGTTGTGTGTCGGTCTACNGGCCTGNGGCNTATTTGCCTGCAGAGGCTCGGTCNGCCCGGCCGGCTGCACGACGGTANCTNCCNNGACGGTATCGGGCCGCAATATGCGTCCAGGCCCGTCGCAAGCNNNNNNNNNNNNNNNNNNNNNNCGGGNTCTGGCCAGCTGTTAGCNNAGACGGTGTCCTCGGACCGTACCGG…
OUT_Ctenoplectra_albolimbata AAACCGTTCAGGGGTAAACCTGAGAAACCCAAAAGATCGAACGAGGAGATTCATCGTCAACGGCNGNNCTNNGGCTCCCGTTNGGTGNCGCNGATGCCCCGGGGCACACCACCTGCGGCNNTTGAATGNTTCCGGTTCCGTAGTCGTGCACTTCTCCCCTAGTAGAACGTCGCGACCCGTTGTGTGTCGGTCTACNGGCCCGNAGANGNGGCGCCTGCAGACCCTCGGTCNGCCCGGCCGGCTGCACGACGGTANCTNCGNNCACGGTATCGGGCCGCAGTGTGCGNTCAGGCCCGCCGCAAGCNNNNNNNNNNNNNNNNNNNNNNCGTCNCCTGATCAGCTGTTAGCNNAGGCGGTGTCCTCGGACTGT…
OUT_Lithurgus_echinocacti AAACCGTTCAGGGGTAAACCTGAGAAACCCAAAAGATCGAATGGGGAGATTCATCGTCAACNATTGNNCTNNGGCTCCTGTTNGGTGNCGCNGATGCCCCGGGGCACACCACCTACGGCNNNNGAACGNNTCCGGTTCTGTAGTCGTGCACTTCTCCCCTAGTAGAACGTCGCGACCCGTTGAGTGTCGGTCTACNGGTCCGNAANNGCGGAGACTGCAGACCTTCGGTTNTCCTGGCCGATTACACGACGGTANCTNCGNNAACGGTATCGGGCCGCAGTGTGCGNTCAGGACCGCTGCAAGCNNNNNNNNNNNNNNNNNNNNNNCGGTNGCTGGCCGGCTGTTAGCNNAAGCGGAGTCCTTGGACTGTACC…
Capicola_hantamensis AAACCGTTCAGGGGTAAACCTGAGAAACCCAAAAGTTCGAAAAGGGAGATTCATCGTCAACGATTGNNNNCTGGCTCCCGGTNGGCGNCGCNGATGCCCCTGGGCACGCCGCTNCCGGCNNNNGAACGNTTCCGGCGTCGCGGTCGTGCACTTCTCCCTTAGTAGGACGTCGCGACCCGTTGCGTGTCGGTCTACNGGGCCGNAGTNGNGGAGACTGCAACCCCTCGGNANGCCCGACCGACTGCGCGACGGTANNTTTGAAGACGGTATAGGGCCGCANNATGCGTCCAGGCCCGCCGCAAGTNNNNNNNNNNNNNNNNNNNNNNCGGGNCCTGGTTAACTGTTGGCTGGAGCGGTGTCCTCGGACTGTACCTGTCA…
Capicola_nanula AAACCGTTCAGGGGTAAACCTGAGAAACCCAAAAGTTCGAAAAGGGAGATTCATCGTCAACGACTGNNNNCTGGCTCCCGATNGGCGNCGCNGATGCCCCTGGGCACACCGCCNTCGGCNNNNGAACGNTTCCGGCGTCGCGGTCGTGCACTTCTCCCTTAGTAGGACGTCGCGACCCGTTGCGTGTTGGTCTACNGGGCCGNGGCNGNGGAGCCTGCAACCCCCCGGNANGCCCGACCGACTGCGCGACGGTANNTTTGAAGACGGTATAAGGCCGCANNTTGCGNTCAGGCCCGCCGCAAGTNNNNNNNNNNNNNNNNNNNNNNTGGGNCCTGGTTAACTGTTGGCNNAGGCGGTGTCCTCGGACCGTACCTGTCTGCGAC…
Capicola_nigerrima AAACCGTTCAGGGGTAAACCTGAGAAACCCAAAAGTTCGAAAAGGGAGATTCATCGTCGACGACTGNNNNCCGGCTCCCAATNGGCGNCGCNGATTCCCCTGGGCACGCCGCTNTTGGCNNNNGAACGNTTCCGGCGTCGCAGTCGTGCACTTCTCCCTTAGTAGGACGTCGCGACCCGTTGCGTGTCGGTCTACNGGGCCGNAGTNGNGGAGCCTGCAACCCCTCGGANNGCCCGACCGACTGCGCGACGGTANNTTTGAAGACGGTATAGGGCCGCANNATGCGNTCTGGTCCGCCGCAAGTNNNNNNNNNNNNNNNNNNNNNNTGGGNCCTGGTTAACTGTTGGCNNTGGCGGTGTCCTCAGACTGTACCTGTCGGC…
Capicola_richtersveldensis AAACCGTTCAGGGGTAAACCTGAGAAACCCAAAAGTTCGAAAAGGGAGATTCATCGTCGACGACTGNNCTNNGGCTCCCGATNGGCGNCGCNGATGCCCCTGGGCACGCCNCCTTCGGCNNNNGAACGNTTCCGGCGTCGCGGTCGTGCACTTCTCCCTTAGTAGGACGTCGCGACCCGTTGCGTGTCGGTCTACNGGGCCGNAGTNGNGGAGCCTGCAACCCCTCGGNANGCCCGACCGACTGCGCGACGGTANTTNTGAAGACGGTATAGGGCCGCAGCATGCGNTCAGGTCCGCCGCAAGTNNNNNNNNNNNNNNNNNNNNNNTGGGNCCTGGTTAACTGTTGGCNNCGGCGGTGTCCTCGGACTGTAC…
Dasypoda_argentata AAACCGTTCAGGGGTAAACCTGAGAAACCCAAAAGTTCGAAAAGGGAGATTCATCGTCAACGACTGNNCCNNGGCTCCCGNTNGGCGNCGCNGATGCCTCTGGGCACGCCGCCNGCGGCNNNNGAACGNTTCTGGCGTCGCGGACGTGCACTTCTCCCTTAGTAGGACGTCGCGACCCGTTGGGTGTCGGCCTACNGGCTCGNAGCNGNGGAGTCTGCAAACCCTCGAATNCCCTGGCCGACTGCACGACGGTANGTAAANNGACGGTATCAGGTCGCANNGTGCGNTCAGGCCCGCCGCAAGTNNNNNNNNNNNNNNNNNNNNNNNGAGNGGGGACCGGCTGTTAGCNNTGGCGGTGTTGTCGGACTGTACCTGTCGGC…
Dasypoda_braccata AAACCGTTCAGGGGTAAACCTGAGAAACCCAAAAGTTCGAAAAGGGAGATTCATCGTCAACGACTGNNNNCCGGCTCCCGNTNGGCGNCGCNGATGCCTCTGGGCACGCCGCCNGCGGCNNNNGAACGNTTCCGGCGTCGCGGACGTGCACTTCTCCCTTAGTAGGACGTCGCGACCCGTTGGGTGTCGGCCTACNGGCTCGNAGCNGNGGAGTCTGCAAACCCTCGAATNCCCTGGCCGACCGCACGACGGTANNNGTAAAGACGGTATCAGGTCGCANNGTGCGNTCAGGCCCGCCGCAAGTNNNNNNNNNNNNNNNNNNNNNAGGGGNNNNGACCGGCTGTTAGCNNTGGCGGTGTTGTCGGACTGTACCTGTCGGCG…
Dasypoda_dusmeti AAACCGTTCAGGGGTAAACCTGAGAAACCCAAAAGTTCGAAAAGGGAGATTCATCGTCAACGACTGNNNNCCGGCTCCCGNTNGGCGNCGCNGATGCCTCTGGGCACGCCGCTNGCGGCNNNNGAACGNTTCCGGCGTCGCGGTCGTGCACTTCTCCCTTAGTAGGACGTCGCGACCCGTTGGGTGTCGGCCTACNGGCTCGNAGCNGNGGAGTCTGCAAACCCTCGAATNCCCTGGCCGACCGCACGACGGTANNNGTAAAGACGGTATCAGGTCGCANNGTGCGNTCAGGCCCGCCGCAAGTNNNNNNNNNNNNNNNNNNNNNNGAGGNNNNGACTGGCTGTTAGCNNTGGCGGTGTTGTCGGACTGTACCTGTCAGCGA…
Dasypoda_frieseana AAACCGTTCAGGGGTAAACCTGAGAAACCCAAAAGTTCGAAAAGGGAGATTCATCGTCAACGACTGNNNNCCGGCTCCCGNTNGGCGNCGCNGATGCCTCTGGGCACGCCGCCNGCGGCNNNNGAACGNTTCCGGCGTCGCGGACGTGCACTTCTCCCTTAGTAGGACGTCGCGACCCGTTGGGTGTCGGCCTACNGGCTCGNAGCNGNGGAGTCTGCAAACCCTCGAATNCCCTGGCCGACCGCACGACGGTANNNGTAAAGACGGTATCAGGTCGCANNGTGCGNTCAGGCCCGCCGCAAGTNNNNNNNNNNNNNNNNNNNNNNGGGGNNNNGACCGGCTGTTAGCNNTGGCGGTGTTGTCGGACTGTACCTGTCGGC…
Dasypoda_hirtipes AAACCGTTCAGGGGTAAACCTGAGAAACCCAAAAGTTCGAAAAGGGAGATTCATCGTCAACGGCTGNNCCNNGGCTCCCGNTNGGCGNCGCNGATGCCTCTGGGCACGCCGCCNGCGGCNNNNGAACGNTTCCGGCGTCGCGGTCGTGCACTTCTCCCTTAGTAGGACGTCGCGACCCGTTGGGTGTCGGCCTACNGGCTCGNAGCNGNGGAGTCTGCAAACCTTCGAATNCCCTGGCCGACCGCACGACGGTANGTAAANNGACGGTATCAGGTCGCANNGTGCGNTCAGGCCCGCCGCAAGTNNNNNNNNNNNNNNNNNNNNNNNAGGNNNNGACTGGCTGTTAGCNNTGGCGGTGTTGTCGGACTGTACCTGTCAGCG…
Dasypoda_oraniensis AAACCGTTCAGGGGTAAACCTGAGAAACCCAAAAGTTCGAAAAGGGAGATTCATCGTCAACGACTGNNNNCCGGCTCCCGNTNGGCGNCGCNGATGCCTCTGGGCACGCCGCCNGCGGCNNNNGAACGNTTCCGGCGTCGCGGTCGTGCACTTCTCCCTTAGTAGGACGTCGCGACCCGTTGGGTGTCGGCCTACNGGCTCGNAGCNGNGGAGTCTGCAAACCCTCGAATNCCCTGGCCGACCGCACGACGGTANNNGTAAAGACGGTATCAGGTCGCANNGTGCGNTCAGGCCCGCCGCAAGTNNNNNNNNNNNNNNNNNNNNNNGAGGNNNNGACTGGCTGTTAGCNNTGGCGGTGTTGTCGGACTGTACCTGTCAG…
Dasypoda_pyriformis AAACCGTTCAGGGGTAAACCTGAGAACCCCAAAAGTTCGAAAAGGGAGATTCATCGTCAACGACAGNNNNCTGGCTCCCGNTNGGCGNCGCNGATGCCTCTGGGCACGCCGCTNGCGGCNNNNGAACGNTTCCGGCGTCGCGGTCGTGCACTTCTCCCTTAGTAGGACGTCGCGACCCGTTGGGTGTCGGCCTACNGGCTCGNAGCNGNGGAGTCTGCAAACCCTCGAATNCCCTGGCCGACCGCACGACGGTANNNGTAAAGACGGTATCAGGCCGCANNGTGCGNTCAGGCCTGCCGCAAGTNNNNNNNNNNNNNNNNNNNNNNGAGGNNNNGACTGGCTGTTAGCNNTGGCGGTGTTGTCGGACTGTACCTGTCAG…
Dasypoda_pyrotricha AAACCGTTCAGGGGTAAACCTGAGAAACCCAAAAGTTCGAAAAGGGAGATTCATCGTCAACGACAGNNNNCTGGCTCCCGNTNGGCGNCGCNGATGCCTCCGGGCACGCCGCCNGCGGCNNNNGAACGNTTCCGGCGTCGCGGTCGTGCACTTCTCCCTTAGTAGGACGTCGCGACCCGTTGGGTGTCGGCCTACNGGCTCGNAGCNGNGGAGTCTGCAAACCCTCGAATNCCCTGGCCGACCGCACGACGGTANNNGTAAAGACGGTATCAGGTCGCANNGTGCGNTCAGGCCCGCCGCAAGTNNNNNNNNNNNNNNNNNNNNNNGAGGNNNNGACTGGCTGTTAGCNNTGGCGGTGTTGTCGGACTGTACCTGTCAG…
Dasypoda_spinigera AAACCGTTCAGGGGTAAACCTGAGAAACCCAAAAGTTCGAAAAGGGAGATTCATCGTCAACGACTGNNNNCCGGCTCCCGNTNGGCGNCGCNGATGCCTCTGGGCACGCCGCCNGCGGCNNNNGAACGNTTCTGGCGTCGCGGACGTGCACTTCTCCCTTAGTAGGACGTCGCGACCCGTTGGGTGTCGGCCTACNGGCTCGNAGCNGNGGAGTCTGCAAACCCTCGAATNCCCTGGCCGACCGCACGACGGTANNNGTAAAGACGGTATCAGGTCGCANNGTGCGNTCAGGCCCGCCGCAAGTNNNNNNNNNNNNNNNNNNNNNNGGGGNNNNGACCGGCTGTTAGCNNTGGCGGTGTTGTCGGACTGTACCTGTCGGC…
Dasypoda_suripes AAACCGTTCAGGGGTAAACCTGAGAAACCCAAAAGTTCGAAAAGGGAGATTCATCGTCAACGACTGNNNNCCGGCTCCCGNTNGGCGNCGCNGATGCCTCTGGGCACGCCGCCNGCGGCNNNNGAACGNTTCCGGCGTCGCGGACGTGCACTTCTCCCTTAGTAGGACGTCGCGACCCGTTGGGTGTCGGCCTACNGGCTCGNAGCNGNGGAGTCTGCAAACCCTCGAATNCCCTGGCCGACCGCACGACGGTANNNGTAAAGACGGTATCAGGTCGCANNGTGCGNTCAGGCCCGCCGCAAGTNNNNNNNNNNNNNNNNNNNNNNGGGGNNNNGACCGGCTGTTAGCNNTGGCGGTGTTGTCGGACTGTACCTGTCGGCGA…
Dasypoda_visnaga AAACCGTTCAGGGGTAAACCTGAGAAACCCAAAAGTTCGAAAAGGGAGATTCATCGTCAACGACTGNNCCNNGGCTCCCGNTNGGCGNCGCNGATGCCTCTGGGCACGCCGCCNGCGGCNNNNGAACGNTTCCGGCGTCGCGGTCGTGCACTTCTCCCTTAGTAGGACGTCGCGACCCGTTGGGTGTCGGCCTACNGGCTCGNAGCNGNGGAGTCTGCAAACCCTCGAATNCCCTGGCCGACCGCACGACGGTANGTAAANNGACGGTATCAGGTCGCANNGTGCGNTCAGGCCCGCCGCAAGTNNNNNNNNNNNNNNNNNNNNNNNAGGNNNNGACTGGCTGTTAGCNNTGGCGGTGTTGTCGGACTGTACCTGTCAGCGA…
Eremaphanta_iranica AAACCGTTCAGGGGTAAACCTGAGAAAACCAAAAGTTCGAAAAGGGAGATTCATCGTCGACGACTGNNNNCTGGCTCCCGATNAGCANCGCNGATGCCCCTGGGCACGTTGCTNTCGGCNNNNGAACGNTTCCGGCGTCGCGGTCGTGCACTTCTCCCTTAGTAGGACGTCGCGACCCGTTGCGTGTCGGTCTACGGGCCGGNGGCNGNGGAGTCTGCAACCCCTCGGANNGCCCGACCGACTGCGCGACGGTANNTACGAAGACGGTATAGGGCCGCANNATGCGTCCTGGCCCGCCGCAAGCNNNNNNNNNNNNNNNNNNNNNNCGGGNCCTGGTTAGCTGTTAGCNNTGGCGGTGTCCTCGGACTGTACCTGTCGG…
Hesperapis_cockerelli AAACCGTTCAGGGGTAAACCCGAGAAACCCAAAAGTTCGAAAAGGGAGATTCATCGTCGACGACTGNNNNCCGGCTCCCGATNGGCGNCGCNGATGCCCCTGGGCACGCCGCTNTCGGCNNNNGAACGNTTCCGGCGTCGCGGTCGTGCACTTCTCCCTTAGTAGGACGTCGCGACCCGTTGCGTGTCGGTCTACNGGGCCGNGGTNGNGGAGACTGCAACCCCTCGGNANGCCCGACCGACTGCGCGACGGTANNTTCGAAGACGGTATAGGGCCGCACTTTGCGTCCAGGCCCGCCGCAAGTNNNNNNNNNNNNNNNNNNNNNNCGGGNCCTGGTTAACTGTTGGCNNTGGCGGTGTCCTCGGACCGTACCTGTC…
Hesperapis_larreae AAACCGTTCAGGGGTAAACCTGAGAAACCCAAAAGTTCGAAAGGGGAGATTCATCGTCGACGACTGNNCTNNGGCTCCCGATNGGCGNCGCNGATGCCCCTGGGCACGCCGCTNTCGGCNNNNGAACGTTTCCGGCGTCGCGGTCGTGCACTTCTCCCTTAGTAGGACGTCGCGACCCGTTGCGTGTCGGTCTACNGGGCCGNAGTNGNGGAGCCTGCAACCCCTCGGNANGCCCGACCGACTGCGCGACGGTANTTNCGAAGATGGTATAGGGCCGCAGCTTGCGNTCAGGCCCGCCGCAAGTNNNNNNNNNNNNNNNNNNNNNNCGGGNCCTGGTTAACTGTTGGCNNTGGCGGTGTCCTCGGACCGTACCTGTCAGC…
Hesperapis_regularis AAACCGTTCAGGGGTAAACCTGAGAAACCCAAAAGTTCGAAAAGGGAGATTCATCGTCGACGACTGNNCTNNGGCTCCCGATNGGCGNCGCNGATGCCCCTGGGCACGCCGCTNTCGGCNNNNGAACGNTTCCGGCGTCGCGGTCGTGCACTTCTCCCTTAGTAGGACGTCGCGACCCGTTGCGTGTCGGTCTACNGGGCCGNAGTNGNGGAGCCTGCAACCCCTCGGNANGCCCGACCGACTGCGCGACGGTANTTNTGAAGACGGTATAGGGCCGCAGCTTGCGNTCAGGCCCGCCGCAAGTNNNNNNNNNNNNNNNNNNNNNNCGGGNCCTGGTTAACTGTTGGCNNTGGCGGTGTCCTCGGACCGTACCTGTCA…
Hesperapis_rhodocerata AAACCGTTCAGGGGTAAACCTGAGAAACCCAAAAGTTCGAAAAGGGAGATTCATCGTCGACGACTGNNCTNNGGCTCCCGATNGGCGNCGCNGATGCCCCTGGGCACGCCGCTNTCGGCNNNNGAACGNTTCCGGCGTCGCGGTCGTGCACTTCTCCCTTAGTAGGACGTCGCGACCCGTTGCGTGTCGGTCTACNGGGCCGNAGTNGNGGAGCCTGCAACCCCTCGGNANGCCCGACCGAATGCGCGACGGTANTTNTGAAGACGGTATAGGGCCGCAGCTTGCGNTCAGGCCCGCCGCAAGTNNNNNNNNNNNNNNNNNNNNNNCGGGNCCTGGTTAACTGTTGGCNNTGGCGGTGTCCTCGGACCGTACCTGT…
Hesperapis_trochanterata AAACCGTTCAGGGGTAAACCTGAGAAACCCAAAAGTTCGAAAAGGGAGATTCATCGTCGACGACTGNNNNCTGGCTCCCGATNGGCGNCGCNGATGCCCCTGGGCACGCCGCTNTCGGCNNNNGAACGNTTCCGGCGTCGCGGTCGTGCACTTCTCCCTTAGTAGGACGTCGCGACCCGTTGCGTGTCGGTCTACNGGGCCGNGGTNGNGGAGCCTGCAACCCCTCGGNANGCCCGACCGACTGCGCGACGGTANNTTCGAATACGGTATAAGGCCGCANNTTGCGNTCAGGCCCGCCGCAAGTNNNNNNNNNNNNNNNNNNNNNNCGGGNCCTGGTTAACTGTTGGCTNGAGCGGTGTCCTCGGACCGTACCC…
Macropis_europaea AAACCGTTCAGGGGTAAACCTGTGAAACCCAAAAGATCGAAAGGGGAGATTCATCGTCGACGGCNGNNTCNNGACGCGAGTCNGGTGNCGCNGATGCCCCGGGGCACGCCACCTTCGGCNNNNGAACGNNTTCGGCGTCGTAGTCGTGCACTTCTCCCCTAGTAGAACGTCGCGACCCGTTGCGTGTCGGTCTACNGGCCCGNAGTNGNGGAGCCTGCAGACCCTCGGTCNGCCCGGCCGGCTGCGCGACGGTANCTNCTNNGACGGTATCGGGCCGCAGTTTGCGNTCAGGCCCGCCGCAAGCNNNNNNNNNNNNNNNNNNNNNNCGGGNCCTGATCAGCTGTTGGCNNCGGCGGTGTCCTCGGACTGTACCGGTCAGCG…
Macropis_fulvipes AAACCGTTCAGGGGTAAACCTGTGAAACCCAAAAGATCGAAAGGGGAGATTCATCGTCGACGGCNGNNNNTCGACGCGAGTCNGGTGNCGCNGATGCCCCGGGGCACGCCACCTTCGGCNNNNGAACGNNTTCGGCGTCGTAGTCGTGCACTTCTCCCCTAGTAGAACGTCGCGACCCGTTGCGTGTCGGTCTACNGGCCCGNAGTNGNGGAGCCTGCAGACCCTCGGTCNGCCCGGCCGGCTGCGCGACGGTANNCTCTNNGACGGTATCGGGCCGCANNTTGCGNTCAGGCCCGCCGCAAGCNNNNNNNNNNNNNNNNNNNNNNCGGGNCCTGATCAGCTGTTGGCNNCGGCGGTGTCCTCGGACTGTACCGGTCAGCG…
Macropis_nuda AAACCGTTCAGGGGTAAACCTGTGAAACCCAAAAGATCGAAAGGGGAGATTCATCGTCGACGGCNGNNTCNNGACGCGAGTCNGGTGNCGCNGATGCCCCGGGGCACGCCACCTTCGGCNNNNGAACGNNTTCGGCGTCGTAGTCGTGCACTTCTCCCCTAGTAGAACGTCGCGACCCGTTGCGTGTCGGTCTACNGGCCCGNAGTNGNGGAGCCTGCAGACCCTCGGTCNGCCCGGCCGGCTGCGCGACGGTANCTNCTNNGACGGTATCGGGCCGCAGTTTGCGNTCAGGCCCGCCGCAAGCNNNNNNNNNNNNNNNNNNNNNNCGGGNCCTGATCAGCTGTTGGCNNCGGCGGTGTCCTCGGACTGTACCGGTCAGCGACGC…
Meganomia_binghami AAACCGTTCAGGGGTAAACCTGTGAAACCCAAAAGATCGAATGGGGAGATTCATCGTCGACGGCNGNNCTNNGGCTGCCGTTNGGTGNTGCNGATGCCCCGGGGCACACCACCTTCGGTANTCGAACGAATCCAGTGTCGTAGACGTGCACTTCTCCTCTAGTAGAACGTCGCGACCCGTTGTGTGTCGGTCTACNGGCCCGNAGCNGNGATGCCTGCAGACCCTCGGTCNGCCCGGCCGGCTGCATGACGGTANCTNCANNGACGGTATCGGGCCGCATTGTGCGNTCAGGCCCGCCGCAAGCNNNNNNNNNNNNNNNNNNNNNNCGGANCCTGGCCAGCTGTTCGCNNTGGCGGTGTCCTCGGACTGTACCGGTCGGC…
Melitta_aegyptiaca NNNNNNNNNNNNNNNNNNNNNNNNNNNNNNNNNNNNNNNNNNNNNNNNNNNNNNNNNNNNNNNNNNNNNNNNNNNNNNNNNNNNNNNNNNNNNNNNNNNNNGCGCACGCCGCCTTCGGGNNNNGNNTGNTTCCGGCGTCGTAGTCGTGCACTTCTCCCCTAGTAGAACGTCGCGACCCGTTGCGTGTCGGTCTACNGGCCCGNAGCNGNGTAGCCTGCAGACCCTCGGTCNGCCCGGCCGGCTGCGCGACGGTANCCNCGNNCACGGTATCGGGCCGCAGCGTGCGNTCAGGCCCGTCGCAAGCNNNNNNNNNNNNNNNNNNNNNNCGGGNCCTGGCCAGCTGCTAGCNNCGACGGTGTCCTCTGACTGTACCGGTCGGC…
Melitta_arrogans AAACCGTTCAGGGGTAAACCTGAGAAACCCAAAAGATCGAATGGGGAGATTCATCGTCGACGGCCCNNGTCCGGCCACCGTTNGACGNCGCNGATGCGCCGGCGCACGCCGCCTTCGGNNNNNNNNTGNTTCCGGCGTCGTAGTCGTGCACTTCTCCCCTAGTAGAACGTCGCGACCCGTTGCGTGTCGGTCTACNGGCCCGNAGCNGNGTAGCCTGCAGACCCTCGGTCNGCCCGGCCGGCTGCGCGACGGTANNNCTNCACACGGTATCGGGCCGCANNGTGCGNTCAGGCCCGTCGCAAGCGGTCACGGACCCAGTGCCGTCCCCGGGCCTAGCCAGCTGTTGGCNNCGACGGTGTCCTCTGACTGTACCGGTCTGCGA…
Melitta_avontuurensis NNNNNNNNNNNNNNNNNNNNNNNNNNNNNNNNNNNNNNNNNNNNNNNNNNNNNNNNNNNNNNNNNNNNNNNNNNNNNNNNNNNNNNNNNNNNNNNNNNNNNGAGCACGCCGCCTTCGGCNNNNGAACGNTTCCGGCGTCGTAGTCGTGCACTTCTCCCCTAGTAGAACGTCGCGACCCGTTCTGTGTCGGTCTACNGGCCCGNAGCNGNGTAGCCTGCAGACCCTCGGTCNGCCCGGCCGGCTGCAGGACGGTANCTNCANNCACGGTGTCGGGCCGCAGCGTGCGNTCAGGCCCGCCGCAAGCNNNNNNNNNNNNNNNNNNNNNNCGGGNCCTGGCCAGCTGTTGGCNNAGGCGGTGTCCTCGGACTGTACCGGTC…
Melitta_bicollaris NNNNNNNNNNNNNNNNNNNNNNNNNNNNNNNNNNNNNNNNNNNNNNNNNNNNNNNNNNNNNNNNNNNNNNNNNNNNNNNNNNNNNNNNNNNNNNNNNNNNNGCGCACGCCGCCTTCGGGNNNNGNNTGNTTCCGGCGTCGTAGTCGTGCACTTCTCCCCTAGTAGAACGTCGCGACCCGTTGCGTGTCGGTCTACNGGCCCGNAGCNGNGTAGCCTGCAGACCCTCGGTCNGCCCGGCCGGCTGCGCGACGGTANCTNCGNNCACGGTATCGGGCCGCAGCGTGCGNTCAGGCCCGTCGCAAGCNNNNNNNNNNNNNNNNNNNNNNCGGGNCCTGGCCAGCTGTTGGCNNCGACGGTGTCCTCTGACTGTACCGGTCGGC…
Melitta_budashkini NNNNNNNNNNNNNNNNNNNNNNNNNNNNNNNNNNNNNNNNNNNNNNNNNNNNNNNNNNNNNNNNNNNNNNNNNNNNNNNNNNNNNNNNNNNNNNNNNNNNNGCGCACGCCGCCTTCNNGNNNNGNNTGNTTCCGGCGTCGTAGTCGTGCACTTCTCCCCTAGTAGAACGTCGCGACCCGTTGCGTGTCGGTCTACNGGCCCGNAGCNGNGTAGCCTGCAGACCCTCGGTCNGCCCGGCCGGCTGCGCGACGGTANCTNCGNNCACGGTATCGGGCCGCAGCGTGCGNTCAGGCCCGTCGCAAGCNNNNNNNNNNNNNNNNNNNNNNCGGGNCCTGGCCAGCTGTTGGCNNCGACGGTGTCCTCTGACTGTACCGGTCGGC…
Melitta_budensis NNNNNNNNNNNNNNNNNNNNNNNNNNNNNNNNNNNNNNNNNNNNNNNNNNNNNNNNNNNNNNNNNNNNNNNNNNNNNNNNNNNNNNNNNNNNNNNNNNNNNGCGCACGCCGTTCTCGGGNNNNGNNTGNTTCCGGCGTCGTAGTCGTGCACTTCTCCCCTAGTAGAACGTCGCGACCCGTTGCGTGTCGGTCTACNGGCCCGNAGCNGNGTAGCCTGCAGACCCTCGGTCNGCCCGGCCGGCTGCGCGACGGTANCCNCGNNCACGGTATCGGGCCGCAGCGTGCGNTCAGGCCCGTCGCAAGCNNNNNNNNNNNNNNNNNNNNNNCGGGNCCTGTCCAGCTGTTGGCNNCGACGGTGTCCTCTGACTGTACCGGTCGGCGA…
Melitta_dimidiata AAACCGTTCAGGGGTAAACCTGAGAAACCCAAAAGATCGAATGGGGAGATTCATCGTCGACGGCCGNNCCCTGGCCCCCGTTNGGCGNCGCNGATGCGCCGGCGCACGCCGCCNTTCGNNNNNGGGTGNTTCCGGCGTCGTAGTCGTGCACTTCTCCCCTAGTAGAACGTCGCGACCCGTTGCGTGTCGGTCTACNGGCCCGNAGCNGNGTAGCCTGCAGACCCTCGGTCNGCCCGGCCGGCTGCGCGACGGTANNCTCGNNCACGGTATCGGGCCGCAGCGTGCGNTCAGGCCCGTCGCAAGCNNNNNNNNNNNNNNNNNNNNNNCGGGNCCTGGCCAGCTGTTGGCNNCGACGGTGTCCTCTGACTGTACCGGTCGGCG…
Melitta_eickworti AAACCGTTCAGGGGTAAACCTGAGAAACCCAAAAGATCGAATGGGGAGATTCATCGTCGACGGCCGTCCTNNGGCCTCCGTTNGGCGNCGCNGATGCGCCGGCGCACGCCGCCTTCGGGNNNNGNNTGNTTCCGGCGTCGTAGTCGTGCACTTCTCCCCTAGTAGAACGTCGCGACCCGTTGCGTGTCGGTCTACNGGCCCGNAGCNGNGTAGCCTGCAGACCCTCGGTCNGCCCGGCCGGCTGCGCGACGGTANCTNCGNNCACGGTATCGGGCCGCAGCGTGCGNTCAGGCCCGTCGCAAGCNNNNNNNNNNNNNNNNNNNNNNCGGGNCCTGGCCAGCTGTTTGCNNCGACGGTGTCCTCTGACTGTACCGGTCGGCG…
Melitta_ezoana AAACCGTTCAGGGGTAAACCTGAGAAACCCAAAAGATCGAATGGGGAGATTCATCGTCGACGGCCGNNCCCTGGCCGCCGTTNGGCGNCGCNGATGCGCCGGCGCACGCCGCCNTTCNNNNNNNGGTGNTTCCGGCGTCGTAGTCGTGCACTTCTCCCCTAGTAGAACGTCGCGACCCGTTGCGTGTCGGTCTACNGGCCCGNAGCNGNGTAGCCTGCAGACCCTCGGTCNGCCCGGCCGGCTGCGCGACGGTANNCTCGNNCACGGTATCGGGCCGCAGCGTGCGNTCAGGCCCGTCGCAAGCNNNNNNNNNNNNNNNNNNNNNNCGGGNCCTGGCCAGCTGTTGGCNNCGACGGTGTCCTCTGACTGTACCGGTCGGCGACG…
Melitta_haemorrhoidalis AAACCGTTCAGGGGTAAACCTGAGAAACCCAAAAGATCGAATGGGGAGATTCATCGTCGACGGCCGNNTCCTGGCCCCCGTTNGACGCCGCNGATGCGCCGGCGCACGCCGTCNCTCGNNNNNGGGTGNTTCCGGCGTCGTAGTCGTGCACTTCTCCCCTAGTAGAACGTCGCGACCCGTTGCGTGTCGGTCTACNGGCCCGNAGCNGNGTAGCCTGCAGACCCTCGGTCNGCCCGGCCGGCTGCGCGACGGTANNCCCGNNCACGGTATCGGGCCGCAGCGTGCGNTCAGGCCCGTCGCAAGCNNNNNNNNNNNNNNNNNNNNNNCGGGNCCTGTCCAGCTGTTGGCNNCGACGGTGTCCTCTGACTGTACCGG…
Melitta_hispanica NNNNNNNNNNNNNNNNNNNNNNNNNNNNNNNNNNNNNNNNNNNNNNNNNNNNNNNNNNNNNNNNNNNNNNNNNNNNNNNNNNNNNNNNNNNNNNNNNNNNNGCGCACGCCGCCTACGGGNNNNGNNTGNTTCCGGCGTCGTAGTCGTGCACTTCTCCCCTAGTAGAACGTCGCGACCCGTTGCGTGTCGGTCTACNGGCCCGNAGCNGNGTAGCCTGCAGACCCTCGGTTAGCCCGGCCGGCTGCGCGACGGTANCTNCGNNCACGGTATCGGGCCGCAGCGTGCGNTCAGGCCCGTCGCAAGCNNNNNNNNNNNNNNNNNNNNNNCGGGNCCTGGCCAGCTGTTGGCNNCGACGGTGTCCTCTGACTGTACCGGTCGGCG…
Melitta_japonica NNNNNNNNNNNNNNNNNNNNNNNNNNNNNNNNNNNNNNNNNNNNNNNNNNNNNNNNNNNNNNNNNNNNNNNNNNNNNNNNNNNNNNNNNNNNNNNNNNNNNGCGCACGCCGCCTTCGGGNNNNGNNTGNTTCCGGCGTCGTAGTCGTGCACTTCTCCCCTAGTAGAACGTCGCGACCCGTTGCGTGTCGGTCTACNGGCCCGNAGCNGNGCAGCCTGCAGACCCTCGGTCNGCCCGGCCGGCTGCGCGACGGTANCTNCGNNCACGGTATCGGGCCGCAGCGTGCGNTCAGGCCCGTCGCAAGCNNNNNNNNNNNNNNNNNNNNNNCGGGNCCTGGCCAGCTGTTGGCNNCGACGGTGTCCTCTGACTGTACCGGTCGGCGA…
Melitta_leporina AAACCGTTCAGGGGTAAACCTGAGAAACCCAAAAGATCGAATGGGGAGATTCATCGTCGACGGCCGTCCTNNGGCCCCCGTTNGACGNCGCNGATGCGCCGGCGCACGCCGCCTTCGGGNNNNGNNTGNTTCCGGCGTCGTAGTCGTGCACTTCTCCCCTAGTAGAACGTCGCGACCCGTTGCGTGTCGGTCTACNGGCCCGNAGCNGNGTAGCCTGCAGACCCTCGGTCNGCCCGGCCGGCTGCGCGACGGTANCCNCGNNCACGGTATCGGGCCGCAGCGTGCGNTCAGGCCCGTCGCAAGCNNNNNNNNNNNNNNNNNNNNNNCGGGNCCTGGCCAGCTGTTGGCNNCGACGGTGTCCTCTGACTGTACCGGTCGGCGA…
Melitta_maura NNNNNNNNNNNNNNNNNNNNNNNNNNNNNNNNNNNNNNNNNNNNNNNNNNNNNNNNNNNNNNNNNNNNNNNNNNNNNNNNNNNNNNNNNNNNNNNNNNNNNGCGCACGCCGCCTTCGGGNNNNGNNTGNTTCCGGCGTCGTAGTCGTGCACTTCTCCCCTAGTAGAACGTCGCGACCCGTTGCGTGTCGGTCTACNGGCCCGNAGCNGNGTAGCCTGCAGACCCTCGGTCNGCCCGGCCGGCTGCGCGACGGTANCCNCGNNCACGGTATCGGGCCGCAGCGTGCGNTCAGGCCCGTCGCAAGCNNNNNNNNNNNNNNNNNNNNNNCGGGNCCTGGCCAGCTGCTAGCNNCGACGGTGTCCTCTGACTGTACCGGTCGGCGACGC…
Melitta_melanura NNNNNNNNNNNNNNNNNNNNNNNNNNNNNNNNNNNNNNNNNNNNNNNNNNNNNNNNNNNNNNNNNNNNNNNNNNNNNNNNNNNNNNNNNNNNNNNNNNNNNGCGCACGCCGTCCTCGGGNNNNGNNTGNTTCCGGCGTCGTAGTCGTGCACTTCTCCCCTAGTAGAACGTCGCGACCCGTTGCGTGTCGGTCTACNGGCCCGNAGCNGNGTAGCCTGCAGACCCTCGGTCNGCCCGGCCGGCTGCGCGACGGTANCCNCGNNCACGGTATCGGGCCGCAGCGTGCGNTCAGGCCCGTCGCAAGCNNNNNNNNNNNNNNNNNNNNNNCGGGNCCTGTCCAGCTGTTGGCNNCGACGGTGTCCTCTGACTGTACCGGTCGGCGA…
Melitta_melittoides NNNNNNNNNNNNNNNNNNNNNNNNNNNNNNNNNNNNNNNNNNNNNNNNNNNNNNNNNNNNNNNNNNNNNNNNNNNNNNNNNNNNNNNNNNNNNNNNNNNNNGCGCACGCCGCCTTCGGGNNNNGNNTGNTTCCGGCGTCGTAGTCGTGCACTTCTCCCCTAGTAGAACGTCGCGACCCGTTGCGTGTCGGTCTACNGGCCCGNAGCNGNGTAGCCTGCAGACCCTCGGTCNGCCCGGCCGGCTGCGCGACGGTANCTNCGNNCACGGTATCGGGCCGCAGCGTGCGNTCAGGCCCGTCRCAAGCNNNNNNNNNNNNNNNNNNNNNNCGGGNCCTGGCCAGCTGTTTGCNNCGACGGTGTCCTCTGACTGTMCCGGTCGG…
Melitta_nigricans NNNNNNNNNNNNNNNNNNNNNNNNNNNNNNNNNNNNNNNNNNNNNNNNNNNNNNNNNNNNNNNNNNNNNNNNNNNNNNNNNNNNNNNNNNNNNNNNNNNNNGCGCACGCCGCCTTCGGGNNNNGNNTGNTTCCGGCGTCGTAGTCGTGCACTTCTCCCCTAGTAGAACGTCGCGACCCGTTGCGTGTCGGTCTACNGGCCCGNAGCNGNGTAGCCTGCAGACCCTCGGTANGCCCGGCCGGCTGCGCGACGGTANCCNCGNNCACGGTATCGGGCCGCAGCGTGCGNTCAGGCCCGTCGCAAGCNNNNNNNNNNNNNNNNNNNNNNCGGGNCCTGGCCAGCTGTTGGCNNCGACGGTGTCCTCTGACTGTACCGGTCGGCG…
Melitta_richtersveldensis NNNNNNNNNNNNNNNNNNNNNNNNNNNNNNNNNNNNNNNNNNNNNNNNNNNNNNNNNNNNNNNNNNNNNNNNNNNNNNNNNNNNNNNNNNNNNNNNNNNNNGGGCACGCCGCCTTCGGCNNNNGAACGNTTCCGGCGTCGTAGTCGTGCACTTCTCCCCTAGTAGAACGTCGCGACCCGTTGTGTGTCGGTCTACNGGCCCGNAGCNGNGTAGCCTGCAGACCCTCGGTCNGCCCGGCCGGCTGCACGACGGTANCTNCGNNCACGGTGTCGGGCCGCAGTGTGCGNTCAGGCCCGCCGCAAGCNNNNNNNNNNNNNNNNNNNNNNCGGGNCCTGGCCAGCTGTTGGCNNAGGCGGTGTCCTCGGACTGTACC…
Melitta_schmiedeknechti NNNNNNNNNNNNNNNNNNNNNNNNNNNNNNNNNNNNNNNNNNNNNNNNNNNNNNNNNNNNNNNNNNNNNNNNNNNNNNNNNNNNNNNNNNNNNNNNNNNNNGCGCACGCCGCCTTCGGGNNNNGNNTGNTTCCGGCGTCGTAGTCGTGCACTTCTCCCCTAGTAGAACGTCGCGACCCGTTGCGTGTCGGTCTACNGGCCCGNAGCNGNGTAGCCTGCAGACCCTCGGTCNGCCCGGCCGGCTGCGCGACGGTANCCNCGNNCACGGTATCGGGCCGCAGCGTGCGNTCAGGCCCGTCGCAAGCNNNNNNNNNNNNNNNNNNNNNNCGGGNCCTGGCCAGCTGCTAGCNNCGACGGTGTCCTCTGACTGTACCGG…
Melitta_schultzei NNNNNNNNNNNNNNNNNNNNNNNNNNNNNNNNNNNNNNNNNNNNNNNNNNNNNNNNNNNNNNNNNNNNNNNNNNNNNNNNNNNNNNNNNNNNNNNNNNNNNGGGCACGCCGCCTTCGGCNNNNGAACGNTTCCGGCGTCGTAGTCGTGCACTTCTCCCCTAGTAGAACGTCGCGACCCGTTCTGTGTCGGTCTACNGGCCCGNAGCNGNGTAGCCTGCAGACCCTCGGTCNGCCCGGCCGGCTGCAGGACGGTANCTNCANNCACGGTGTCGGGCCGCAGCGTGCGNTCAGGCCCGCCGCAAGCNNNNNNNNNNNNNNNNNNNNNNCGGGNCCTGGCCAGCTGTTGGCNNAGGCGGTGTCCTCGGACTGTACCGGTCGGCG…
Melitta_sibirica NNNNNNNNNNNNNNNNNNNNNNNNNNNNNNNNNNNNNNNNNNNNNNNNNNNNNNNNNNNNNNNNNNNNNNNNNNNNNNNNNNNNNNNNNNNNNNNNNNNNNGCGCACGCCGCCTTCNNGNNNNGNNTGNTTCCGGCGTCGTAGTCGTGCACTTCTCCCCTAGTAGAACGTCGCGACCCGTTGCGTGTCGGTCTACNGGCCCGNAGCNGNGTAGCCTGCAGACCCTCGGTCNGCCCGGCCGGCTGCGCGACGGTANCTNCGNNCACGGTATCGGGCCGCAGCGTGCGNTCAGGCCCGTCGCAAGCNNNNNNNNNNNNNNNNNNNNNNCGGGNCCTGGCCAGCTGTTGGCNNCGACGGTGTCCTCTGACTGTACCGGTCGGCGA…
Melitta_tomentosa NNNNNNNNNNNNNNNNNNNNNNNNNNNNNNNNNNNNNNNNNNNNNNNNNNNNNNNNNNNNNNNNNNNNNNNNNNNNNNNNNNNNNNNNNNNNNNNNNNNNNGCGCACGCCGTCCTCGGGNNNNGNNTGNTTCCGGCGTCGTAGTCGTGCACTTCTCCCCTAGTAGAACGTCGCGACCCGTTGCGTGTCGGTCTACNGGCCCGNAGCNGNGTAGCCTGCAGACCCTCGGTCNGCCCGGCCGGCTGCGCGACGGTANACNCGNNCACGGTATCGGGCCGCAGCGTGCGNTCAGGCCCGTCGCAAGCNNNNNNNNNNNNNNNNNNNNNNCGGGNCCTGTCCAGCTGTTGGCNNCGACGGTGTCCTCTGACTGTACCGGTCGGCG…
Melitta_tricincta AAACCGTTCAGGGGTAAACCTGAGAAACCCAAAAGATCGAATGGGGAGATTCATCGTCGACGGCCGNNTCCTGGCCCCCGTTCGACGNCGCNGATGCGCCGGCGCACGCCGCCNTTCGNNNNNGGGTGNTTCCGGCGTCGTAGTCGTGCACTTCTCCCCTAGTAGAACGTCGCGACCCGTTGCGTGTCGGTCTACNGGCCCGNAGCNGNGTAGCCTGCAGACCCTCGGTCNGCCCGGCCGGCTGCGCGACGGTANNCCCGNNCACGGTATCGGGCCGCANNGTGCGNTCAGGCCCGTCGCAAGCNNNNNNNNNNNNNNNNNNNNNNCGGGNCCTGGCCAGCTGTTGGCNNCGACGGTGTCCTCTGACTGTACCGGTCGGCG…
Melitta_udmurtica NNNNNNNNNNNNNNNNNNNNNNNNNNNNNNNNNNNNNNNNNNNNNNNNNNNNNNNNNNNNNNNNNNNNNNNNNNNNNNNNNNNNNNNNNNNNNNNNNNNNNGCGCACGCCGCCTTCGGGNNNNGNNTGNTTCCGGCGTCGTAGTCGTGCACTTCTCCCCTAGTAGAACGTCGCGACCCGTTGCGTGTCGGTCTACNGGCCCGNAGCNGNGCAGCCTGCAGACCCTCGGTCNGCCCGGCCGGCTGCGCGACGGTANCTNCGNNCACGGTATCGGGCCGCAGCGTGCGNTCAGGCCCGTCGCAAGCNNNNNNNNNNNNNNNNNNNNNNCGGGNCCTGGCCAGATGTTGGCNNCGACGGTGTCCTCTGACTGTACCGGTCGGCG…
Promelitta_alboclypeata AAACCGTTCAGGGGTAAACCTGTGAAACCCAAAAGATCGAAGGGGGAGATTCATCGTCGACGGCNGNNNNTTGACTCCCGTTNGGCGNCGCNGATGCCCCGGGGCACGCCGCCNTTCGTGGTCGAACGNNTTCGGCGCCGTAGTCGTGCACTTCTCCCCTAGTAGAACGTCGCGACCCGTTGCGTGTCGGTCTACNGGCCCGNAGTNGNGGAGCCTGCAGACCCTCGGTCNGCCCGGCCGGCTGCGCGACGGTANNCTCTNNGACGGTATCGGGCCGCANNGTGCGNTCAGGCCCGCCGCAAGCNNNNNNNNNNNNNNNNNNNNNNCGGGNCCTGATCAGCTGTTGGCNNCGGCGGTGTCCTCGGACTGTACCGG…
Rediviva_albifasciata AAACCGTTCAGGGGTAAACCTGAGAAACCCAAAAGATCGAATGGGGAGATTCATCATCAACGGCCGNNNNCTGGCTCCCGTTNGGTTNCGCNGATGCCCCGGGGCACGCAACCTTCGGCNNNNGATTGNTTTCGGCGTCGTAGTCGTGCACTTCTCCCCTAGTAGAACGTCGCGACCCGTTGTGTGTCGGTCTACNGGCCCGNAGCNGNGTAGCCTGCAGACCCTCGGTCNGCCCGGCCGGCTGCACGACGGTANNNCTNCGCACGGTATCGGGCCGCANNGTGCGNTCAGGCCCGCCGCAAGCGGNCACGGACCTGGTGCCGTCCCCGGGCCTGGCCAGCTGTTGGCNNAGGCGGTGTCCTCGGACTGTACCGGTC…
Rediviva_alonsoae AAACCGTTCAGGGGTAAACCTGAGAAACCCAAAAGATCGAATGGGGAGATTCATCGTCAACGGCCGNNNNCTGGCTCCCGTTNGGTTNCGCNGATGCCCCGGGGCACGCAACCTTCGGCNNNNGATTGNTTTCGGCGTCGTAGTCGTGCACTTCTCCCCTAGTAGAACGTCGCGACCCGTTGTGTGTCGGTCTACNGGCCCGNAGCNGNGTAGCCTGCAGACCCTCGGTCNGCCCGGCCGGCTGCACGACGGTANNNCTNCGCACGGTATCGGGCCGCANNGTGCGNTCAGGCCCGCCGCAAGCGGNCACGGACCTGGTGCCGTCCCCGGGCCTGGCCAGCTGTTGGCNNAGGCGGTGTCCTCGGACTGTACCGGTCGGCG…
Rediviva_aurata AAACCGTTCAGGGGTAAACCTGAGAAACCCAAAAGATCGAATGGGGAGATTCATCGTCAACGGCCGNNNNCTGGCTCCCGTTNGGTTNCGCNGATGCCCCGGGGCACGCAACCTTCGGCNNNNGATTGNTTTCGGCGTCGTAGTCGTGCACTTCTCCCCTAGTAGAACGTCGCGACCCGTTGTGTGTCGGTCTACNGGCCCGNAGCNGNGTAGCCTGCAGACCCTCGGTCNGCCCGGCCGGCTGCACGACGGTANNNCTNCGCACGGTATCGGGCCGCANNGTGCGNTCAGGCCCGCCGCAAGCGGNCACGGACCTGGTGCCGTCCCCGGGCCTGGCCAGCTGTTGGCNNAGGCGGTGTCCTCGGACTGTACCGGTCGGCGAC…
Rediviva_brunnea AAACCGTTCAGGGGTAAACCTGAGAAACCCAAAAGATCGAATGGGGAGATTCATCGTCAACGGCCGNNNNCTGGCTCCCGTTNGGTTNCGCNGATGCCCCGGGGCACGCAACCTTCGGCNNNNGATTGNTTTCGGCGTCGTAGTCGTGCACTTCTCCCCTAGTAGAACGTCGCGACCCGTTGTGTGTCGGTCTACNGGCCCGNAGCNGNGTAGCCTGCAGACCCTCGGTCNGCCCGGCCGGCTGCACGACGGTANNNCTNCGCACGGTATCGGGCCGCANNGTGCGNTCAGGCCCGCCGCAAGCGGNCACGGACCTGGTGCCGTCCCCGGGCCTGGCCAGCTGTTGGCNNAGGCGGTGTCCTCGGACTGTACCGGTCGGCGA…
Rediviva_colorata AAACCGTTCAGGGGTAAACCTGAGAAACCCAAAAGATCGAATGAGGAGATTCACCGTCAACGGCCGNNNNCTGCCTGTCGTTNGGTTNCGCNGATGCCCCGGGGCACGCAACCTTCGGCNNNNGNNNGNTGTCAGCGTCGTGGTCGTGCACTTCTCCTCTTGTAGAACGTCGCGACCCGTTGTGTGTCGGTCTACNGGCCCGNAGCNGNGTAGCCTGCAGACCCTCGGTCNGCCTGGCCGGCTGCACGACGGTANNNTTNCGCACGGTATCGGGCCGCANNGTGCGNTCGGGCCCGCCGCAAGCGGNTACGGACATGTTGCCGGACCCGGGCCTGGCCAGCTGTTAGCNNAGGCGGTGTCCTTCGACTGTACCGGTCGGCG…
Rediviva_emdeorum AAACCGTTCAGGGGTAAACCTGAGAAACCCAAAAGATCGAATGGGGAGATTCATCGTCAACGGCCGNNNNCTGGCTCCCGTTNGGTTNCGCNGATGCCCCGGGGCACGCAACCTTCGGCNNNNGATTGNTTTCGGCGTCGTAGTCGTGCACTTCTCCCCTAGTAGAACGTCGCGACCCGTTGTGTGTCGGTCTACNGGCCCGNAGCNGNGTAGCCTGCAGACCCTCGGTCNGCCCGGCCGGCTGCACGACGGTANNNCTNCGCACGGTATCGGGCCGCANNGTGCGNTCAGGCCCGCCGCAAGCGGNCACGGACCTGGTGCCGTCCCCGGGCCTGGCCAGCTGTTGGCNNAGGCGGTGTCCTCGGACTGTACCGGTCGGCG…
Rediviva_gigas AAACCGTTCAGGGGTAAACCTGAGAAACCCAAAAGATCGAATGGAGAGATTCATCGTCAACGGCCGNNNNCTGGCTCCCGTTNGGTTNCGCNGATGCCCCGGGGCACGCAACCTTCGGCNNNNGATTGNTTTCAGCGTCGTAGTCGTGCACTTCTCCCCTAGTAGAACGTCGCGACCCGTTGTGTGTCGGTCTACNGGCCCGNAGCNGNGTAGCCTGCAGACCCTCGATCNGCCCGGCCGGCTGCACGACGGTANNNCTNCGCACGGTATCGGGCCGCANNGTGCGNTCAGGCCCACCGCAAGCGGNCACGGACCTGGTGCCGTCCCCGGGCCTGGCCAGCTGTTGGCNNAGGTGGTGTCCTCGGACTGTACCGGTCGGCGACG…
Rediviva_intermedia AAACCGTTCAGGGGTAAACCTGAGAAACCCAAAAGATCGAATGAGGAGATTCATCGTCAACGGCCGNNNNCTGGCTCCCGTTNGGTTNCGCNGATGCCCCGGGGCACGCAACCTTCGGCNNNNGATTGNTTTCGGCGTCGTAGTCGTGCACTTCTCCTCTAGTAGAACGTCGCGACCCGTTGTGTGTCGGTCTACNGGCCCGNAGTNGNGTAGCCTGCAGACCCTCGGTCNGCCCGGCCGGCTGCACGACGGTANNNCTNCGCACGGTATCGGGCCGCANNGTGCGNTCAGGCCCGCCGCAAGCGGNCACGGACCTAGTGCCGTCCCCGGGCCTGGCCAGCTGTTGGCNNAGGCGGTGTCCTCGGACTGTACCGGTCGG…
Rediviva_intermixta AAACCGTTCAGGGGTAAACCTGAGAAACCCAAAAGATCGAATGAGGAGATTCATCGTCAACGGCCGNNNNCTGGCTCCCGTTNGGTTNCGCNGATGCCCCGGGGCACGCAACCTTCGGCNNNNGATTGNTTTCGGCGTCGTAGTCGTGCACTTCTCCTCTAGTAGAACGTCGCGACCCGTTGTGTGTCGGTCTACNGGCCCGNAGTGGNGTAGCCTGCAGACCCTCGGTCNGCCCGGCCGGCTGCACGACGGTANNNCTNCGCACGGTATCGGGCCGCANNGTGCGNTCAGGCCCGCCGCAAGCGGNCACGGACCTTGTGCCGTCCCCGGGCCTGGCCAGCTGTTGGCNNAGGCGGTGTCCTCGGACTGTACCGGTCGG…
Rediviva_longimanus AAACCGTTCAGGGGTAAACCTGAGAAACCCAAAAGATCGAATGGGGAGATTCATCGTCAACGGCCGNNNNCTGGCTCCCGTTNGGTTNCGCNGATGCCCCGGGGCACGCAACCTTCGGCNNNNGATTGNTTTCGGCGTCGTAGTCGTGCACTTCTCCCCTAGTAGAACGTCGCGACCCGTTGTGTGTCGGTCTACNGGCCCGNAGCNGNGTAGCCTGCAGACCCTCGGTCNGCCCGGCCGGCTGCACGACGGTANNNCTNCGCACGGTATCGGGCCGCANNGTGCGNTCAGGCCCGCCGCAAGCGGNCACGGACCTTGTGCCGTCCCCGGGCCTGGCCAGCTGTTGGCNNAGGCGGTGTCCTCGGACTGTACCGGTCGG…
Rediviva_macgregori AAACCGTTCAGGGGTAAACCTGAGAAACCCAAAAGATCGAATGGGGAGATTCATCGTCAACGGCAGNNCTNNGGCTCCCGTTNGGTTNCGCNGATGCCCCGGGGCACGCAACCTTCGGCNNNNGATTGNTTTCGGCGTCGTAGTCGTGCACTTCTCCCCTAGTAGAACGTCGCGACCCGTTGTGTGTCGGTCTACNGGCCCGNAGCNGNGTAGCCTGCAGACCCTCGGTCNGCCCGGCCGGCTGCACGACGGTANCTNCGNNCACGGTATCGGGCCGCAGTGTGCGNTCAGGCCCGCCGCAAGCNNNNNNNNNNNNNNNNNNNNNNCGGGNCCTGGCCAGCTGTTGGCNNAGGCGGTGTCCTCGGACTGTACCGGTCGG…
Rediviva_micheneri AAACCGTTCAGGGGTAAACCTGAGAAACCCAAAAGATCGAATGGGGAGATTCATCGTCAACGGCCGNNNNCTGGCTCCCGTTNGGTTNCGCNGATGCCCCGGGGCACGCAACCTTCGGCNNNNGATTGNTTTCGGCGTCGTAGTCGTGCACTTCTCCCCTAGTAGAACGTCGCGACCCGTTGTGTGTCGGTCTACNGGCCCGNAGCNGNGTAGCCTGCAGACCCTCGGTCNGCCCGGCCGGCTGCACGACGGTANNNCTNCGCACGGTATCGGGCCGCANNGTGCGNTCAGGCCCGCCGCAAGCGGNCACGGACCTGGTGCCGTCCCCGGGCCTGGCCAGCTGTTGGCNNAGGCGGTGTCCTCGGACTGTACCGGTCGGC…
Rediviva_neliana AAACCGTTCAGGGGTAAACCTGAGAAACCCAAAAGATCGAATGGGGAGATTCATCGTCAACGGCCGNNNNCTGGCTCCCGTTNGGTTNCGCNGATGCCCCGGGGCACGCAACCTTCGGCNNNNGATTGNTTTCGGCGTCGTAGTCGTGCACTTCTCCCCTAGTAGAACGTCGCGACCCGTTGTGTGTCGGTCTACNGGCCCGNAGCNGNGTAGCCTGCAGACCCTCGGTCNGCCCGGCCGGCTGCACGACGGTANNNCTNCGCACGGTATCGGGCCGCANNGTGCGNTCAGGCCCGCCGCAAGCGGNCACGGACCTGGTGCCGTCCCCGGGCCTGGCCAGCTGTTGGCNNAGGCGGTGTCCTCGGACTGTACCGGTCGGCGA…
Rediviva_nitida AAACCGTTCAGGGGTAAACCTGAGAAACCCAAAAGATCGAATGGGGAGATTCATCGTCAACGGCCGNNNNCTGGCTCCCGTTNGGTTNCGCNGATGCCCCGGGGCACGCAACCTTCGGCNNNNGATTGNTTTCGGCGTCGTAGTCGTGCACTTCTCCCCTAGTAGAACGTCGCGACCCGTTGTGTGTCGGTCTACNGGCCCGNAGCNGNGTAGCCTGCAGACCCTCGGTCNGCCCGGCCGGCTGCACGACGGTANNNCTNCGCACGGTATCGGGCCGCANNGTGCGNTCAGGCCCGCCGCAAGCGGNCACGGACCTGGTGCCGTCCCCGGGCCTGGCCAGCTGTTGGCNNAGGCGGTGTCCTCGGACTGTACCGGTCGGCGAC…
Rediviva_parva AAACCGTTCAGGGGTAAACCTGAGAAACCCAAAAGATCGAATGGGGAGATTCATCGTCAACGGCCGNNNNCTGGCTCCCGTTNGGTTNCGCNGATGCCCCGGGGCACGCAACCTTCGGCNNNNGATTGNTTTCGGCGTCGTAGTCGTGCACTTCTCCCCTAGTAGAACGTCGCGACCCGTTGTGTGTCGGTCTACNGGCCCGNAGCNGNGTAGCCTGCAGACCCTCGGTCNGCCCGGCCGGCTGCACGACGGTANNNCTNCGCACGGTATCGGGCCGCANNGTGCGNTCAGGCCCGCCGCAAGCGGNCACGGACCTGGTGCCGTCCCCGGGCCTGGCCAGCTGTTGGCNNAGGCGGTGTCCTCGGACTGTACCGGTCGGCGACG…
Rediviva_peringueyi AAACCGTTCAGGGGTAAACCTGAGAAACCCAAAAGATCGAATGGGGAGATTCATCGTCAACGGCCGNNNNCTGGCTCCCGTTNGGTTNCGCNGATGCCCCGGGGCACGCAACCTTCGGCNNNNGATTGNTTTCGGCGTCGTAGTCGTGCACTTCTCCCCTAGTAGAACGTCGCGACCCGTTGTGTGTCGGTCTACNGGCCCGNAGCNGNGTAGCCTGCAGACCCTCGGTCNGCCCGGCCGGCTGCACGACGGTANNNCTNCGCACGGTATCGGGCCGCANNGTGCGNTCAGGCCCGCCGCAAGCGGNCACGGACCTTGTGCCGTCCCCGGGCCTGGCCAGCTGTTGGCNNAGGCGGTGTCCTCGGACTGTACCGGTCGG…
Rediviva_rufipes AAACCGTTCAGGGGTAAACCTGAGAAACCCAAAAGATCGAATGAGGAGATTCATCGTCAACGGCCGNNNNCTGGCTCCCGTTNGGTTNCGCNGATGCCCCGGGGCACGCAACCTTCGGCNNNNGATTGNTTTCGGCGTCGTAGTCGTGCACTTCTCCTCTAGTAGAACGTCGCGACCCGTTGTGTGTCGGTCTACNGGCCCGNAGCNGNGTAGCCTGCAGACCCTCGGTCNGCCCGGCCGGCTGCACGACGGTANNNCTNCGCACGGTATCGGGCCGCANNGTGCGNTCAGGCCCGCCGCAAGCGGNCACGGACCTTGTGCCGTCCCCGGGCCTGGCCAGCTGTTGGCNNAGGCGGTGTCCTCGGACTGTACCGGTCGGCGA…
Rediviva_saetigera AAACCGTTCAGGGGTAAACCTGAGAAACCCAAAAGATCGAATGAGGAGATTCATCGTCAACGGCCGNNNNCTGGCTCCCGTTNGCTGNNGCNGATGCCCCGGGGCACGCACCTNTCGGCNNNNGATTGNTTTCGGCGTCGTAGTCGTGCACTTCTCCTCTAGTAGAACGTCGCGACCCGTTGTGTGTCGGTCTACNGGCCCGNAGCNGNGTAGCCTGCAGACCCTCGGTCNGCCCGGCCGGCTGCACGACGGTANNCTCGNNCACGGTATCGGGCCGCANNATGCGNTCAGGCCCGCCGCAAGCNNNNNNNNNNNNNNNNNNNNNNCGGGNCCTGGCCAGCTGTTGGCNNAGGCGGTGTCCTCGGACTGTACCGGTCGGC…
Rediviva_steineri AAACCGTTCAGGGGTAAACCTGAGAAACCCAAAAGATCGAATGGGGAGATTCATCGTCAACGGCCGNNNNCTGGCTCCCGTTNGGTTNCGCNGATGCCCCGGGGCACGCAACCTTCGGCNNNNGATTGNTTTCGGCGTCGTAGTCGTGCACTTCTCCCCTAGTAGAACGTCGCGACCCGTTGTGTGTCGGTCTACNGGCCCGNGGCNGNGTAGCCTGCAGACCCTCGGTCNGCCCGGCCGGCTGCACGACGGTANNNCTNCGCACGGTATCGGGCCGCANNGTGCGNTCAGGCCCGCCGCAAGCGGNCACGGACCTGGTGCCGTCCCCGGGCCTGGCCAGCTGTTGGCNNAGGCGGTGTCCTCGGACTGTACCGGTCGGCG…
Redivivoides_capensis NNNNNNNNNNNNNNNNNNNNNNNNNNNNNNNNNNNNNNNNNNNNNNNNNNNNNNNNNNNNNNNNNNNNNNNNNNNNNNNNNNNNNNNNNNNNNNNNNNNNNGGGCACGCAACCTACGGCNNNNGATTGNNTTCGGCGTCGTAGTCGTGCACTTCTCCCCTAGTAGAACGTCGCGACCCGTTGTGTGTCGGTCTACNGGCCCGNAGCNGNGTAGCCTGCAGACCCTCGGTCNGCCCGGCCGGCTGCACGACGGTANCTNCANNCACGGTATCGGGCCGCAGTGTGCGNTCGGGCCCGCCGCAAGCNNNNNNNNNNNNNNNNNNNNNNCGGGNCCTGGCCAGCTGTTGGCNNAGGCGGTGTCCTCGGACTGTACCGGTC…
Redivivoides_namaquensis NNNNNNNNNNNNNNNNNNNNNNNNNNNNNNNNNNNNNNNNNNNNNNNNNNNNNNNNNNNNNNNNNNNNNNNNNNNNNNNNNNNNNNNNNNNNNNNNNNNNNGGGCACGCAACCTACGGCNNNNGATTGNNTTCGGCGCCGTAGTCGTGCACTTCTCCCCTAGTAGAACGTCGCGACCCGTTGTGTGTCGGTCTACNGGCCCGNAGCGGNGTAGCCTGCAGACCCTCGGTCNGCCCGGCCGGCTGCACGACGGTANCTNCGNNCATGGTATCGGGCCGCAGTATGCGNTCAGGCCCGCCGCAAGCNNNNNNNNNNNNNNNNNNNNNNCGGGNCCTGGCCAGCTGTTGGCNNAGGCGGTGTCCTCGGACTGTACCG…
Redivivoides_simulans AAACCGTTCAGGGGTAAACCTGAGAAACCCAAAAGATCGAATGGGGAGATTCATCATCAACGGCCGNNNNCTGGCTCCCGTTNGGTTNCGCNGATGCCCCGGGGCACGCAACCTTCGGCNNNNGATTGNNTTCGGCGTCGTAGTCGTGCACTTCTCCCCTAGTAGAACGTCGCGACCCGTTGTGTGTCGGTCTACNGGCCCGNAGTNGNGTAGCCTGCAGACCCTCGGTCNGCCCGGCCGGCTGCACGACGGTANNNCTNCGCACGGTATCGGGCCGCANNGTGCGNTCAGGCCCGCCGCAAGCGGNCACGGACCTGGTGCCGTCCCCGGGCCTGGCCAGCTGTTGGCNNAGGCGGTGTCCTCGGACTGTACCGGTC…
Samba_atra AAACCGTTCAGGGGTAAACCCAAGAAACCCAAAAGTTCGAAAGGGGAGATTCATCGTCGACGACTGNNCCNNGGCTCCCGGTNGGCGNCGCNGATGTCCCTGGGCACGCCGCTNTCGGCNNNNGAACGNTTCCGGCGTCGCGGTCGTGCACTTCTCCCTTAGTAGGACGTCGCGACCCGTTGCGTGTCGGCCTGANGGCCCGTTGCNGNGTAGCTTGCAACCCTTCGGAGNGCCCGGCTGACTGCGCGACGGTANGTNTGAAGACGGTATAAGGCCGCATTTTGCGTCCCGGCCCGCCGCAAGCNNNNNNNNNNNNNNNNNNNNNNTGGGNCCTGGTTAGCTGTTAGCNNAGGCGGTGTCCTCGGACCGTACCTGTCAGCGACGCTAT…
Samba_fasciata AAACCGTTCAGGGGTAAACCCAAGAAACCCAAAAGTTCGAAAGGGGAGATTCATCGTCGACGACTGNNCCNNGGCTCCCGGTNGGCGNCGCNGATGCCCCTGGGCACGCCGCTNTCGGCNNNNGAACGNTTCCGGCGTCGCGGTCGTGCACTTCTCCCTTAGTAGGACGTCGCGACCCGTTGCGTGTCGGCCTGANGGCCCGTTGCNGNGTAGTTTGCAACCCTTCGGAGNGCCCGGCCGACTGCGCGACGGTANGTNTTAAGACGGTATAAGGCCGCATTTTGCGTCCCGGCCCGCCGCAAGCNNNNNNNNNNNNNNNNNNNNNNTGGGNCCTGGTTAGCTGTTAGCNNAGGCGGTGTCCTCGGACCGTACCTGTCAGCGACG…
Samba_griseonigra ?????????????????????????????????????????????????????????????????????????????????????????????????????????????????????????????????????????????????????????????????????????????????????????????????????????????????????????????????????????????????????????????????????????????????????????????????????????????????????????????????????????????????????????????????????????????????????????????…
Samba_ogilviei AAACCGTTCAGGGGTAAACCCAAGAAACCCAAAAGTTCGAAAGGGGAGATTCATCGTCGACGACTGNNNNCCGGCTCCCGGTNGGCGNCGCNGATGTCCCTGGGCACGCCGCTNTCGGCNNNNGAACGNTTCCGGCGTCGCGGTCGTGCACTTCTCCCTTAGTAGGACGTCGCGACCCGTTGCGTGTCGGCCTGANGGCCCGTTGTNGNGTAGTTTGCAACCCTTCGGAGNGCCCGGCTGACTGCGCGACGGTANNGTTTAAGACGGTACAAGGCCGCANNTTGCGTCCCGGCCCGCCGCAAGCNNNNNNNNNNNNNNNNNNNNNNCGGGNCCTGGTTAGCTGTTAGCNNAGGCGGTGTCCTCGGACCGTACCTGTCAGCGACG…
Samba_spinosa AAACCGTTCAGGGGTAAACCCAAGAAACCCAAAAGTTCGAAAGGGGAGATTCATCGTCGACGATTGNNCCNNGGCTCCCGGTNGGCGNCGCNGATGCCCCTGGGCACGCCGCTNTCGGCNNNNGAACGNTTCCGGCGTCGCGGTCGTGCACTTCTCCCTTAGTAGGACGTCGCGACCCGTTGCGTGTCGGCCTGANGGCCCGTTGTNGNGTAGTTTGCAACCCTTCGGAGNGCCCGGCTGACTGCGCGACGGTAGTTTAANNGACGGTATAAGGCCGCANNTTGCGTCCCGGCCCGCCGCAAGCNNNNNNNNNNNNNNNNNNNNNNTGGGNCCTGGTTAGCTGTTAGCNNAGGCGGTGTCCTCGGACTGTACCTGTCAGCGACGC…
OUT_Colletes_inaequalis ???????????????????????????????????????????????????????????????????????????????????????????????????????????????????????????????????????????????????????????????????????????????????????????????????????????????????????????????????????????????????????????????????????????????????????????????????????????????????????????????????????????????????????????????????????????????????????…
OUT_Ctenoplectra_albolimbata ??????????????????????????????????????????????????????????????????????????????????????????????????????????????????????????????????????????????????????????????????????????????????????????????????????????????????????????????????????????????????????????????????????????????????????????????????????????????????????????????????????????????????????????????????????????????????…
OUT_Lithurgus_echinocacti ?????????????????????????????????????????????????????????????????????????????????????????????????????????????????????????????????????????????????????????????????????????????????????????????????????????????????????????????????????????????????????????????????????????????????????????????????????????????????????????????????????????????????????????????????????????????????????…
Capicola_hantamensis ??????????????????????????????????????????????????????????????????????????????????????????????????????????????????????????????????????????????????????????????????????????????????????????????????????????????????????????????????????????????????????????????????????????????????????????????????????????????????????????????????????????????????????????????????????????????????????????…
Capicola_nanula ???????????????????????????????????????????????????????????????????????????????????????????????????????????????????????????????????????????????????????????????????????????????????????????????????????????????????????????????????????????????????????????????????????????????????????????????????????????????????????????????????????????????????????????????????????????????????????????????…
Capicola_nigerrima ????????????????????????????????????????????????????????????????????????????????????????????????????????????????????????????????????????????????????????????????????????????????????????????????????????????????????????????????????????????????????????????????????????????????????????????????????????????????????????????????????????????????????????????????????????????????????????????…
Capicola_richtersveldensis ????????????????????????????????????????????????????????????????????????????????????????????????????????????????????????????????????????????????????????????????????????????????????????????????????????????????????????????????????????????????????????????????????????????????????????????????????????????????????????????????????????????????????????????????????????????????????…
Dasypoda_argentata ????????????????????????????????????????????????????????????????????????????????????????????????????????????????????????????????????????????????????????????????????????????????????????????????????????????????????????????????????????????????????????????????????????????????????????????????????????????????????????????????????????????????????????????????????????????????????????????…
Dasypoda_braccata ?????????????????????????????????????????????????????????????????????????????????????????????????????????????????????????????????????????????????????????????????????????????????????????????????????????????????????????????????????????????????????????????????????????????????????????????????????????????????????????????????????????????????????????????????????????????????????????????…
Dasypoda_dusmeti ??????????????????????????????????????????????????????????????????????????????????????????????????????????????????????????????????????????????????????????????????????????????????????????????????????????????????????????????????????????????????????????????????????????????????????????????????????????????????????????????????????????????????????????????????????????????????????????????…
Dasypoda_frieseana ????????????????????????????????????????????????????????????????????????????????????????????????????????????????????????????????????????????????????????????????????????????????????????????????????????????????????????????????????????????????????????????????????????????????????????????????????????????????????????????????????????????????????????????????????????????????????????????…
Dasypoda_hirtipes TCACATATTATCACTAATGAAAGAGGAAAAAAAGAAACTTTTGGAACTCTAGGCATGATCTATGCTATATTAGGTATTGGATTCCTAGGATTTATTGTCTGAGCTCACCATATATTCACTGTCGGGCTAGATGTAGATACTCGAGCATATTTTACCTCTGCAACTATAATTATTGCTGTGCCCACAGGAATCAAAATTTTTAGCTGATTAGCTACTTACCACGGCACTAAATTAAACTTTAACCCATCTATTCTATGATCACTAGGATTTGTATTTCTATTCACCATCGGAGGATTAACTGGAATTATATTATCCAATTCTTCTATTGATATTATACTTCATGATACCTATTACGTAGTGGCTCATTTTCACTATGTTCTA…
Dasypoda_oraniensis ???????????????????????????????????????????????????????????????????????????????????????????????????????????????????????????????????????????????????????????????????????????????????????????????????????????????????????????????????????????????????????????????????????????????????????????????????????????????????????????????????????????????????????????????????????????????????????????…
Dasypoda_pyriformis ???????????????????????????????????????????????????????????????????????????????????????????????????????????????????????????????????????????????????????????????????????????????????????????????????????????????????????????????????????????????????????????????????????????????????????????????????????????????????????????????????????????????????????????????????????????????????????????…
Dasypoda_pyrotricha ???????????????????????????????????????????????????????????????????????????????????????????????????????????????????????????????????????????????????????????????????????????????????????????????????????????????????????????????????????????????????????????????????????????????????????????????????????????????????????????????????????????????????????????????????????????????????????????…
Dasypoda_spinigera ????????????????????????????????????????????????????????????????????????????????????????????????????????????????????????????????????????????????????????????????????????????????????????????????????????????????????????????????????????????????????????????????????????????????????????????????????????????????????????????????????????????????????????????????????????????????????????????…
Dasypoda_suripes ??????????????????????????????????????????????????????????????????????????????????????????????????????????????????????????????????????????????????????????????????????????????????????????????????????????????????????????????????????????????????????????????????????????????????????????????????????????????????????????????????????????????????????????????????????????????????????????????…
Dasypoda_visnaga ??????????????????????????????????????????????????????????????????????????????????????????????????????????????????????????????????????????????????????????????????????????????????????????????????????????????????????????????????????????????????????????????????????????????????????????????????????????????????????????????????????????????????????????????????????????????????????????????…
Eremaphanta_iranica ???????????????????????????????????????????????????????????????????????????????????????????????????????????????????????????????????????????????????????????????????????????????????????????????????????????????????????????????????????????????????????????????????????????????????????????????????????????????????????????????????????????????????????????????????????????????????????????…
Hesperapis_cockerelli ?????????????????????????????????????????????????????????????????????????????????????????????????????????????????????????????????????????????????????????????????????????????????????????????????????????????????????????????????????????????????????????????????????????????????????????????????????????????????????????????????????????????????????????????????????????????????????????…
Hesperapis_larreae ????????????????????????????????????????????????????????????????????????????????????????????????????????????????????????????????????????????????????????????????????????????????????????????????????????????????????????????????????????????????????????????????????????????????????????????????????????????????????????????????????????????????????????????????????????????????????????????…
Hesperapis_regularis ??????????????????????????????????????????????????????????????????????????????????????????????????????????????????????????????????????????????????????????????????????????????????????????????????????????????????????????????????????????????????????????????????????????????????????????????????????????????????????????????????????????????????????????????????????????????????????????…
Hesperapis_rhodocerata ????????????????????????????????????????????????????????????????????????????????????????????????????????????????????????????????????????????????????????????????????????????????????????????????????????????????????????????????????????????????????????????????????????????????????????????????????????????????????????????????????????????????????????????????????????????????????????…
Hesperapis_trochanterata ??????????????????????????????????????????????????????????????????????????????????????????????????????????????????????????????????????????????????????????????????????????????????????????????????????????????????????????????????????????????????????????????????????????????????????????????????????????????????????????????????????????????????????????????????????????????????????…
Macropis_europaea TCTCATATTATTATAAATGAAAGAGGAAAAAAAGAAACTTTTGGTACTTTAGGAATAATTTATGCAATAATTGGAATTGGTTTCTTAGGATTTATTGTCTGAGCTCATCATATATTTACTGTTGGATTAGATGTTGATACACGAGCTTATTTTACTTCAGCTACAATAATTATTGCTATTCCAACAGGAATTAAAATTTTTAGGTGATTAGCTACATATCAAGGAACAAAATTAAATTTTAATCCTGCAATTTTATGATCTTTAGGATTTGTATTTTTATTTACAATCGGAGGATTAACTGGAATTATACTATCAAATTCATCTATTGATGTAATTTTACATGATTCTTATTATGTAGTTGGACATTTTCATTATGTTTTA…
Macropis_fulvipes ?????????????????????????????????????????????????????????????????????????????????????????????????????????????????????????????????????????????????????????????????????????????????????????????????????????????????????????????????????????????????????????????????????????????????????????????????????????????????????????????????????????????????????????????????????????????????????????????…
Macropis_nuda ?????????????????????????????????????????????????????????????????????????????????????????????????????????????????????????????????????????????????????????????????????????????????????????????????????????????????????????????????????????????????????????????????????????????????????????????????????????????????????????????????????????????????????????????????????????????????????????????????…
Meganomia_binghami ????????????????????????????????????????????????????????????????????????????????????????????????????????????????????????????????????????????????????????????????????????????????????????????????????????????????????????????????????????????????????????????????????????????????????????????????????????????????????????????????????????????????????????????????????????????????????????????…
Melitta_aegyptiaca TCTCATATTATTGTTAATGARAGTGGTAAAAARGAAATTTTTGGTTCTATGGGAATGATTTATGCTATATTAGGAATTGGAATTTTGGGTTTTATTGTTTGGGCTCATCATATATTTACAGTTGGRTTAGATGTTGATACTCGTGCTTATTTTACTTCAGTTACTATAATTATTGCTGTTCCTACAGGTATTAAAGTATTTAGTTGAATAGCTACTTATCATGGTTCTAAGTTAAGATTTAATCCTTCTATTATATGATCTTTAGGTTTTTTATTTTTATTTACTATAGGTGGTTTAACAGGAATTATATTATCTAATTCGTCAATTGATATTATTTTGCATGATACTTATTATGTAGTTGGTCATTTTCATTATGTTTT…
Melitta_arrogans TCTCATATGGTTGTTAATGAAAGGGGTAAAAAGGAGATTTTTGGATCAATAGGTATAATTTATGCGATAATAGGTATTGGATTTTTAGGTTTTATTGTTTGAGCTCATCATATATTTACTGTTGGGTTAGATGTTGATACTCGGGCTTATTTTACTTCTGTTACTATAATTATTGCTGTTCCTACAGGGATTAAAGTATTTAGTTGATTAGCTACTTACCATGGTACTAAGTTGAATTTTAATCCTTCAATTATATGATCTTTAGGATTTTTATTTCTTTTTACTATAGGTGGTTTGACTGGTATTATATTATCAAATTCTTCTATTGATATTATTTTACATGATACTTATTATGTTGTAGGTCATTTTCATTATGTTTTAT…
Melitta_avontuurensis TCTCATATTATTATAAATGAAAGAGGTAAAAAATCAACATTTGGAACACTAGGAATAATTTATGCTATAATAGGTATTGGGTTTTTGGGATTTATTGTTTGAGCTCATCATATATTTACAGTAGGTTTAGATGTTGATACTCGTGCTTATTTTACTTCTGCTACAATAATTATTGCTATTCCAACAGGTATTAAAGTATTTAGATGATTAGCAACTTATCATGGTTCTAAACTAAGATTTAATCCTTCTATTATATGATCATTGGGATTTGTTTTTTTATTTACTATCGGTGGTTTAACTGGAATTATATTATCTAATTCTTCTATTGACATTATTCTTCATGATACTTATTATGTAGTGGGTCATTTTCATTATGT…
Melitta_bicollaris TCACATATTATTGTTAATGAAAGTGGGAAAAAGGAAATTTTTGGTTCTATGGGTATAATTTATGCTATATTGGGTATTGGGTTTTTAGGTTTTATTGTTTGAGCACATCATATATTTACTGTAGGGTTGGATGTTGATACTCGTGCTTACTTTACTTCTGTAACTATAATTATTGCTGTACCTACTGGAATTAAAGTTTTTAGTTGATTAGCTACTTATCATGGTTCTAAATTAAATTTTAATCCGTCTATTTTGTGATCTTTGGGGTTTTTATTTTTATTTACCTTAGGTGGGTTAACTGGAATTATATTATCTAATTCTTCTATTGATATTATTTTACATGATACTTATTATGTAGTAGGTCATTTTCATTATGTTTT…
Melitta_budashkini TCACATATTATTGTTAATGAAAGAGGTAAGAAGGAAATTTTTGGTTCTATGGGTATGATTTATGCTATATTAGGTATTGGTGTTTTAGGTTTTATTGTATGAGCTCATCATATATTTACTGTAGGATTAGATGTTGATACTCGAGCTTATTTTACATCTGTTACTATAGTAATTGCAGTTCCTACAGGAATTAAAGTTTTTAGTTGATTAGCTACTTATCATGGATCTAAATTAAATTTTAATCCTTCTATTTTATGATCTTTAGGATTTTTGTTTTTGTTTACTTTAGGTGGTTTAACTGGAATTATATTATCTAATTCATCTATTGATATTATTTTACATGATACTTATTATGTTGTAGGTCATTTTCATTATGTTTT…
Melitta_budensis TCTCATATTATTGTAAATGAAAGAGGTAAAAAAGAAATTTTTGGTTCTATAGGGATAATTTATGCTATAATAGGTATTGGTGTTTTAGGGTTTATTGTTTGAGCTCATCATATATTTACTGTGGGATTAGATGTTGATACTCGTGCTTATTTTACTTCAGTAACTATAGTTATTGCTGTTCCAACTGGGATTAAGGTTTTTAGTTGATTAGCTACTTATCATGGTGCTAAATTAAATTTTAATCCTTCAATTTTATGATCATTAGGATTTTTGATTTTATTTACTTTGGGGGGTTTAACAGGTATTATATTATCTAATTCATCTATTGATATTATTTTACATGATACTTATTATGTGGTAGGTCATTTTCATTATGTTTTAT…
Melitta_dimidiata TCTCATATTATTGTTAATGAAAGTGGAAAAAAGGAAATTTTTGGTTCTATAGGTATGATTTATGCTATATTAGGTATTGGTTTTTTAGGATTTATTGTTTGAGCACATCATATATTTACTGTAGGGTTAGATGTTGATACTCGTGCTTATTTTACTTCTGTAACTATAATTATTGCTGTTCCTACGGGTATTAAAGTTTTTAGATGATTAGCTACTTATCATGGTTCTAAGTTAAATTTTAATCCTTCAATTTTGTGGTCTTTAGGGTTTTTATTTTTGTTTACTTTGGGAGGTTTAACTGGCATTATATTATCTAATTCTTCTATTGATATTATTTTACATGATACTTATTATGTAGTAGGTCATTTTCATTATGTTTTA…
Melitta_eickworti TCCCATATTATTGTAAATGAAAGGGGTAAAAAAGAAATTTTTGGTTCAATGGGAATAATTTATGCTATATTAGGTATTGGAATTTTAGGGTTTATTGTGTGGGCTCATCATATATTTACTGTTGGTTTAGATGTAGATACTCGTGCTTATTTTACTTCTGTGACTATAATTATTGCTGTTCCCACAGGAATTAAGGTTTTTAGATGAATAGCAACTTATCATGGTTCTAAATTAAATTTTAATCCTTCAATTTTGTGATCTTTGGGGTTTTTATTTTTATTTACCTTAGGAGGTTTAACTGGTATTATACTTTCTAATTCTTCTATTGATATTGTTTTACATGATACTTATTATGTTGTAGGACATTTTCATTATGTTTTA…
Melitta_ezoana TCTCATATTATTGTTAATGAGAGGGGTAAAAAAGAAATTTTTGGTTCTATAGGTATAATCTATGCTATATTAGGAATTGGTATTTTAGGTTTTATTGTTTGAGCTCATCATATATTTACTGTAGGATTAGATGTTGATACTCGAGCTTATTTTACATCGGTAACTATAATTATTGCTGTTCCTACAGGTATTAAAGTATTTAGTTGGTTAGCTACTTATCATGGTTCTAAATTAAATTTTAATCCTTCAATTTTATGATCATTGGGATTTTTAGTATTATTTACATTAGGTGGTTTAACTGGTATTATATTATCTAATTCATCTATTGATATTATTTTACATGATACTTATTATGTAGTAGGTCATTTTCATTATGTTTTATCT…
Melitta_haemorrhoidalis TCTCATATTATTGTTAATGAGAGGGGTAAAAAAGAAATTTTTGGATCAATAGGGATAATTTATGCTATATTAGGTATTGGTGTTTTAGGGTTTATTGTTTGGGCTCATCATATATTTACTGTTGGGTTGGATGTTGATACTCGTGCTTATTTTACTTCGGTAACTATAATTATTGCTGTTCCAACTGGTATTAAGGTTTTTAGATGATTAGCTACTTATCATGGGGCTAAATTAGATTTTAATCCTTCAATTTTATGATCATTAGGGTTTTTAATTTTATTTACTTTAGGGGGTTTAACTGGTATTATACTTTCTAATTCATCTATTGATATTATTTTACATGATACTTATTATGTAGTAGGTCATTTTCATTAT…
Melitta_hispanica TCTCATATTATTGTAAATGAGAGAGGTAAGAAGGAAATTTTTGGTTCTATAGGTATAATTTATGCTATATTAGGGATTGGTTTTTTAGGATTTATTGTTTGAGCACATCATATATTTACTGTTGGATTAGATGTTGATACTCGGGCTTATTTTACATCAGTTACTATAATTATTGCTGTTCCTACAGGTATTAAAGTATTTAGTTGATTAGCAACTTATCATGGATCTAAGTTAAATTTTAATCCTTCAATTATATGATCTTTGGGATTTTTAATTTTGTTTACATTGGGGGGTTTAACAGGAATTATATTATCTAATTCTTCTATTGATATTATATTGCATGATACTTATTATGTAGTTGGTCATTTTCATTATGTATTA…
Melitta_japonica TCTCATATTATTGTTAATGAAAGTGGTAAGAAAGAGATTTTTGGTTCTATGGGGATAATTTATGCTATGCTTGGTATTGGTGGGTTAGGATTTATTGTATGGGCTCACCATATATTTACTGTTGGGTTGGATGTTGATACTCGTGCTTATTTTACTTCTGTTACTATAATTATTGCTATTCCCACAGGAATTAAGGTATTTAGTTGATTAGCTACTTATCATGGTTCTAAATTAAATTTTAATCCTTCTATTTTATGATCTTGTGGGTTTTTATTTTTATTTACTTTAGGTGGTTTAACTGGTATTATATTATCTAATTCTTCTATTGATATTATTTTACACGATACTTATTATGTAGTGGGCCATTTTCATTATGTTTTAT…
Melitta_leporina TCTCATATTATTGTTAATGAAAGTGGTAAAAAAGAGATTTTTGGTTCAATGGGTATAATTTATGCAATATTAGGTATTGGAGTTTTAGGTTTTATTGTTTGGGCACATCATATATTTACTGTGGGGTTAGATGTTGATACTCGGGCTTATTTTACTTCTGTTACTATAATTATTGCTGTTCCAACTGGAATTAAAGTATTTAGATGATTGGCTACTTATCATGGATCTAAATTAAATTTTAATCCTTCTATTTTGTGATCTTTAGGTTTTTTAATTTTATTTACTTTAGGGGGATTAACAGGCATTATATTATCTAATTCTTCTATTGATATTATTTTACATGATACTTATTATGTAGTTGGTCATTTTCATTATGTTTTAT…
Melitta_maura TCTCATATTACTGTAAATGAGAGTGGTAAAAAGGAAATTTTTGGTTCAATAGGAATGATTTATGCTGTATTAGGTATTGGAGTTTTAGGATTGATTGTTTGGGCACTTCATATATTAACAGTTGGATTAGATGTTGATACTCGTGCTTATTTTACTTCAGTTACTATAATTATTGCTGTTCCTACCGGCATTAAAGTATTTAGATGAATAGCTACTTATCATGGTTCTAAATTRAATTTTAATCCTTCTATTTTATCGTCTTTAGGATTTTTATTTTTATTTACTTTAGGTGGTTTAACAGGAATTATATTGTCTAATTCATCAATTGATATTATTTTACATGATACTTATTATGTAGACGGTCATTTTCATTATGTTTTATCCA…
Melitta_melanura TCTCATATTATTGTAAATGAAAGGGGAAAAAAAGAAATTTTTGGATCAATAGGAATAATTTATGCTATATTAGGAATTGGTGTTTTAGGGTTTATTGTTTGAGCTCATCATATATTTACTGTGGGGTTAGATGTAGATACTCGTGCTTATTTTACTTCAGTAACTATAGTTATTGCTGTTCCAACAGGTATTAAGGTTTTTAGTTGATTAGCTACTTATCATGGGGCTAAATTAAATTTTAATCCTTCTATTTTATGATCTTTAGGATTTTTAATTTTATTTACTTTAGGTGGATTAACTGGTATTATATTATCTAATTCATCTATTGATATTATTTTACATGATACTTATTATGTAGTAGGTCATTTTCATTATGTTTTAT…
Melitta_melittoides TCTCATATTATTGTTAATGAAAGAGGTAAAAAAGAAATTTTTGGTTCTATGGGTATGATTTATGCAATATTAGGTATTGGTATTTTAGGATTTATTGTATGAGCTCATCATATATTTACTGTTGGTTTGGATGTTGATACTCGTGCTTATTTTACTTCTGTTACTATAATTATTGCTGTTCCTACTGGAATTAAGGTTTTTAGATGAATAGCTACTTATCATGGATCAAAATTAAATATAAATCCTTCTATTTTATGATCTTTGGGATTTTTATTTTTATTTACTTTGGGTGGTTTAACTGGTATTATGTTATCTAATTCATCTATTGATATTATTTTACATGATACTTATTATGTGGTAGGTCATTTTCATTATGTTT…
Melitta_nigricans TCACATATTATTGTTAATGAAAGTGGTAAAAAAGAAATTTTTGGGTCAATAGGAATAATTTATGCTATATTAGGTATTGGTATTTTAGGGTTTATTGTATGAGCTCATCATATATTTACTGTTGGATTAGATGTTGATACTCGGGCTTATTTTACGTCTGTTACTATAATTATTGCTATTCCAACAGGTATTAAAGTATTTAGGTGATTAGCTACTTATCATGGTTCTAAATTAAATTTTAATCCTTCAATTTTATGATCTTTAGGATTTTTAATTTTGTTTACTTTAGGGGGTTTAACAGGTATTATATTATCTAATTCGTCTATTGATATTATTTTGCATGATACTTATTATGTAGTTGGTCATTTTCATTATGTTTTA…
Melitta_richtersveldensis TCTCATATTATTACTAATGAAAGTGGAAAAAAGGAGATTTTTGGCTCTATGGGTATAATTTATGCAATAATAGGTATTGGTTTTTTAGGTTTTATTGTTTGAGCACATCATATATTTACTGTAGGTTTGGATGTAGATACTCGAGCTTATTTTACTTCTGCAACTATAATTATTGCGATTCCTACTGGGATTAAAGTATTTAGATGATTAGCAACTTATCATGGTTCTAAATTAAATTTTAATCCTTCAATTATATGATCTATGGGATTTGTGTTTTTATTTACTGTAGGTGGATTAACAGGGATTATATTATCTAATTCTTCTATTGATATTATTTTACATGATACTTATTATGTTGTTGGACATTTTCATT…
Melitta_schmiedeknechti ???????????????????????????????????????????????????????????????????????????????????????????????????????????????????????????????????????????????????????????????????????????????????????????????????????????????????????????????????????????????????????????????????????????????????????????????????????????????????????????????????????????????????????????????????????????????????????…
Melitta_schultzei TCTCATATTATTATAAATGAAAGAGGTAAAAAAGAAACGTTTGGTACATTAGGAATAATTTATGCTATAATAGGTATTGGATTTTTGGGATTTATTGTTTGAGCTCATCATATATTTACAGTTGGTCTTGATGTTGATACTCGAGCTTATTTTACTTCTGCTACAATAATTATTGCTATTCCAACAGGAATTAAGGTTTTTAGTTGGTTGGCTACTTATCATGGTTCTAAATTAAATTTTAGTCCTTCTATTTTATGATCTTTAGGATTTGTATTTTTATTTACAATTGGGGGATTAACAGGTATTATATTATCTAATTCTTCAATTGATATTATTCTCCATGATACTTATTATGTGGTAGGTCATTTTCATTACGTTTTA…
Melitta_sibirica TCACATATTATTGTTAATGAAAGTGGTAAGAAAGAAATTTTTGGGTCAATAGGTATGATTTATGCTATATTGGGTATTGGTATTTTAGGGTTTATTGTTTGAGCACATCATATATTTACTGTAGGATTAGATGTTGATACTCGTGCTTATTTTACATCAGTTACAATAGTAATTGCGGTTCCTACGGGAATTAAAGTTTTTAGTTGGTTAGCTACATATCATGGATCTAAATTAAATTTTAATCCTTCAATTATATGATCATTAGGATTTTTATTTTTATTTACTTTAGGTGGTTTAACTGGAATTATATTATCTAATTCATCTATTGATATTATTTTACATGATACTTATTATGTAGTAGGTCATTTTCATTATGTATTAT…
Melitta_tomentosa TCTCATATTATTGTAAATGAAAGAGGTAAAAAAGAAATTTTTGGTTCAATAGGAATAATTTATGCTATATTGGGTATTGGTGTATTAGGTTTTATTGTTTGAGCTCATCATATATTTACTGTAGGGTTAGATGTAGATACTCGTGCTTATTTTACTTCAGTAACTATAGTTATTGCTGTTCCAACAGGTATTAAAGTTTTTAGGTGATTAGCTACTTATCATGGAGCTAAATTAAATTTTAATCCTTCAATTTTATGATCTTTAGGATTTTTAATTTTATTTACTTTAGGTGGATTAACAGGTATTATATTATCTAATTCATCTATTGATATTATTTTACATGATACTTATTATGTAGTTGGTCATTTTCATTATGTTTTA…
Melitta_tricincta TCGCATATTATTGTTAATGAGAGTGGTAAAAAAGAGATTTTTGGTTCAATAGGTATAATTTATGCAATACTAGGAATTGGTGTTTTAGGGTTTATTGTTTGAGCTCATCATATATTTACTGTAGGGTTGGATGTTGATACTCGAGCTTATTTTACTTCTGTTACTATGATTATTGCTGTGCCGACTGGTATTAAAGTATTTAGTTGATTAGCTACATATCATGGTTCTAAATTAAATTTTAATCCTTCTATTTTATGATCTTTAGGTTTTTTAATTTTGTTTACTTTAGGTGGATTAACAGGTATTATATTATCTAATTCATCTATTGATATTATTTTACATGATACTTATTATGTTGTTGGTCATTTTCATTATGTTTTA…
Melitta_udmurtica TCTCATATTATTGTTAATGAAAGTGGTAAAAAAGAGATTTTTGGTTCTATGGGAATAATTTATGCTATACTTGGTATTGGGGGGTTAGGTTTTATTGTTTGAGCTCATCATATATTTACTGTTGGATTAGATGTTGATACTCGAGCTTATTTTACTTCTGTGACTATAATTATTGCTATTCCCACAGGAATTAAGGTATTTAGGTGATTAGCTACTTATCACGGATCTAAATTAAATTTTAATCCTTCTATCTTGTGATCTTGTGGATTTTTATTTTTATTTACTTTAGGGGGGTTGACTGGTATTATATTATCAAATTCTTGTATTGATATTATTTTACATGATACTTATTATGTAGTAGGTCATTTTCATTATGTTTTA…
Promelitta_alboclypeata ???????????????????????????????????????????????????????????????????????????????????????????????????????????????????????????????????????????????????????????????????????????????????????????????????????????????????????????????????????????????????????????????????????????????????????????????????????????????????????????????????????????????????????????????????????????????????????…
Rediviva_albifasciata TCTCATATTATTATAAATGAAAGAGGTAAAAAAGAAACATTTGGAACTTTAGGAATAATTTATGCAATATTAGGAATTGGATTTTTAGGATTTATTGTATGAGCTCATCATATATTTACAGTAGGATTAGATGTAGATACTCGAGCTTACTTTACATCTGCAACTATAATTATTGCTATTCCTACAGGAATTAAAGTTTTTAGATGATTAGCTACTTTTCATGGATCTAAATTAAATTTTAATCCTTCAATTTTATGATCTTTAGGATTTGTATTTTTATTTACAATAGGAGGATTAACAGGAATTATATTATCTAATTCTTCAATCGATATTATTTTACATGATACTTATTATGTTGTAGGACATTTTCATTATGT…
Rediviva_alonsoae TCTCATATTATTACTAATGAAAGTGGTAAAAAGGAAACATTTGGAACTTTAGGTATAATTTATGCTATGTTAGGTATTGGATTTTTGGGATTTATTGTATGAGCTCATCATATATTTACAGTTGGATTAGATGTAGATACTCGAGCTTATTTTACTTCTGCTACTATAATTATTGCTATTCCTACAGGAATTAAAGTATTTAGATGATTGGCGACATTTCATGGAACTAAATTAAATTTTAATCCTTCAATTTTATGATCATTAGGATTTGTATTTTTGTTTACTATAGGAGGATTAACAGGAATTATATTATCAAATTCTTCTATTGATATTGTGTTACATGATACTTATTATGTAGTAGGACATTTTCATTATGTATTA…
Rediviva_aurata TCTCATATTATTACAAATGAAAGAGGAAAAAAAGAAACTTTTGGAACGTTAGGAATGATTTATGCTATATTAGGAATTGGATTTTTGGGATTTATTGTATGAGCACATCATATATTTACAGTTGGTTTGGATGTAGATACACGAGCATATTTTACTTCTGCAACTATAATTATTGCAATTCCTACTGGAATTAAGGTATTTAGATGATTAGCTACATTTCATGGATCTAAATTAAATTTTAATCCTTCAATTTTATGATCATTAGGATTTGTATTTTTATTTACTATGGGTGGATTAACAGGAATTATATTATCTAATTCTTCTATTGATATTGTTTTACATGATACTTATTATGTAGTAGGGCATTTTCATTATGTTTTATC…
Rediviva_brunnea TTCCATATTATTACAAATGAAAGAGGTAAGAAGGAGACATTTGGAACTTTGGGAATAATTTATGCTATATTAGGAATTGGNTTTTTAGGATTTATTGTTTGGGCTCATCATATATTTACAGTTGGATTAGATGTAGATACACGGGCTTATTTTACATCAGCAACTATAATTATTGCTATTCCTACTGGAATTAAGGTATTTAGATGATTAGCTACATTTCAGGGANCAAAGTTGAATTTTAATCCTTCAATTTTATGATCATTAGGATTTGTATTTTTATTTACTATAGGGGGTTTAACNGGAATTATGTTATCAAATTCTTCTATTGATATTATATTACATGATACTTATTATGTAGTAGGACATTTTCATTATGTATTGT…
Rediviva_colorata ?????????????????????????????????????????????????????????????????????????????????????????????????????????????????????????????????????????????????????????????????????????????????????????????????????????????????????????????????????????????????????????????????????????????????????????????????????????????????????????????????????????????????????????????????????????????????????????????…
Rediviva_emdeorum TCTCATATTATTACAAATGAAAGAGGAAAAAAAGAAACTTTTGGAACTTTAGGAATGATTTATGCTATATTGGGAATTGGGTTTTTAGGATTTATTGTATGAGCACATCATATATTTACAGTTGGTTTAGATGTAGATACACGAGCATATTTTACTTCTGCGACTATAATTATTGCAATTCCTACTGGAATTAAGGTATTTAGATGATTAGCTACATTTCATGGATCTAAATTAAATTTTAATCCTTCAATTTTGTGATCATTAGGATTTGTATTTTTATTTACTATGGGTGGGTTAACAGGAATTATATTATCTAATTCTTCAATTGATATTGTCTTACATGATACTTATTATGTAGTAGGTCATTTTCATTATGTATTA…
Rediviva_gigas TCTCATATTATTACAAATGAGAGTGGGAAAAAAGAAACTTTTGGTACTTTGGGTATAATTTATGCAATAATAGGAATTGGATTTTTGGGATTTATTGTTTGGGCTCATCATATATTTACTGTTGGATTAGATGTAGATACCCGGGCTTATTTTACTTCAGCAACAATAATTATTGCTATTCCTACTGGAATTAAAGTATTTAGTTGATTGGCTACATTTCATGGTTCAAAGTTAAATTTTAGACCAACAATTTTATGATCTTTTGGATTTGTATTTTTATTTACAATAGGTGGTTTAACGGGAATTATATTATCTAATTCTTCAGTTGATATTGTTCTTCATGATACATATTATGTTGTTGGTCATTTTCATTATGTATTATCT…
Rediviva_intermedia TCTCATATTATTACAAATGAAAGAGGAAAAAAGGAAACATTTGATACATTAGGAATAATTTATGCTATATTAGGTATTGGATTCTTAGGATTTATTGTATGAGCCCATCATATATTTACTGTAGGATTAGATGTTGATACACGAGCTTATTTTACTTCTGCAATTATAATTATTGCTATTCCTACTGGGATTAAAGTATTTAGATGATTAGCTACATTTCATGGGTCAAATTTAAATTTTAATCCTTCTATTATATGATCTATAGGATTTGTATTTTTATTTACTGTGGGGGGATTAACAGGAATTATACTTTCAAATTCATCTATTGATATTATTCTTCATGATACTTATTATGTTGTAGGACATTTTCATTATGTTT…
Rediviva_intermixta TCACATATTATTACAAATGAGAGAGGAAAAAAGGAAACTTTTGGAACTTTAGGAATAATTTATGCAATATTAGGAATTGGGTTTTTAGGCTTTATTGTTTGAGCTCACCATATATTTACTGTAGGTTTAGATGTTGATACTCGAGCTTATTTTACTTCTGCAACTATAATTATTGCAATTCCAACAGGTATTAAAATTTTTAGATGATTAGCCACTTTTCATGGATCAAAATTAAATTTTAACCCTTCAATTTTATGATCATTAGGTTTTGTATTTTTATTTACTATAGGAGGTTTAACTGGTATTATATTATCGAATTCATCAATTGATATTATTCTTCATGATACTTATTATGTTGTTGGACACTTTCATTATGTAT…
Rediviva_longimanus TCTCATATTATTATGAATGAGAGTGGAAAAAAAGAAACTTTTGGGACTTTGGGTATAATTTATGCTATATTGGGTATTGGATTTTTAGGTTTTATTGTATGGGCTCATCATATATTTACGGTAGGGTTAGATGTAGATACTCGGGCTTATTTTACTTCAGCAACTATAATTATTGCTATTCCTACTGGTATTAAGGTATTTAGATGGTTGGCGACATTTCATGGAGCTAAATTGAATTTTAATCCTTCAATTTTGTGATCATTGGGGTTTGTATTTTTATTTACTATGGGTGGATTAACAGGTATTATATTATCAAATTCTTCTATTGATATTGTTTTACATGATACTTATTATGTAGTAGGTCATTTTCATTATGTTT…
Rediviva_macgregori TCACATATTATTACTAATGAAAGAGGAAAAAAGGAAACATTTGGGACTTTAGGGATAATTTATGCTATATTAGGTATTGGATTTTTAGGTTTTATTGTTTGAGCTCATCATATATTTACTGTTGGATTAGATGTTGATACTCGTGCTTATTTTACTTCTGCTACTATGATTATTGCTATTCCTACTGGTATTAAGGTTTTTAGTTGATTAGCAACTTTTCATGGATCTAAATTAAATTTTAATCCTTCAATTTTATGATCTATGGGGTTTGTATTTTTATTTACAATAGGAGGTTTAACAGGGATTATATTATCTAATTCATCTATTGATATTGTATTACATGATACTTATTATGTAGTTGGACATTTTCATTATGTTT…
Rediviva_micheneri TCTCATATTATTACTAATGAAAGAGGTAAAAAAGAAACATTTGGTACGTTAGGGATGATTTATGCTATATTGGGTATTGGATTTTTGGGATTTATTGTTTGGGCTCATCATATATTTACTGTTGGATTGGATGTAGATACTCGTGCTTATTTTACTTCTGCGACTATAATTATTGCTATTCCTACTGGAATTAAAGTATTTAGATGATTAGCTACTTTTCATGGAACAAAGTTAAATTTTAATCCTTCTATTTTATGATCATTAGGGTTTGTTTTTTTATTCACTATGGGTGGATTAACTGGAATTATATTATCTAATTCTTCGATTGATATTGTGTTGCATGATACTTATTATGTTGTAGGACATTTTCATTATGTATT…
Rediviva_neliana TCTCATATTATTACAAATGAAAGAGGTAAGAAGGAGACATTTGGAACTTTGGGGATAATTTATGCTATATTAGGGATTGGATTTTTAGGATTTATTGTTTGGGCTCATCATATATTTACAGTAGGATTAGATGTGGATACACGTGCTTATTTTACATCAGCTACTATAATTATTGCTATTCCTACTGGAATTAAGGTATTTAGGTGATTAGCTACATTTCATGGGNCAAAGTTAAATTTTAATCCTTCAATTTTATGATCTTTAGGATTTGTATTTTTATTTACTATAGGGGGATTGACAGGAATTATATTGTCAAATTCATCAATTGATATTGTTTTACATGATACTTATTATGTAGTGGGACATTTTCATTATGTATTAT…
Rediviva_nitida TCACATATTATTACTAATGAAAGAGGTAAGAAAGAAACATTTGGGACGTTAGGGATGATTTATGCTATATTGGGTATTGGATTTTTAGGATTTATTGTTTGGGCTCATCATATATTTACTGTTGGGTTGGATGTAGATACTCGTGCTTATTTTACTTCTGCAACTATAATTATTGCTATTCCTACTGGAATTAAAGTATTTAGGTGATTGGCTACTTTTCATGGTACTAAATTAAATTTTAATCCTTCTATTTTATGATCATTGGGATTTGTTTTTTTATTTACTATGGGTGGGTTAACAGGAATTATATTATCTAATTCTTCAATTGATATTGTGTTGCATGATACTTATTATGTTGTCGGACATTTTCATTATGTATTATC…
Rediviva_parva TCTCATATTATTACTAATGAAAGAGGTAAAAAGGAAACATTTGGAACTTTAGGTATAATTTATGCTATATTAGGAATTGGATTTTTGGGATTTATTGTTTGGGCTCATCATATATTTACAGTTGGATTAGATGTAGATACCCGAGCTTACTTTACTTCTGCAACTATGATTATTGCTATTCCTACGGGTATTAAAGTATTTAGATGATTAGCTACATTTCATGGAACTAAATTAAATTTTAATCCTTCAATTTTATGATCATTAGGATTTGTATTTTTATTTACTATAGGGGGATTAACTGGGATTATATTGTCAAATTCTTCTATTGATATTGTTTTACATGATACTTATTATGTAGTAGGACATTTTCATTATGTATTATCT…
Rediviva_peringueyi TCTCATATTATTATGAATGAGAGTGGGAAAAAAGAAACTTTTGGGACTCTGGGTATAATTTATGCTATATTGGGTATTGGATTTTTAGGTTTTATTGTATGGGCTCATCATATATTTACGGTAGGGTTAGATGTAGATACTCGGGCTTATTTTACTTCAGCAACTATAATTATTGCTATTCCTACTGGTATTAAGGTATTTAGATGGTTGGCGACATTTCATGGAGCTAAATTGAATTTTAATCCTTCAATTTTGTGATCATTGGGGTTTGTATTTTTATTTACCATGGGTGGATTAACAGGTATTATATTATCAAATTCTTCTATTGATATTGTTTTACATGATACTTATTATGTAGTAGGTCATTTTCATTATGTTT…
Rediviva_rufipes ??????????????????????????????????????????????????????????????????????????????????????????????????????????????????????????????????????????????????????????????????????????????????????????????????????????????????????????????????????????????????????????????????????????????????????????????????????????????????????????????????????????????????????????????????????????????????????????????…
Rediviva_saetigera TCTCATATTATTATAAATGAAAGAGGAAAGAAAGAAACTTTTGGTACATTAGGAATAATTTATGCTATATTAGGAATTGGATTTTTAGGTTTTATTGTATGAGCTCATCATATATTTACAGTTGGTTTAGATGTAGATACTCGTGCTTATTTTACTTCTGCTACAATAATTATTGCTGTTCCTACAGGAATTAAAGTATTTAGTTGATTAGCTACTTTTCATGGTTCTAAGTTAAATTTGAATCCTTCAATTTTATGATCTTTAGGTTTTATTTTTTTATTTACTATAGGTGGATTAACTGGAATTATACTTTCAAATTCATCAATTGATATTATTCTTCATGATACTTATTATGTAGTTGGTCATTTTCATTATGTTTT…
Rediviva_steineri TCTCATATTATTACAAATGAAAGAGGTAAAAAAGAGACATTTGGAACTTTGGGAATAATTTATGCTATGATAGGAATTGGATTTTTAGGATTTATTGTTTGGGCTCATCATATATTTACNGTAGGATTAGATGTAGATACACGGGCTTATTTTACTTCAGCAACTATAATTATTGCTATTCCCACTGGAATTAAAGTATTTNGATGATTAGCCACATTTCATGGAACAAAATTGAATTTTAATCCTTCAATTTTATGATCATTNGGATTTGTATTTTTATTTACAATAGGGGGATTAACAGGAATTATATTATCAAATTCTTCTATTGATATTGTATTACATGATACTTATTATGTAGTAGGACATTTTCATTATGTATTA…
Redivivoides_capensis TCACATATTATTACTAATGAAAGTGGTAAAAAAGAAACTTTTGGAACATTAGGAATAATTTATGCTATATTAGGAATTGGATTTTTAGGATTTATTGTTTGAGCCCATCATATATTTACAGTTGGTTTAGATGTTGATACACGAGCTTATTTTACATCTGCAACTATGATTATTGCAATTCCTACTGGAATTAAAGTATTTAGTTGAATAGCTACTTTTCATGGATCTAAATTAAATTTTAATTCTTCAATTTTATGATCTTTAGGATTTGTTTTTTTATTTACAATAGGAGGTTTAACTGGAATTATATTATCTAATTCATCAATTGATATTATTTTACATGATACATATTATGTTGTAGGACATTTTCATTATGT…
Redivivoides_namaquensis TCACATATTATTACAAATGAAAGTGGTAAAAAAGAAACTTTTGGTACGTTAGGAATAATTTATGCTATATTAGGTATTGGATTTTTAGGATTTATTGTTTGAGCACATCATATATTTACTGTTGGATTAGATGTAGATACTCGAGCTTATTTTACTTCAGCAACAATAATTATTGCAATTCCAACAGGAATTAAGGTTTTTAGATGATTAGCAACATTTCATGGATCAAAATTAAATTTTAATCCATCAGTTTTATGATCTTTAGGATTTGTATTTTTGTTTACTATGGGGGGGTTAACAGGAATTATATTATCAAATTCATCTATTGATATTATTTTACATGATACTTATTATGTTGTAGGACATTTTCATTA…
Redivivoides_simulans TCTCATATTATTACAAATGAAAGAGGTAAAAAGGAAACTTTTGGTACATTAGGAATAATTTATGCAATATTAGGAATTGGATTTTTAGGATTTATTGTTTGAGCCCATCATATATTTACTGTTGGTTTAGATGTGGATACTCGTGCTTATTTTACATCTGCTACTATAATTATTGCAATTCCAACAGGAATTAAAGTTTTTAGTTGATTAGCTACATTTCATGGATCTAAATTAATTTTTAATCCATCTGTAATATGAAGATTAGGATTTTTATTTTTATTTACTATAGGAGGATTAACTGGTATTATATTATCAAATTCTTCAATTGATATTATTTTACATGACACTTATTATGTTGTTGGTCATTTTCATTATGT…
Samba_atra ????????????????????????????????????????????????????????????????????????????????????????????????????????????????????????????????????????????????????????????????????????????????????????????????????????????????????????????????????????????????????????????????????????????????????????????????????????????????????????????????????????????????????????????????????????????????????????????????????…
Samba_fasciata ????????????????????????????????????????????????????????????????????????????????????????????????????????????????????????????????????????????????????????????????????????????????????????????????????????????????????????????????????????????????????????????????????????????????????????????????????????????????????????????????????????????????????????????????????????????????????????????????…
Samba_griseonigra ?????????????????????????????????????????????????????????????????????????????????????????????????????????????????????????????????????????????????????????????????????????????????????????????????????????????????????????????????????????????????????????????????????????????????????????????????????????????????????????????????????????????????????????????????????????????????????????????…
Samba_ogilviei ????????????????????????????????????????????????????????????????????????????????????????????????????????????????????????????????????????????????????????????????????????????????????????????????????????????????????????????????????????????????????????????????????????????????????????????????????????????????????????????????????????????????????????????????????????????????????????????????…
Samba_spinosa ?????????????????????????????????????????????????????????????????????????????????????????????????????????????????????????????????????????????????????????????????????????????????????????????????????????????????????????????????????????????????????????????????????????????????????????????????????????????????????????????????????????????????????????????????????????????????????????????????…
